# Supplementary material for: Causality of genetically determined blood metabolites on inflammatory bowel disease: a two-sample Mendelian randomization study
Source: Sci Rep. 2024 Jul 16;14:16361. doi: 10.1038/s41598-024-67376-0 (PMC11252329; doi:10.1038/s41598-024-67376-0)
Supplement: Supplementary file 2 — Supplementary Tables. [file 41598_2024_67376_MOESM2_ESM.xlsx]

## Sheet: Table S1
	Supplementary Table 1 The formulas used to calculate R2 and F statistic between exposure and outcome.
	The formula used to calculate R2 and F statistic between exposure and outcome[1].
	Description							Formula
	F statistic
	R2 calculate
	* N: the sample size of the GWASs. k：the number of the SNPs (instrumental variants). R2: the instrumental variable explains the degree of exposure (determinant coefficient of regression equation). EAF: effect allele frequency for the genetic variant of interest. β:the effect size for the genetic variant of interest. Se（β）: standard error of effect size for the genetic variant of interest

## Sheet: Table S2
The characteristics of SNPs and their genetic associations with blood metabolites and Crohn's disease
Exposure	outcome	SNP	effect_allele.exposure	other_allele.exposure	effect_allele.outcome	other_allele.outcome	beta.exposure	beta.outcome	eaf.exposure	eaf.outcome	remove	palindromic	ambiguous	id.outcome	chr.outcome	pos.outcome	pval.outcome	se.outcome	samplesize.outcome	mr_keep.outcome	pval_origin.outcome	se.exposure	pval.exposure	samplesize.exposure	mr_keep.exposure	pval_origin.exposure	id.exposure	action	mr_keep	R2	F
glutamine	Crohn's disease	rs11596604	A	G	A	G	0.0323	-0.0620899	0.0236	0.0869273	FALSE	FALSE	FALSE	ajFPU2	10	85382188	0.314461	0.0617254	377110	TRUE	reported	0.0069	2.515e-06	7824	TRUE	reported	4QVqlv	2	TRUE	0.0122426	21.8885
glutamine	Crohn's disease	rs16977047	T	C	T	C	-0.0056	0.0383237	0.7034	0.749937	FALSE	FALSE	FALSE	ajFPU2	16	27913291	0.340538	0.0402095	377110	TRUE	reported	0.0011	1.078e-06	7824	TRUE	reported	4QVqlv	2	TRUE	0.00350333	25.9103
glutamine	Crohn's disease	rs2199619	T	C	T	C	0.0054	-0.0435558	0.2787	0.299204	FALSE	FALSE	FALSE	ajFPU2	2	28632091	0.252922	0.0380972	377110	TRUE	reported	0.0012	5.227e-06	7824	TRUE	reported	4QVqlv	2	TRUE	0.00273936	20.2445
glutamine	Crohn's disease	rs2657879	A	G	A	G	0.015	-0.0319225	0.8179	0.818207	FALSE	FALSE	FALSE	ajFPU2	12	56471554	0.479527	0.045148	377110	TRUE	reported	0.0017	6.147e-18	7824	TRUE	reported	4QVqlv	2	TRUE	0.0104505	77.8335
glutamine	Crohn's disease	rs2748991	T	C	T	C	-0.007	-0.0715194	0.446	0.518462	FALSE	FALSE	FALSE	ajFPU2	6	52731718	0.0404399	0.0349006	377110	TRUE	reported	0.0015	2.342e-06	7824	TRUE	reported	4QVqlv	2	TRUE	0.00387107	21.77
glutamine	Crohn's disease	rs7078003	T	C	T	C	0.0087	-0.075006	0.1654	0.190858	FALSE	FALSE	FALSE	ajFPU2	10	97599655	0.0894994	0.0441719	377110	TRUE	reported	0.0018	1.838e-06	7824	TRUE	reported	4QVqlv	2	TRUE	0.00315889	23.3548
glutamine	Crohn's disease	rs7394051	T	C	T	C	0.0055	-0.10361	0.7014	0.798929	FALSE	FALSE	FALSE	ajFPU2	10	120248514	0.0182343	0.0438873	377110	TRUE	reported	0.0012	2.175e-06	7824	TRUE	reported	4QVqlv	2	TRUE	0.00284146	21.0012
tryptophan	Crohn's disease	rs1000137	T	C	T	C	-0.005	-0.00399034	0.475	0.500458	FALSE	FALSE	FALSE	4QVqlv	7	157851460	0.908886	0.0348672	377110	TRUE	reported	0.001	5.733e-07	7824	TRUE	reported	Zff3Nb	2	TRUE	0.00445077	24.9911
tryptophan	Crohn's disease	rs10007704	T	C	T	C	-0.0044	0.0049181	0.6418	0.643127	FALSE	FALSE	FALSE	4QVqlv	4	44274734	0.892757	0.03648	377110	TRUE	reported	0.0009	1.238e-06	7824	TRUE	reported	Zff3Nb	2	TRUE	0.00323913	23.8947
tryptophan	Crohn's disease	rs1013667	A	G	A	G	-0.0041	0.0194838	0.6087	0.625881	FALSE	FALSE	FALSE	4QVqlv	3	191371891	0.58743	0.0359106	377110	TRUE	reported	0.0009	5.673e-06	7824	TRUE	reported	Zff3Nb	2	TRUE	0.00281369	20.7474
tryptophan	Crohn's disease	rs1015795	A	G	A	G	0.0043	-0.036541	0.5122	0.490757	FALSE	FALSE	FALSE	4QVqlv	13	102573350	0.295937	0.0349613	377110	TRUE	reported	0.0009	2.26e-06	7824	TRUE	reported	Zff3Nb	2	TRUE	0.00309402	22.821
tryptophan	Crohn's disease	rs1015993	T	C	T	C	0.0041	-0.0158448	0.4684	0.486269	FALSE	FALSE	FALSE	4QVqlv	21	40633362	0.649528	0.0348684	377110	TRUE	reported	0.0009	7.309e-06	7824	TRUE	reported	Zff3Nb	2	TRUE	0.00281369	20.7474
tryptophan	Crohn's disease	rs1016522	A	G	A	G	0.0058	-0.0851552	0.5803	0.585591	FALSE	FALSE	FALSE	4QVqlv	5	143813761	0.0159993	0.0353498	377110	TRUE	reported	0.0009	1.589e-10	7824	TRUE	reported	Zff3Nb	2	TRUE	0.00561491	41.5196
tryptophan	Crohn's disease	rs10171387	A	G	A	G	0.008	0.0533737	0.9051	0.929707	FALSE	FALSE	FALSE	4QVqlv	2	80034280	0.434907	0.0683557	377110	TRUE	reported	0.0018	5.141e-06	7824	TRUE	reported	Zff3Nb	2	TRUE	0.00267847	19.7477
tryptophan	Crohn's disease	rs10225863	T	C	T	C	-0.004	-0.0228346	0.3949	0.464402	FALSE	FALSE	FALSE	4QVqlv	7	132225544	0.513319	0.0349325	377110	TRUE	reported	0.0009	9.754e-06	7824	TRUE	reported	Zff3Nb	2	TRUE	0.00267847	19.7477
tryptophan	Crohn's disease	rs10495209	T	C	T	C	0.004	-0.00761085	0.4862	0.544189	FALSE	FALSE	FALSE	4QVqlv	1	223483195	0.827803	0.0349891	377110	TRUE	reported	0.0009	8.02e-06	7824	TRUE	reported	Zff3Nb	2	TRUE	0.00267847	19.7477
tryptophan	Crohn's disease	rs10498266	T	G	T	G	0.0043	-0.0185054	0.4674	0.472242	FALSE	FALSE	FALSE	4QVqlv	14	20223451	0.596214	0.0349255	377110	TRUE	reported	0.0009	2.348e-06	7824	TRUE	reported	Zff3Nb	2	TRUE	0.00309402	22.821
tryptophan	Crohn's disease	rs10750415	T	G	T	G	0.0042	-0.010171	0.3959	0.460698	FALSE	FALSE	FALSE	4QVqlv	11	99879861	0.771653	0.0350468	377110	TRUE	reported	0.0009	2.767e-06	7824	TRUE	reported	Zff3Nb	2	TRUE	0.00295221	21.7719
tryptophan	Crohn's disease	rs10784496	A	G	A	G	0.0045	-0.0204787	0.5375	0.559732	FALSE	FALSE	FALSE	4QVqlv	12	65767191	0.561588	0.0352787	377110	TRUE	reported	0.0009	5.085e-07	7824	TRUE	reported	Zff3Nb	2	TRUE	0.00338753	24.9932
tryptophan	Crohn's disease	rs10805503	T	C	T	C	0.0043	-0.0263978	0.6272	0.656506	FALSE	FALSE	FALSE	4QVqlv	5	58094331	0.470798	0.0366036	377110	TRUE	reported	0.0009	1.996e-06	7824	TRUE	reported	Zff3Nb	2	TRUE	0.00309402	22.821
tryptophan	Crohn's disease	rs10807322	A	T	A	T	0.0043	-0.0180746	0.5866	0.584816	FALSE	TRUE	FALSE	4QVqlv	6	45574880	0.610575	0.0354924	377110	TRUE	reported	0.0009	1.974e-06	7824	TRUE	reported	Zff3Nb	2	TRUE	0.00309402	22.821
tryptophan	Crohn's disease	rs10822056	T	C	T	C	0.0042	-0.0812437	0.5141	0.449513	FALSE	FALSE	FALSE	4QVqlv	10	62754351	0.0206681	0.0351097	377110	TRUE	reported	0.0009	2.651e-06	7824	TRUE	reported	Zff3Nb	2	TRUE	0.00295221	21.7719
tryptophan	Crohn's disease	rs10836364	T	C	T	C	0.005	0.0580541	0.607	0.637623	FALSE	FALSE	FALSE	4QVqlv	11	35284798	0.108989	0.0362214	377110	TRUE	reported	0.001	5.733e-07	7824	TRUE	reported	Zff3Nb	2	TRUE	0.00445077	24.9911
tryptophan	Crohn's disease	rs10846667	T	C	T	C	0.0045	0.0284855	0.4861	0.526528	FALSE	FALSE	FALSE	4QVqlv	12	124399878	0.415067	0.0349511	377110	TRUE	reported	0.0009	1.651e-06	7824	TRUE	reported	Zff3Nb	2	TRUE	0.00338753	24.9932
tryptophan	Crohn's disease	rs10881004	T	C	T	C	0.0041	0.0501825	0.4824	0.39117	FALSE	FALSE	FALSE	4QVqlv	12	46842788	0.162973	0.0359695	377110	TRUE	reported	0.0009	3.392e-06	7824	TRUE	reported	Zff3Nb	2	TRUE	0.00281369	20.7474
tryptophan	Crohn's disease	rs10900784	A	C	A	C	-0.0044	0.00657739	0.4158	0.347771	FALSE	FALSE	FALSE	4QVqlv	5	126179225	0.857305	0.0365806	377110	TRUE	reported	0.0009	9.744e-07	7824	TRUE	reported	Zff3Nb	2	TRUE	0.00323913	23.8947
tryptophan	Crohn's disease	rs10927101	A	C	A	C	-0.0046	-0.0213404	0.3738	0.397328	FALSE	FALSE	FALSE	4QVqlv	1	244010570	0.549584	0.0356634	377110	TRUE	reported	0.0009	2.721e-07	7824	TRUE	reported	Zff3Nb	2	TRUE	0.00353923	26.1164
tryptophan	Crohn's disease	rs10931041	T	C	T	C	-0.0042	-0.0137353	0.5756	0.539246	FALSE	FALSE	FALSE	4QVqlv	2	182820835	0.696434	0.0352062	377110	TRUE	reported	0.0009	3.362e-06	7824	TRUE	reported	Zff3Nb	2	TRUE	0.00295221	21.7719
tryptophan	Crohn's disease	rs11678851	T	C	T	C	0.0041	-0.0828646	0.4138	0.395207	FALSE	FALSE	FALSE	4QVqlv	2	232961237	0.020172	0.0356694	377110	TRUE	reported	0.0009	5.943e-06	7824	TRUE	reported	Zff3Nb	2	TRUE	0.00281369	20.7474
tryptophan	Crohn's disease	rs11720862	T	G	T	G	-0.0046	-0.0209911	0.6034	0.558054	FALSE	FALSE	FALSE	4QVqlv	3	1797290	0.550928	0.0351982	377110	TRUE	reported	0.0009	3.583e-07	7824	TRUE	reported	Zff3Nb	2	TRUE	0.00353923	26.1164
tryptophan	Crohn's disease	rs11729831	T	G	T	G	0.004	0.0166923	0.6133	0.568478	FALSE	FALSE	FALSE	4QVqlv	4	11733491	0.634273	0.0350885	377110	TRUE	reported	0.0009	8.61e-06	7824	TRUE	reported	Zff3Nb	2	TRUE	0.00267847	19.7477
tryptophan	Crohn's disease	rs1179636	A	C	A	C	-0.0045	-0.0127345	0.5356	0.458085	FALSE	FALSE	FALSE	4QVqlv	7	75601074	0.716407	0.0350557	377110	TRUE	reported	0.001	1.825e-06	7824	TRUE	reported	Zff3Nb	2	TRUE	0.00274567	20.2445
tryptophan	Crohn's disease	rs11802417	T	C	T	C	-0.0041	-0.0239045	0.5816	0.555257	FALSE	FALSE	FALSE	4QVqlv	1	83810363	0.49459	0.0349979	377110	TRUE	reported	0.0009	4.469e-06	7824	TRUE	reported	Zff3Nb	2	TRUE	0.00281369	20.7474
tryptophan	Crohn's disease	rs11804149	T	C	T	C	0.0041	-0.0200495	0.4678	0.576594	FALSE	FALSE	FALSE	4QVqlv	1	76992063	0.570759	0.0353647	377110	TRUE	reported	0.0009	4.612e-06	7824	TRUE	reported	Zff3Nb	2	TRUE	0.00281369	20.7474
tryptophan	Crohn's disease	rs11937375	C	G	C	G	-0.018	-0.0317938	0.68	0.592523	FALSE	TRUE	FALSE	4QVqlv	4	143486474	0.382578	0.0364124	377110	TRUE	reported	0.004	6.795e-06	7824	TRUE	reported	Zff3Nb	2	TRUE	0.00360818	20.2428
tryptophan	Crohn's disease	rs1220605	A	G	A	G	-0.0046	0.0427451	0.6312	0.684482	FALSE	FALSE	FALSE	4QVqlv	13	24215671	0.254666	0.0375257	377110	TRUE	reported	0.0009	9.291e-07	7824	TRUE	reported	Zff3Nb	2	TRUE	0.00353923	26.1164
tryptophan	Crohn's disease	rs12278762	T	C	T	C	0.0043	0.0601533	0.5229	0.553101	FALSE	FALSE	FALSE	4QVqlv	11	98911263	0.0857038	0.0350031	377110	TRUE	reported	0.0009	1.557e-06	7824	TRUE	reported	Zff3Nb	2	TRUE	0.00309402	22.821
tryptophan	Crohn's disease	rs12468084	T	C	T	C	-0.0044	0.0177847	0.5436	0.566975	FALSE	FALSE	FALSE	4QVqlv	2	229731636	0.613864	0.0352475	377110	TRUE	reported	0.0009	1.246e-06	7824	TRUE	reported	Zff3Nb	2	TRUE	0.00323913	23.8947
tryptophan	Crohn's disease	rs1249489	A	G	A	G	0.0042	0.044097	0.3741	0.431143	FALSE	FALSE	FALSE	4QVqlv	18	8711944	0.210954	0.0352509	377110	TRUE	reported	0.0009	3.683e-06	7824	TRUE	reported	Zff3Nb	2	TRUE	0.00295221	21.7719
tryptophan	Crohn's disease	rs12533939	A	T	A	T	0.0045	0.00346509	0.3887	0.325266	FALSE	TRUE	FALSE	4QVqlv	7	158658273	0.925701	0.037157	377110	TRUE	reported	0.0009	6.516e-07	7824	TRUE	reported	Zff3Nb	2	TRUE	0.00338753	24.9932
tryptophan	Crohn's disease	rs1260326	T	C	T	C	0.0042	0.141544	0.404	0.349334	FALSE	FALSE	FALSE	4QVqlv	2	27508073	7.80297e-05	0.0358305	377110	TRUE	reported	0.0009	2.742e-06	7824	TRUE	reported	Zff3Nb	2	TRUE	0.00295221	21.7719
tryptophan	Crohn's disease	rs13001325	T	C	T	C	-0.004	-0.0761634	0.3823	0.329728	FALSE	FALSE	FALSE	4QVqlv	2	102322576	0.0395003	0.0369916	377110	TRUE	reported	0.0009	7.447e-06	7824	TRUE	reported	Zff3Nb	2	TRUE	0.00267847	19.7477
tryptophan	Crohn's disease	rs13008096	A	C	A	C	-0.0042	-0.00636375	0.4038	0.321163	FALSE	FALSE	FALSE	4QVqlv	2	62565554	0.864964	0.037421	377110	TRUE	reported	0.0009	3.316e-06	7824	TRUE	reported	Zff3Nb	2	TRUE	0.00295221	21.7719
tryptophan	Crohn's disease	rs13056963	T	C	T	C	0.0043	-0.0365489	0.4376	0.407066	FALSE	FALSE	FALSE	4QVqlv	22	33226681	0.302987	0.0354827	377110	TRUE	reported	0.0009	5.583e-06	7824	TRUE	reported	Zff3Nb	2	TRUE	0.00309402	22.821
tryptophan	Crohn's disease	rs13122250	T	C	T	C	0.0062	-0.0402738	0.5542	0.621923	FALSE	FALSE	FALSE	4QVqlv	4	155887136	0.265116	0.0361401	377110	TRUE	reported	0.0009	8.949e-12	7824	TRUE	reported	Zff3Nb	2	TRUE	0.00641095	47.4439
tryptophan	Crohn's disease	rs1330918	A	C	A	C	0.0042	-0.0299553	0.6132	0.512004	FALSE	FALSE	FALSE	4QVqlv	13	22798990	0.391589	0.0349642	377110	TRUE	reported	0.0009	2.212e-06	7824	TRUE	reported	Zff3Nb	2	TRUE	0.00295221	21.7719
tryptophan	Crohn's disease	rs1349704	A	G	A	G	0.0044	0.0124972	0.4611	0.41885	FALSE	FALSE	FALSE	4QVqlv	11	96906666	0.723481	0.0353218	377110	TRUE	reported	0.0009	8.312e-07	7824	TRUE	reported	Zff3Nb	2	TRUE	0.00323913	23.8947
tryptophan	Crohn's disease	rs1373962	T	C	T	C	0.005	0.0561283	0.5973	0.604838	FALSE	FALSE	FALSE	4QVqlv	5	84232044	0.114586	0.0355712	377110	TRUE	reported	0.0009	2.707e-08	7824	TRUE	reported	Zff3Nb	2	TRUE	0.00417882	30.8558
tryptophan	Crohn's disease	rs1412972	T	G	T	G	0.0097	0.0791332	0.5006	0.566681	FALSE	FALSE	FALSE	4QVqlv	1	190276847	0.0244332	0.0351664	377110	TRUE	reported	0.002	1.628e-06	7824	TRUE	reported	Zff3Nb	2	TRUE	0.0131666	23.4958
tryptophan	Crohn's disease	rs1418942	A	C	A	C	-0.004	0.0141943	0.5751	0.65457	FALSE	FALSE	FALSE	4QVqlv	20	59589251	0.698889	0.0366948	377110	TRUE	reported	0.0009	7.128e-06	7824	TRUE	reported	Zff3Nb	2	TRUE	0.00267847	19.7477
tryptophan	Crohn's disease	rs1501803	T	C	T	C	0.0042	0.0349431	0.4152	0.423748	FALSE	FALSE	FALSE	4QVqlv	5	167003503	0.326996	0.0356496	377110	TRUE	reported	0.0009	4.567e-06	7824	TRUE	reported	Zff3Nb	2	TRUE	0.00295221	21.7719
tryptophan	Crohn's disease	rs1508513	C	G	C	G	0.0042	0.02298	0.6354	0.731481	FALSE	TRUE	FALSE	4QVqlv	4	171082288	0.559274	0.0393548	377110	TRUE	reported	0.0009	2.363e-06	7824	TRUE	reported	Zff3Nb	2	TRUE	0.00295221	21.7719
tryptophan	Crohn's disease	rs1519309	T	C	T	C	-0.0044	-0.0181982	0.6544	0.75989	FALSE	FALSE	FALSE	4QVqlv	4	186093935	0.656327	0.0408956	377110	TRUE	reported	0.0009	1.206e-06	7824	TRUE	reported	Zff3Nb	2	TRUE	0.00323913	23.8947
tryptophan	Crohn's disease	rs154246	T	C	T	C	-0.0049	-0.0121367	0.6103	0.634969	FALSE	FALSE	FALSE	4QVqlv	5	16602342	0.73724	0.0361738	377110	TRUE	reported	0.0009	6.698e-08	7824	TRUE	reported	Zff3Nb	2	TRUE	0.004014	29.6339
tryptophan	Crohn's disease	rs1549225	T	C	T	C	0.0045	-0.0130333	0.607	0.648768	FALSE	FALSE	FALSE	4QVqlv	5	175184946	0.721436	0.0365548	377110	TRUE	reported	0.0009	6.057e-07	7824	TRUE	reported	Zff3Nb	2	TRUE	0.00338753	24.9932
tryptophan	Crohn's disease	rs1559063	C	G	C	G	0.0052	-0.0594561	0.6209	0.657346	FALSE	TRUE	FALSE	4QVqlv	5	172921591	0.104909	0.0366672	377110	TRUE	reported	0.0009	7.818e-09	7824	TRUE	reported	Zff3Nb	2	TRUE	0.00451827	33.3736
tryptophan	Crohn's disease	rs1663501	A	G	A	G	-0.0047	0.00184262	0.4634	0.500315	FALSE	FALSE	FALSE	4QVqlv	21	26846988	0.957773	0.0348001	377110	TRUE	reported	0.0009	2.435e-07	7824	TRUE	reported	Zff3Nb	2	TRUE	0.0036942	27.2642
tryptophan	Crohn's disease	rs16823952	T	G	T	G	-0.0083	-0.0518412	0.9069	0.958598	FALSE	FALSE	FALSE	4QVqlv	1	185373430	0.554067	0.0876175	377110	TRUE	reported	0.0018	5.079e-06	7824	TRUE	reported	Zff3Nb	2	TRUE	0.00288254	21.2566
tryptophan	Crohn's disease	rs16836288	A	C	A	C	0.0131	-0.00340012	0.044	0.0627832	FALSE	FALSE	FALSE	4QVqlv	4	4805476	0.962134	0.0716176	377110	TRUE	reported	0.0029	5.601e-06	7824	TRUE	reported	Zff3Nb	2	TRUE	0.00276669	20.3999
tryptophan	Crohn's disease	rs1697901	A	G	A	G	0.0049	-0.00319306	0.3501	0.300857	FALSE	FALSE	FALSE	4QVqlv	5	11019293	0.932895	0.0379208	377110	TRUE	reported	0.0009	6.309e-08	7824	TRUE	reported	Zff3Nb	2	TRUE	0.004014	29.6339
tryptophan	Crohn's disease	rs17114354	A	G	A	G	0.0248	0.00958017	0.9874	0.978808	FALSE	FALSE	FALSE	4QVqlv	12	74898166	0.93684	0.120897	377110	TRUE	reported	0.0053	3.515e-06	7824	TRUE	reported	Zff3Nb	2	TRUE	0.0029681	21.8894
tryptophan	Crohn's disease	rs17698249	A	C	A	C	-0.0041	-0.0398323	0.5682	0.659107	FALSE	FALSE	FALSE	4QVqlv	16	87286332	0.280841	0.0369354	377110	TRUE	reported	0.0009	5.503e-06	7824	TRUE	reported	Zff3Nb	2	TRUE	0.00281369	20.7474
tryptophan	Crohn's disease	rs17744500	T	C	T	C	-0.0041	-0.0270741	0.4582	0.461414	FALSE	FALSE	FALSE	4QVqlv	15	101059041	0.438549	0.0349503	377110	TRUE	reported	0.0009	4.157e-06	7824	TRUE	reported	Zff3Nb	2	TRUE	0.00281369	20.7474
tryptophan	Crohn's disease	rs1790398	T	C	T	C	0.0048	0.0475836	0.5227	0.397555	FALSE	FALSE	FALSE	4QVqlv	11	74090220	0.180255	0.0355109	377110	TRUE	reported	0.0009	5.788e-08	7824	TRUE	reported	Zff3Nb	2	TRUE	0.00385246	28.4367
tryptophan	Crohn's disease	rs1871053	A	G	A	G	-0.0044	0.0388058	0.4514	0.404071	FALSE	FALSE	FALSE	4QVqlv	11	88743023	0.273412	0.0354314	377110	TRUE	reported	0.0009	7.679e-07	7824	TRUE	reported	Zff3Nb	2	TRUE	0.00323913	23.8947
tryptophan	Crohn's disease	rs1995960	A	G	A	G	-0.0047	0.0553374	0.5949	0.592956	FALSE	FALSE	FALSE	4QVqlv	4	141995805	0.118795	0.0354761	377110	TRUE	reported	0.0009	1.629e-07	7824	TRUE	reported	Zff3Nb	2	TRUE	0.0036942	27.2642
tryptophan	Crohn's disease	rs1997238	A	G	A	G	0.0045	0.0434618	0.5117	0.552351	FALSE	FALSE	FALSE	4QVqlv	7	48499174	0.21493	0.0350464	377110	TRUE	reported	0.0009	6.07e-07	7824	TRUE	reported	Zff3Nb	2	TRUE	0.00338753	24.9932
tryptophan	Crohn's disease	rs201262	T	G	T	G	0.0047	-0.0333786	0.5563	0.595753	FALSE	FALSE	FALSE	4QVqlv	6	9987382	0.349776	0.0356981	377110	TRUE	reported	0.0009	1.359e-07	7824	TRUE	reported	Zff3Nb	2	TRUE	0.0036942	27.2642
tryptophan	Crohn's disease	rs207938	A	G	A	G	-0.0043	-0.00401575	0.3963	0.438615	FALSE	FALSE	FALSE	4QVqlv	2	216177158	0.908876	0.0350853	377110	TRUE	reported	0.0009	1.316e-06	7824	TRUE	reported	Zff3Nb	2	TRUE	0.00309402	22.821
tryptophan	Crohn's disease	rs2091289	A	G	A	G	0.0043	0.0192899	0.5943	0.628048	FALSE	FALSE	FALSE	4QVqlv	11	112316669	0.592965	0.0360865	377110	TRUE	reported	0.0009	1.499e-06	7824	TRUE	reported	Zff3Nb	2	TRUE	0.00309402	22.821
tryptophan	Crohn's disease	rs2111118	T	C	T	C	0.0051	-0.0398163	0.6207	0.528695	FALSE	FALSE	FALSE	4QVqlv	16	54015241	0.255567	0.0350209	377110	TRUE	reported	0.0009	1.212e-08	7824	TRUE	reported	Zff3Nb	2	TRUE	0.00434691	32.1024
tryptophan	Crohn's disease	rs2126498	T	G	T	G	-0.0042	-0.0051701	0.6176	0.622733	FALSE	FALSE	FALSE	4QVqlv	6	110015022	0.885587	0.0359309	377110	TRUE	reported	0.0009	2.837e-06	7824	TRUE	reported	Zff3Nb	2	TRUE	0.00295221	21.7719
tryptophan	Crohn's disease	rs2178260	T	C	T	C	0.0042	0.0177639	0.4251	0.430153	FALSE	FALSE	FALSE	4QVqlv	11	62301893	0.61454	0.0352735	377110	TRUE	reported	0.0009	3.588e-06	7824	TRUE	reported	Zff3Nb	2	TRUE	0.00295221	21.7719
tryptophan	Crohn's disease	rs2216061	A	C	A	C	0.0043	-0.00759678	0.512	0.462798	FALSE	FALSE	FALSE	4QVqlv	16	52880635	0.827824	0.0349289	377110	TRUE	reported	0.0009	2.211e-06	7824	TRUE	reported	Zff3Nb	2	TRUE	0.00309402	22.821
tryptophan	Crohn's disease	rs2230532	T	C	T	C	0.005	0.0318106	0.349	0.388536	FALSE	FALSE	FALSE	4QVqlv	14	96855352	0.372969	0.0357051	377110	TRUE	reported	0.001	5.733e-07	7824	TRUE	reported	Zff3Nb	2	TRUE	0.00445077	24.9911
tryptophan	Crohn's disease	rs2349729	A	G	A	G	-0.0041	-3.70634e-05	0.5141	0.615184	FALSE	FALSE	FALSE	4QVqlv	2	201656901	0.999177	0.0359149	377110	TRUE	reported	0.0009	6.448e-06	7824	TRUE	reported	Zff3Nb	2	TRUE	0.00281369	20.7474
tryptophan	Crohn's disease	rs2383131	T	C	T	C	-0.0043	-0.00133228	0.4403	0.391123	FALSE	FALSE	FALSE	4QVqlv	9	19902824	0.970195	0.0356573	377110	TRUE	reported	0.0009	3.054e-06	7824	TRUE	reported	Zff3Nb	2	TRUE	0.00309402	22.821
tryptophan	Crohn's disease	rs2432	T	C	T	C	0.0046	0.0070559	0.4713	0.561742	FALSE	FALSE	FALSE	4QVqlv	1	114089358	0.840632	0.0350892	377110	TRUE	reported	0.0009	4.278e-07	7824	TRUE	reported	Zff3Nb	2	TRUE	0.00353923	26.1164
tryptophan	Crohn's disease	rs2484178	T	C	T	C	0.0043	0.0351659	0.6063	0.651038	FALSE	FALSE	FALSE	4QVqlv	10	27402870	0.337615	0.0366737	377110	TRUE	reported	0.0009	1.745e-06	7824	TRUE	reported	Zff3Nb	2	TRUE	0.00309402	22.821
tryptophan	Crohn's disease	rs2505644	T	C	T	C	0.005	-0.0119893	0.558	0.558051	FALSE	FALSE	FALSE	4QVqlv	10	43679650	0.734269	0.0353195	377110	TRUE	reported	0.001	5.733e-07	7824	TRUE	reported	Zff3Nb	2	TRUE	0.00445077	24.9911
tryptophan	Crohn's disease	rs2510595	A	G	A	G	-0.0045	-0.0112867	0.6113	0.546875	FALSE	FALSE	FALSE	4QVqlv	11	106992765	0.747407	0.0350453	377110	TRUE	reported	0.0009	4.989e-07	7824	TRUE	reported	Zff3Nb	2	TRUE	0.00338753	24.9932
tryptophan	Crohn's disease	rs2520117	A	G	A	G	0.0045	-0.00768972	0.4545	0.487747	FALSE	FALSE	FALSE	4QVqlv	16	26564978	0.825239	0.0348247	377110	TRUE	reported	0.0009	5.056e-07	7824	TRUE	reported	Zff3Nb	2	TRUE	0.00338753	24.9932
tryptophan	Crohn's disease	rs2580344	T	C	T	C	0.0044	-0.00880583	0.6238	0.652891	FALSE	FALSE	FALSE	4QVqlv	2	121289776	0.810098	0.0366451	377110	TRUE	reported	0.0009	7.984e-07	7824	TRUE	reported	Zff3Nb	2	TRUE	0.00323913	23.8947
tryptophan	Crohn's disease	rs2604365	T	G	T	G	0.0044	0.0197423	0.6371	0.613539	FALSE	FALSE	FALSE	4QVqlv	8	15756806	0.581972	0.0358621	377110	TRUE	reported	0.0009	1.452e-06	7824	TRUE	reported	Zff3Nb	2	TRUE	0.00323913	23.8947
tryptophan	Crohn's disease	rs2658761	T	C	T	C	-0.0048	0.0427623	0.4343	0.456696	FALSE	FALSE	FALSE	4QVqlv	18	56391808	0.22173	0.0349954	377110	TRUE	reported	0.0009	6.749e-08	7824	TRUE	reported	Zff3Nb	2	TRUE	0.00385246	28.4367
tryptophan	Crohn's disease	rs2662269	A	C	A	C	0.0045	-0.0560879	0.417	0.262961	FALSE	FALSE	FALSE	4QVqlv	5	98740813	0.157624	0.0396911	377110	TRUE	reported	0.0009	7.116e-07	7824	TRUE	reported	Zff3Nb	2	TRUE	0.00338753	24.9932
tryptophan	Crohn's disease	rs2688858	T	C	T	C	0.0043	-0.00702699	0.5742	0.5545	FALSE	FALSE	FALSE	4QVqlv	10	14722994	0.841249	0.0350831	377110	TRUE	reported	0.0009	2.837e-06	7824	TRUE	reported	Zff3Nb	2	TRUE	0.00309402	22.821
tryptophan	Crohn's disease	rs2717586	A	G	A	G	0.0043	-0.0425033	0.3962	0.368489	FALSE	FALSE	FALSE	4QVqlv	8	142816466	0.242224	0.0363448	377110	TRUE	reported	0.0009	2.314e-06	7824	TRUE	reported	Zff3Nb	2	TRUE	0.00309402	22.821
tryptophan	Crohn's disease	rs2722407	A	G	A	G	0.0041	-0.00643016	0.587	0.579209	FALSE	FALSE	FALSE	4QVqlv	7	24331967	0.855653	0.0353479	377110	TRUE	reported	0.0009	6.472e-06	7824	TRUE	reported	Zff3Nb	2	TRUE	0.00281369	20.7474
tryptophan	Crohn's disease	rs2769419	A	G	A	G	0.004	-0.118703	0.4777	0.416293	FALSE	FALSE	FALSE	4QVqlv	10	115635496	0.000792027	0.035375	377110	TRUE	reported	0.0009	6.163e-06	7824	TRUE	reported	Zff3Nb	2	TRUE	0.00267847	19.7477
tryptophan	Crohn's disease	rs2798184	T	C	T	C	-0.0049	0.0682322	0.4314	0.508375	FALSE	FALSE	FALSE	4QVqlv	1	108553710	0.0515146	0.0350418	377110	TRUE	reported	0.0009	6.371e-08	7824	TRUE	reported	Zff3Nb	2	TRUE	0.004014	29.6339
tryptophan	Crohn's disease	rs2813760	A	G	A	G	0.0044	-0.0248984	0.5775	0.468677	FALSE	FALSE	FALSE	4QVqlv	1	90103803	0.478743	0.0351509	377110	TRUE	reported	0.0009	1.187e-06	7824	TRUE	reported	Zff3Nb	2	TRUE	0.00323913	23.8947
tryptophan	Crohn's disease	rs2834164	A	C	A	C	-0.0045	0.0368442	0.5041	0.500666	FALSE	FALSE	FALSE	4QVqlv	21	33249643	0.290069	0.0348254	377110	TRUE	reported	0.0009	4.761e-07	7824	TRUE	reported	Zff3Nb	2	TRUE	0.00338753	24.9932
tryptophan	Crohn's disease	rs284191	A	G	A	G	-0.006	-0.0498788	0.615	0.632709	FALSE	FALSE	FALSE	4QVqlv	1	91770491	0.168017	0.0361807	377110	TRUE	reported	0.001	1.973e-09	7824	TRUE	reported	Zff3Nb	2	TRUE	0.00639659	35.9871
tryptophan	Crohn's disease	rs2868072	A	G	A	G	0.004	0.0160708	0.4829	0.52829	FALSE	FALSE	FALSE	4QVqlv	15	39313525	0.644937	0.0348754	377110	TRUE	reported	0.0009	9.036e-06	7824	TRUE	reported	Zff3Nb	2	TRUE	0.00267847	19.7477
tryptophan	Crohn's disease	rs295142	A	G	A	G	-0.0048	0.0528126	0.5909	0.635726	FALSE	FALSE	FALSE	4QVqlv	2	200346993	0.145355	0.0362689	377110	TRUE	reported	0.0009	1.538e-07	7824	TRUE	reported	Zff3Nb	2	TRUE	0.00385246	28.4367
tryptophan	Crohn's disease	rs2966079	T	C	T	C	-0.0042	0.0197298	0.5425	0.578079	FALSE	FALSE	FALSE	4QVqlv	16	81478201	0.576218	0.0353	377110	TRUE	reported	0.0009	2.525e-06	7824	TRUE	reported	Zff3Nb	2	TRUE	0.00295221	21.7719
tryptophan	Crohn's disease	rs2970335	A	C	A	C	0.0044	0.000700649	0.4039	0.310324	FALSE	FALSE	FALSE	4QVqlv	11	14303855	0.985131	0.037595	377110	TRUE	reported	0.0009	1.023e-06	7824	TRUE	reported	Zff3Nb	2	TRUE	0.00323913	23.8947
tryptophan	Crohn's disease	rs2977272	T	C	T	C	0.005	0.0373553	0.341	0.243804	FALSE	FALSE	FALSE	4QVqlv	1	17210457	0.358217	0.040658	377110	TRUE	reported	0.001	5.733e-07	7824	TRUE	reported	Zff3Nb	2	TRUE	0.00445077	24.9911
tryptophan	Crohn's disease	rs33980	C	G	C	G	-0.0077	-0.0180764	0.9071	0.886987	FALSE	TRUE	FALSE	4QVqlv	5	142562428	0.742029	0.0549156	377110	TRUE	reported	0.0017	9.108e-06	7824	TRUE	reported	Zff3Nb	2	TRUE	0.00278158	20.51
tryptophan	Crohn's disease	rs341973	T	C	T	C	0.005	0.0633132	0.493	0.444512	FALSE	FALSE	FALSE	4QVqlv	3	5226477	0.0720493	0.0351973	377110	TRUE	reported	0.001	5.733e-07	7824	TRUE	reported	Zff3Nb	2	TRUE	0.00445077	24.9911
tryptophan	Crohn's disease	rs3742929	T	C	T	C	-0.0044	-0.0614529	0.512	0.549338	FALSE	FALSE	FALSE	4QVqlv	14	32695976	0.079682	0.0350651	377110	TRUE	reported	0.0009	1.01e-06	7824	TRUE	reported	Zff3Nb	2	TRUE	0.00323913	23.8947
tryptophan	Crohn's disease	rs3751181	A	G	A	G	0.0041	-0.0324387	0.6085	0.520806	FALSE	FALSE	FALSE	4QVqlv	12	125141989	0.352053	0.0348573	377110	TRUE	reported	0.0009	5.185e-06	7824	TRUE	reported	Zff3Nb	2	TRUE	0.00281369	20.7474
tryptophan	Crohn's disease	rs3772343	A	C	A	C	0.028	-0.0921821	0.987	0.962812	FALSE	FALSE	FALSE	4QVqlv	3	1232032	0.31707	0.0921363	377110	TRUE	reported	0.006	3.061e-06	7824	TRUE	reported	Zff3Nb	2	TRUE	0.00387934	21.77
tryptophan	Crohn's disease	rs3773729	T	C	T	C	0.004	0.0252699	0.6291	0.729163	FALSE	FALSE	FALSE	4QVqlv	3	53170829	0.519849	0.0392648	377110	TRUE	reported	0.0009	8.571e-06	7824	TRUE	reported	Zff3Nb	2	TRUE	0.00267847	19.7477
tryptophan	Crohn's disease	rs3780494	T	C	T	C	-0.023	0.222877	0.9855	0.983255	FALSE	FALSE	FALSE	4QVqlv	9	33126226	0.0994787	0.135292	377110	TRUE	reported	0.0051	7.022e-06	7824	TRUE	reported	Zff3Nb	2	TRUE	0.00275761	20.3328
tryptophan	Crohn's disease	rs38271	A	G	A	G	-0.0051	-0.0487441	0.5925	0.620799	FALSE	FALSE	FALSE	4QVqlv	7	14267406	0.17344	0.0358088	377110	TRUE	reported	0.0009	1.185e-08	7824	TRUE	reported	Zff3Nb	2	TRUE	0.00434691	32.1024
tryptophan	Crohn's disease	rs3851229	T	C	T	C	0.0045	0.0484603	0.43	0.449319	FALSE	FALSE	FALSE	4QVqlv	6	111533457	0.167361	0.0350975	377110	TRUE	reported	0.0009	4.497e-07	7824	TRUE	reported	Zff3Nb	2	TRUE	0.00338753	24.9932
tryptophan	Crohn's disease	rs3927971	T	C	T	C	0.0042	-0.00865295	0.5178	0.542333	FALSE	FALSE	FALSE	4QVqlv	2	8635972	0.806695	0.0353626	377110	TRUE	reported	0.0009	8.977e-06	7824	TRUE	reported	Zff3Nb	2	TRUE	0.00295221	21.7719
tryptophan	Crohn's disease	rs4063769	T	C	T	C	-0.0043	0.0120215	0.5301	0.46927	FALSE	FALSE	FALSE	4QVqlv	2	131973814	0.731121	0.0349832	377110	TRUE	reported	0.0009	1.297e-06	7824	TRUE	reported	Zff3Nb	2	TRUE	0.00309402	22.821
tryptophan	Crohn's disease	rs4144737	A	G	A	G	0.004	0.00906408	0.5818	0.657157	FALSE	FALSE	FALSE	4QVqlv	8	129748936	0.804902	0.0366954	377110	TRUE	reported	0.0009	9.859e-06	7824	TRUE	reported	Zff3Nb	2	TRUE	0.00267847	19.7477
tryptophan	Crohn's disease	rs42162	T	C	T	C	0.004	-0.0198511	0.5492	0.557413	FALSE	FALSE	FALSE	4QVqlv	7	106835482	0.571012	0.0350379	377110	TRUE	reported	0.0009	8.217e-06	7824	TRUE	reported	Zff3Nb	2	TRUE	0.00267847	19.7477
tryptophan	Crohn's disease	rs428185	T	C	T	C	-0.0045	0.0467768	0.5851	0.536539	FALSE	FALSE	FALSE	4QVqlv	14	47852733	0.180297	0.0349122	377110	TRUE	reported	0.0009	6.254e-07	7824	TRUE	reported	Zff3Nb	2	TRUE	0.00338753	24.9932
tryptophan	Crohn's disease	rs4306882	T	G	T	G	-0.0057	0.0137745	0.6153	0.562213	FALSE	FALSE	FALSE	4QVqlv	3	21021092	0.694297	0.0350467	377110	TRUE	reported	0.0009	2.52e-10	7824	TRUE	reported	Zff3Nb	2	TRUE	0.005424	40.1002
tryptophan	Crohn's disease	rs430727	T	C	T	C	0.0041	0.0415691	0.4628	0.407126	FALSE	FALSE	FALSE	4QVqlv	3	41087073	0.24123	0.035471	377110	TRUE	reported	0.0009	5.128e-06	7824	TRUE	reported	Zff3Nb	2	TRUE	0.00281369	20.7474
tryptophan	Crohn's disease	rs4611118	A	G	A	G	-0.0044	-0.00979444	0.609	0.510952	FALSE	FALSE	FALSE	4QVqlv	10	120635608	0.778918	0.0348892	377110	TRUE	reported	0.0009	9.406e-07	7824	TRUE	reported	Zff3Nb	2	TRUE	0.00323913	23.8947
tryptophan	Crohn's disease	rs4615256	A	G	A	G	0.0049	-0.0250374	0.5327	0.443261	FALSE	FALSE	FALSE	4QVqlv	5	63405040	0.476655	0.0351801	377110	TRUE	reported	0.0009	4.988e-08	7824	TRUE	reported	Zff3Nb	2	TRUE	0.004014	29.6339
tryptophan	Crohn's disease	rs4684599	T	C	T	C	-0.0042	0.00498439	0.6319	0.571217	FALSE	FALSE	FALSE	4QVqlv	3	8584886	0.887626	0.035273	377110	TRUE	reported	0.0009	2.889e-06	7824	TRUE	reported	Zff3Nb	2	TRUE	0.00295221	21.7719
tryptophan	Crohn's disease	rs4686980	T	C	T	C	0.005	0.0151076	0.361	0.382365	FALSE	FALSE	FALSE	4QVqlv	3	188585063	0.67601	0.03615	377110	TRUE	reported	0.001	5.733e-07	7824	TRUE	reported	Zff3Nb	2	TRUE	0.00445077	24.9911
tryptophan	Crohn's disease	rs4695289	A	G	A	G	-0.0045	-0.0250095	0.3489	0.317813	FALSE	FALSE	FALSE	4QVqlv	4	43963693	0.508145	0.0377943	377110	TRUE	reported	0.0009	7.948e-07	7824	TRUE	reported	Zff3Nb	2	TRUE	0.00338753	24.9932
tryptophan	Crohn's disease	rs4702007	A	G	A	G	-0.0041	0.0663024	0.3929	0.494801	FALSE	FALSE	FALSE	4QVqlv	5	14006197	0.056846	0.0348137	377110	TRUE	reported	0.0009	6.109e-06	7824	TRUE	reported	Zff3Nb	2	TRUE	0.00281369	20.7474
tryptophan	Crohn's disease	rs4751282	T	C	T	C	0.0045	-0.00990354	0.5421	0.482274	FALSE	FALSE	FALSE	4QVqlv	10	127366417	0.778497	0.035209	377110	TRUE	reported	0.0009	7.405e-07	7824	TRUE	reported	Zff3Nb	2	TRUE	0.00338753	24.9932
tryptophan	Crohn's disease	rs4755291	A	G	A	G	-0.0041	-0.0116222	0.4644	0.464692	FALSE	FALSE	FALSE	4QVqlv	11	44800371	0.739089	0.0348951	377110	TRUE	reported	0.0009	5.253e-06	7824	TRUE	reported	Zff3Nb	2	TRUE	0.00281369	20.7474
tryptophan	Crohn's disease	rs4849291	C	G	C	G	0.0041	0.0406464	0.6092	0.643019	FALSE	TRUE	FALSE	4QVqlv	2	113836522	0.26387	0.0363794	377110	TRUE	reported	0.0009	5.933e-06	7824	TRUE	reported	Zff3Nb	2	TRUE	0.00281369	20.7474
tryptophan	Crohn's disease	rs4870304	A	G	A	G	0.0041	0.00823845	0.5823	0.667102	FALSE	FALSE	FALSE	4QVqlv	6	154670709	0.825679	0.0374056	377110	TRUE	reported	0.0009	8.313e-06	7824	TRUE	reported	Zff3Nb	2	TRUE	0.00281369	20.7474
tryptophan	Crohn's disease	rs4880888	A	G	A	G	-0.0046	0.0815717	0.4785	0.481147	FALSE	FALSE	FALSE	4QVqlv	10	1619432	0.0191717	0.0348273	377110	TRUE	reported	0.0009	3.243e-07	7824	TRUE	reported	Zff3Nb	2	TRUE	0.00353923	26.1164
tryptophan	Crohn's disease	rs4926571	T	C	T	C	-0.0048	0.0339498	0.5231	0.600817	FALSE	FALSE	FALSE	4QVqlv	1	52630942	0.340058	0.0355849	377110	TRUE	reported	0.0009	9.025e-08	7824	TRUE	reported	Zff3Nb	2	TRUE	0.00385246	28.4367
tryptophan	Crohn's disease	rs4958379	A	G	A	G	-0.005	0.0244686	0.433	0.374179	FALSE	FALSE	FALSE	4QVqlv	5	154630481	0.496089	0.0359486	377110	TRUE	reported	0.0009	2.176e-08	7824	TRUE	reported	Zff3Nb	2	TRUE	0.00417882	30.8558
tryptophan	Crohn's disease	rs4972588	A	G	A	G	-0.0046	-0.0292564	0.5138	0.523725	FALSE	FALSE	FALSE	4QVqlv	2	173579862	0.401557	0.0348771	377110	TRUE	reported	0.0009	3.744e-07	7824	TRUE	reported	Zff3Nb	2	TRUE	0.00353923	26.1164
tryptophan	Crohn's disease	rs4989308	A	G	A	G	-0.0045	-0.0156473	0.3746	0.29844	FALSE	FALSE	FALSE	4QVqlv	4	114368048	0.681379	0.0381102	377110	TRUE	reported	0.0009	8.432e-07	7824	TRUE	reported	Zff3Nb	2	TRUE	0.00338753	24.9932
tryptophan	Crohn's disease	rs502654	T	C	T	C	-0.0046	-0.00809498	0.559	0.52862	FALSE	FALSE	FALSE	4QVqlv	1	30588654	0.81774	0.0351265	377110	TRUE	reported	0.0009	2.597e-07	7824	TRUE	reported	Zff3Nb	2	TRUE	0.00353923	26.1164
tryptophan	Crohn's disease	rs575257	A	G	A	G	-0.0042	0.0485298	0.6005	0.54314	FALSE	FALSE	FALSE	4QVqlv	11	79158025	0.164957	0.0349489	377110	TRUE	reported	0.0009	3.511e-06	7824	TRUE	reported	Zff3Nb	2	TRUE	0.00295221	21.7719
tryptophan	Crohn's disease	rs5997110	T	C	T	C	-0.005	-0.0382046	0.523	0.430497	FALSE	FALSE	FALSE	4QVqlv	22	26640541	0.279696	0.0353418	377110	TRUE	reported	0.001	5.733e-07	7824	TRUE	reported	Zff3Nb	2	TRUE	0.00445077	24.9911
tryptophan	Crohn's disease	rs6001129	T	C	T	C	-0.009	-0.055616	0.134	0.0874439	FALSE	FALSE	FALSE	4QVqlv	22	22151947	0.366562	0.0615949	377110	TRUE	reported	0.002	6.795e-06	7824	TRUE	reported	Zff3Nb	2	TRUE	0.00360818	20.2428
tryptophan	Crohn's disease	rs603446	T	C	T	C	0.0051	0.0324257	0.4448	0.359498	FALSE	FALSE	FALSE	4QVqlv	11	116783719	0.37394	0.0364696	377110	TRUE	reported	0.0009	1.383e-08	7824	TRUE	reported	Zff3Nb	2	TRUE	0.00434691	32.1024
tryptophan	Crohn's disease	rs6077611	T	G	T	G	-0.0041	0.031265	0.4794	0.533417	FALSE	FALSE	FALSE	4QVqlv	20	9913043	0.37055	0.0349156	377110	TRUE	reported	0.0009	5.321e-06	7824	TRUE	reported	Zff3Nb	2	TRUE	0.00281369	20.7474
tryptophan	Crohn's disease	rs6110544	T	C	T	C	0.004	0.00520288	0.4394	0.555807	FALSE	FALSE	FALSE	4QVqlv	20	15186129	0.882268	0.035132	377110	TRUE	reported	0.0009	7.011e-06	7824	TRUE	reported	Zff3Nb	2	TRUE	0.00267847	19.7477
tryptophan	Crohn's disease	rs6130271	T	C	T	C	-0.004	0.0864887	0.5352	0.533737	FALSE	FALSE	FALSE	4QVqlv	20	42983785	0.0134128	0.0349786	377110	TRUE	reported	0.0009	7.398e-06	7824	TRUE	reported	Zff3Nb	2	TRUE	0.00267847	19.7477
tryptophan	Crohn's disease	rs6435723	T	C	T	C	-0.008	-0.0699412	0.8977	0.895503	FALSE	FALSE	FALSE	4QVqlv	2	212715999	0.223688	0.0574805	377110	TRUE	reported	0.0018	6.907e-06	7824	TRUE	reported	Zff3Nb	2	TRUE	0.00267847	19.7477
tryptophan	Crohn's disease	rs6454864	T	C	T	C	0.004	-0.00945305	0.3705	0.478355	FALSE	FALSE	FALSE	4QVqlv	6	91525176	0.786799	0.0349505	377110	TRUE	reported	0.0009	8.872e-06	7824	TRUE	reported	Zff3Nb	2	TRUE	0.00267847	19.7477
tryptophan	Crohn's disease	rs6480970	A	G	A	G	-0.0049	-0.024967	0.6159	0.656881	FALSE	FALSE	FALSE	4QVqlv	10	52808904	0.497105	0.0367674	377110	TRUE	reported	0.0009	4.287e-08	7824	TRUE	reported	Zff3Nb	2	TRUE	0.004014	29.6339
tryptophan	Crohn's disease	rs6517254	T	C	T	C	-0.0042	-0.00962806	0.3971	0.301483	FALSE	FALSE	FALSE	4QVqlv	21	34707992	0.800025	0.0380083	377110	TRUE	reported	0.0009	3.119e-06	7824	TRUE	reported	Zff3Nb	2	TRUE	0.00295221	21.7719
tryptophan	Crohn's disease	rs6534667	C	G	C	G	-0.0043	-0.0441854	0.4186	0.361062	FALSE	TRUE	FALSE	4QVqlv	4	128145333	0.223109	0.036268	377110	TRUE	reported	0.0009	1.491e-06	7824	TRUE	reported	Zff3Nb	2	TRUE	0.00309402	22.821
tryptophan	Crohn's disease	rs6537156	T	C	T	C	0.004	0.00125697	0.4485	0.464638	FALSE	FALSE	FALSE	4QVqlv	4	138146048	0.971271	0.0349026	377110	TRUE	reported	0.0009	8.091e-06	7824	TRUE	reported	Zff3Nb	2	TRUE	0.00267847	19.7477
tryptophan	Crohn's disease	rs6586235	A	C	A	C	0.0043	-0.0384651	0.4598	0.545383	FALSE	FALSE	FALSE	4QVqlv	21	41754276	0.27314	0.0351004	377110	TRUE	reported	0.0009	1.622e-06	7824	TRUE	reported	Zff3Nb	2	TRUE	0.00309402	22.821
tryptophan	Crohn's disease	rs6685230	T	C	T	C	-0.0042	0.0621477	0.3976	0.287232	FALSE	FALSE	FALSE	4QVqlv	1	168398916	0.115913	0.0395301	377110	TRUE	reported	0.0009	7.78e-06	7824	TRUE	reported	Zff3Nb	2	TRUE	0.00295221	21.7719
tryptophan	Crohn's disease	rs6730726	A	G	A	G	-0.004	-0.0133074	0.5312	0.569353	FALSE	FALSE	FALSE	4QVqlv	2	204289630	0.705096	0.0351629	377110	TRUE	reported	0.0009	7.167e-06	7824	TRUE	reported	Zff3Nb	2	TRUE	0.00267847	19.7477
tryptophan	Crohn's disease	rs6747650	A	G	A	G	-0.0041	-0.0345001	0.5825	0.62253	FALSE	FALSE	FALSE	4QVqlv	2	3447736	0.33806	0.0360124	377110	TRUE	reported	0.0009	4.362e-06	7824	TRUE	reported	Zff3Nb	2	TRUE	0.00281369	20.7474
tryptophan	Crohn's disease	rs6759991	T	G	T	G	0.0076	0.024465	0.8623	0.814208	FALSE	FALSE	FALSE	4QVqlv	2	75469690	0.584865	0.0447838	377110	TRUE	reported	0.0016	2.521e-06	7824	TRUE	reported	Zff3Nb	2	TRUE	0.00305826	22.5564
tryptophan	Crohn's disease	rs6819555	A	G	A	G	-0.0043	-0.0949634	0.5862	0.557212	FALSE	FALSE	FALSE	4QVqlv	4	27340548	0.00638925	0.034822	377110	TRUE	reported	0.0009	3.693e-06	7824	TRUE	reported	Zff3Nb	2	TRUE	0.00309402	22.821
tryptophan	Crohn's disease	rs682359	T	G	T	G	0.0044	-0.0424104	0.5812	0.63456	FALSE	FALSE	FALSE	4QVqlv	15	42134635	0.242019	0.0362496	377110	TRUE	reported	0.0009	6.54e-07	7824	TRUE	reported	Zff3Nb	2	TRUE	0.00323913	23.8947
tryptophan	Crohn's disease	rs6826247	T	C	T	C	0.0048	0.0456704	0.5071	0.479152	FALSE	FALSE	FALSE	4QVqlv	4	160714416	0.191179	0.0349403	377110	TRUE	reported	0.0009	8.797e-08	7824	TRUE	reported	Zff3Nb	2	TRUE	0.00385246	28.4367
tryptophan	Crohn's disease	rs688627	T	C	T	C	0.0042	-0.0206399	0.5878	0.575005	FALSE	FALSE	FALSE	4QVqlv	1	43582612	0.558112	0.0352427	377110	TRUE	reported	0.0009	3.615e-06	7824	TRUE	reported	Zff3Nb	2	TRUE	0.00295221	21.7719
tryptophan	Crohn's disease	rs6910731	A	G	A	G	0.0041	-0.031844	0.4497	0.382244	FALSE	FALSE	FALSE	4QVqlv	6	23415234	0.375109	0.035903	377110	TRUE	reported	0.0009	6.679e-06	7824	TRUE	reported	Zff3Nb	2	TRUE	0.00281369	20.7474
tryptophan	Crohn's disease	rs6935961	A	G	A	G	-0.0056	-0.0997584	0.5578	0.658242	FALSE	FALSE	FALSE	4QVqlv	6	125315204	0.00567322	0.0360647	377110	TRUE	reported	0.0009	3.753e-10	7824	TRUE	reported	Zff3Nb	2	TRUE	0.00523635	38.7055
tryptophan	Crohn's disease	rs699856	T	C	T	C	0.004	-0.0620715	0.3661	0.423609	FALSE	FALSE	FALSE	4QVqlv	1	74623452	0.0777535	0.0351904	377110	TRUE	reported	0.0009	8.012e-06	7824	TRUE	reported	Zff3Nb	2	TRUE	0.00267847	19.7477
tryptophan	Crohn's disease	rs7006068	T	C	T	C	0.0045	-0.0234057	0.6264	0.559554	FALSE	FALSE	FALSE	4QVqlv	8	141646536	0.503907	0.0350198	377110	TRUE	reported	0.0009	4.801e-07	7824	TRUE	reported	Zff3Nb	2	TRUE	0.00338753	24.9932
tryptophan	Crohn's disease	rs7009696	T	C	T	C	0.0041	-0.00163084	0.6243	0.616652	FALSE	FALSE	FALSE	4QVqlv	8	71819482	0.963691	0.0358254	377110	TRUE	reported	0.0009	6.166e-06	7824	TRUE	reported	Zff3Nb	2	TRUE	0.00281369	20.7474
tryptophan	Crohn's disease	rs710580	A	C	A	C	-0.005	-0.00971478	0.3566	0.355636	FALSE	FALSE	FALSE	4QVqlv	3	190091374	0.78972	0.0364292	377110	TRUE	reported	0.0009	3.574e-08	7824	TRUE	reported	Zff3Nb	2	TRUE	0.00417882	30.8558
tryptophan	Crohn's disease	rs7109477	A	G	A	G	-0.0047	0.00386045	0.4588	0.465264	FALSE	FALSE	FALSE	4QVqlv	11	21392234	0.911954	0.0349127	377110	TRUE	reported	0.0009	1.887e-07	7824	TRUE	reported	Zff3Nb	2	TRUE	0.0036942	27.2642
tryptophan	Crohn's disease	rs719564	A	G	A	G	0.0044	0.0278021	0.6101	0.648454	FALSE	FALSE	FALSE	4QVqlv	2	241161953	0.444987	0.0363998	377110	TRUE	reported	0.0009	1.276e-06	7824	TRUE	reported	Zff3Nb	2	TRUE	0.00323913	23.8947
tryptophan	Crohn's disease	rs7198470	T	C	T	C	0.004	-0.0155986	0.6081	0.688085	FALSE	FALSE	FALSE	4QVqlv	16	87028176	0.678968	0.0376895	377110	TRUE	reported	0.0009	9.003e-06	7824	TRUE	reported	Zff3Nb	2	TRUE	0.00267847	19.7477
tryptophan	Crohn's disease	rs7230740	A	C	A	C	0.0044	-0.0933773	0.6655	0.627733	FALSE	FALSE	FALSE	4QVqlv	18	3636289	0.00850864	0.0354887	377110	TRUE	reported	0.0009	1.559e-06	7824	TRUE	reported	Zff3Nb	2	TRUE	0.00323913	23.8947
tryptophan	Crohn's disease	rs7246393	A	G	A	G	0.0043	-0.0344827	0.5222	0.483185	FALSE	FALSE	FALSE	4QVqlv	19	23206003	0.321796	0.0348038	377110	TRUE	reported	0.0009	1.554e-06	7824	TRUE	reported	Zff3Nb	2	TRUE	0.00309402	22.821
tryptophan	Crohn's disease	rs7463805	T	C	T	C	-0.0053	0.00869724	0.5213	0.468928	FALSE	FALSE	FALSE	4QVqlv	8	109741443	0.802842	0.0348349	377110	TRUE	reported	0.0009	4.596e-09	7824	TRUE	reported	Zff3Nb	2	TRUE	0.0046929	34.6696
tryptophan	Crohn's disease	rs7505177	T	G	T	G	-0.0043	0.0111706	0.4132	0.410798	FALSE	FALSE	FALSE	4QVqlv	18	77508936	0.752565	0.0354329	377110	TRUE	reported	0.0009	5.859e-06	7824	TRUE	reported	Zff3Nb	2	TRUE	0.00309402	22.821
tryptophan	Crohn's disease	rs7584842	T	C	T	C	-0.005	0.0272356	0.5377	0.598046	FALSE	FALSE	FALSE	4QVqlv	2	11616134	0.443949	0.0355769	377110	TRUE	reported	0.0009	4.15e-08	7824	TRUE	reported	Zff3Nb	2	TRUE	0.00417882	30.8558
tryptophan	Crohn's disease	rs7594598	A	C	A	C	0.004	0.0191898	0.4257	0.37218	FALSE	FALSE	FALSE	4QVqlv	2	30803737	0.596473	0.0362427	377110	TRUE	reported	0.0009	9.497e-06	7824	TRUE	reported	Zff3Nb	2	TRUE	0.00267847	19.7477
tryptophan	Crohn's disease	rs7638383	A	G	A	G	0.0047	-0.0480044	0.3984	0.30784	FALSE	FALSE	FALSE	4QVqlv	3	4952656	0.203251	0.0377291	377110	TRUE	reported	0.0009	1.641e-07	7824	TRUE	reported	Zff3Nb	2	TRUE	0.0036942	27.2642
tryptophan	Crohn's disease	rs7810390	A	G	A	G	-0.0045	-0.0421757	0.5928	0.614418	FALSE	FALSE	FALSE	4QVqlv	7	83032781	0.238284	0.0357637	377110	TRUE	reported	0.0009	5.611e-07	7824	TRUE	reported	Zff3Nb	2	TRUE	0.00338753	24.9932
tryptophan	Crohn's disease	rs7843149	T	C	T	C	-0.0041	0.0555046	0.3896	0.35492	FALSE	FALSE	FALSE	4QVqlv	8	90462733	0.126668	0.0363399	377110	TRUE	reported	0.0009	6.554e-06	7824	TRUE	reported	Zff3Nb	2	TRUE	0.00281369	20.7474
tryptophan	Crohn's disease	rs8006663	A	G	A	G	-0.0046	-0.0238945	0.4556	0.511882	FALSE	FALSE	FALSE	4QVqlv	14	68704286	0.493717	0.0349125	377110	TRUE	reported	0.0009	3.016e-07	7824	TRUE	reported	Zff3Nb	2	TRUE	0.00353923	26.1164
tryptophan	Crohn's disease	rs8021242	T	C	T	C	0.0049	-0.00563469	0.5899	0.598662	FALSE	FALSE	FALSE	4QVqlv	14	21930794	0.874025	0.0355394	377110	TRUE	reported	0.0009	5.183e-08	7824	TRUE	reported	Zff3Nb	2	TRUE	0.004014	29.6339
tryptophan	Crohn's disease	rs8088963	A	G	A	G	0.0044	0.0935355	0.6387	0.589036	FALSE	FALSE	FALSE	4QVqlv	18	61380081	0.00849943	0.0355437	377110	TRUE	reported	0.0009	8.287e-07	7824	TRUE	reported	Zff3Nb	2	TRUE	0.00323913	23.8947
tryptophan	Crohn's disease	rs8110890	T	G	T	G	0.0045	-0.0239342	0.4741	0.483145	FALSE	FALSE	FALSE	4QVqlv	19	19737676	0.495037	0.0350778	377110	TRUE	reported	0.0009	7.505e-07	7824	TRUE	reported	Zff3Nb	2	TRUE	0.00338753	24.9932
tryptophan	Crohn's disease	rs860916	A	G	A	G	-0.0047	-0.0291673	0.4232	0.46618	FALSE	FALSE	FALSE	4QVqlv	18	62998306	0.405924	0.0350954	377110	TRUE	reported	0.0009	1.512e-07	7824	TRUE	reported	Zff3Nb	2	TRUE	0.0036942	27.2642
tryptophan	Crohn's disease	rs875184	T	C	T	C	-0.0041	-0.010233	0.403	0.400903	FALSE	FALSE	FALSE	4QVqlv	5	170697358	0.774324	0.0356894	377110	TRUE	reported	0.0009	5.689e-06	7824	TRUE	reported	Zff3Nb	2	TRUE	0.00281369	20.7474
tryptophan	Crohn's disease	rs875283	A	G	A	G	-0.0043	-0.0191267	0.4896	0.42629	FALSE	FALSE	FALSE	4QVqlv	19	51264231	0.58768	0.035276	377110	TRUE	reported	0.0009	2.341e-06	7824	TRUE	reported	Zff3Nb	2	TRUE	0.00309402	22.821
tryptophan	Crohn's disease	rs881562	T	G	T	G	0.0044	-0.0350169	0.4978	0.548427	FALSE	FALSE	FALSE	4QVqlv	16	7710882	0.320863	0.0352749	377110	TRUE	reported	0.0009	1.451e-06	7824	TRUE	reported	Zff3Nb	2	TRUE	0.00323913	23.8947
tryptophan	Crohn's disease	rs893922	A	G	A	G	0.0042	-0.0118275	0.366	0.422834	FALSE	FALSE	FALSE	4QVqlv	9	109297864	0.737488	0.0352867	377110	TRUE	reported	0.0009	3.945e-06	7824	TRUE	reported	Zff3Nb	2	TRUE	0.00295221	21.7719
tryptophan	Crohn's disease	rs915281	T	C	T	C	-0.0041	0.0412128	0.5076	0.538868	FALSE	FALSE	FALSE	4QVqlv	9	117205684	0.240018	0.0350765	377110	TRUE	reported	0.0009	4.423e-06	7824	TRUE	reported	Zff3Nb	2	TRUE	0.00281369	20.7474
tryptophan	Crohn's disease	rs928963	A	C	A	C	0.0042	-0.0203195	0.3985	0.404836	FALSE	FALSE	FALSE	4QVqlv	16	13522374	0.567509	0.0355409	377110	TRUE	reported	0.0009	3.622e-06	7824	TRUE	reported	Zff3Nb	2	TRUE	0.00295221	21.7719
tryptophan	Crohn's disease	rs9315440	A	G	A	G	0.0048	-0.0262611	0.5843	0.63224	FALSE	FALSE	FALSE	4QVqlv	13	36719852	0.468247	0.0362055	377110	TRUE	reported	0.0009	6.712e-08	7824	TRUE	reported	Zff3Nb	2	TRUE	0.00385246	28.4367
tryptophan	Crohn's disease	rs9330454	A	G	A	G	-0.0066	0.0219937	0.4006	0.3572	FALSE	FALSE	FALSE	4QVqlv	9	89814067	0.546973	0.0365161	377110	TRUE	reported	0.0015	6.044e-06	7824	TRUE	reported	Zff3Nb	2	TRUE	0.00262531	19.3547
tryptophan	Crohn's disease	rs937382	T	C	T	C	-0.0046	0.0271087	0.4466	0.41334	FALSE	FALSE	FALSE	4QVqlv	4	189050378	0.446173	0.0355845	377110	TRUE	reported	0.0009	2.312e-07	7824	TRUE	reported	Zff3Nb	2	TRUE	0.00353923	26.1164
tryptophan	Crohn's disease	rs938040	T	C	T	C	0.0074	-0.0292577	0.107	0.101791	FALSE	FALSE	FALSE	4QVqlv	10	63978423	0.6128	0.0578124	377110	TRUE	reported	0.0017	9.124e-06	7824	TRUE	reported	Zff3Nb	2	TRUE	0.0025696	18.9429
tryptophan	Crohn's disease	rs9464137	A	C	A	C	0.0041	0.0192072	0.5592	0.543079	FALSE	FALSE	FALSE	4QVqlv	6	54805028	0.582719	0.0349593	377110	TRUE	reported	0.0009	4.445e-06	7824	TRUE	reported	Zff3Nb	2	TRUE	0.00281369	20.7474
tryptophan	Crohn's disease	rs9511152	A	G	A	G	-0.005	0.0160363	0.559	0.532144	FALSE	FALSE	FALSE	4QVqlv	13	19022627	0.646769	0.0349942	377110	TRUE	reported	0.0009	2.985e-08	7824	TRUE	reported	Zff3Nb	2	TRUE	0.00417882	30.8558
tryptophan	Crohn's disease	rs9517869	T	C	T	C	-0.0046	-0.0159641	0.3661	0.338587	FALSE	FALSE	FALSE	4QVqlv	13	99745988	0.667729	0.0371892	377110	TRUE	reported	0.0009	3.457e-07	7824	TRUE	reported	Zff3Nb	2	TRUE	0.00353923	26.1164
tryptophan	Crohn's disease	rs9523030	T	G	T	G	0.0043	-0.0624066	0.6269	0.66609	FALSE	FALSE	FALSE	4QVqlv	13	90610046	0.0935341	0.0372124	377110	TRUE	reported	0.0009	5.647e-06	7824	TRUE	reported	Zff3Nb	2	TRUE	0.00309402	22.821
tryptophan	Crohn's disease	rs9541214	T	C	T	C	-0.0042	-0.0239773	0.653	0.641935	FALSE	FALSE	FALSE	4QVqlv	13	34538687	0.50881	0.0362913	377110	TRUE	reported	0.0009	3.797e-06	7824	TRUE	reported	Zff3Nb	2	TRUE	0.00295221	21.7719
tryptophan	Crohn's disease	rs9543391	T	G	T	G	0.0041	0.0365072	0.3993	0.308957	FALSE	FALSE	FALSE	4QVqlv	13	73541003	0.333548	0.0377533	377110	TRUE	reported	0.0009	6.39e-06	7824	TRUE	reported	Zff3Nb	2	TRUE	0.00281369	20.7474
tryptophan	Crohn's disease	rs9610322	A	G	A	G	-0.0043	0.0253012	0.5195	0.528693	FALSE	FALSE	FALSE	4QVqlv	22	35584126	0.469922	0.0350139	377110	TRUE	reported	0.0009	1.119e-06	7824	TRUE	reported	Zff3Nb	2	TRUE	0.00309402	22.821
tryptophan	Crohn's disease	rs9646527	A	T	A	T	0.004	0.00451479	0.3795	0.374058	FALSE	TRUE	FALSE	4QVqlv	18	27169773	0.900224	0.0360095	377110	TRUE	reported	0.0009	9.002e-06	7824	TRUE	reported	Zff3Nb	2	TRUE	0.00267847	19.7477
tryptophan	Crohn's disease	rs9649963	T	C	T	C	0.0041	0.0152372	0.634	0.618693	FALSE	FALSE	FALSE	4QVqlv	8	130685570	0.671614	0.0359425	377110	TRUE	reported	0.0009	5.841e-06	7824	TRUE	reported	Zff3Nb	2	TRUE	0.00281369	20.7474
tryptophan	Crohn's disease	rs972459	T	C	T	C	0.005	0.00147929	0.5787	0.576114	FALSE	FALSE	FALSE	4QVqlv	3	192137708	0.966506	0.0352287	377110	TRUE	reported	0.0009	1.969e-08	7824	TRUE	reported	Zff3Nb	2	TRUE	0.00417882	30.8558
tryptophan	Crohn's disease	rs9878578	A	G	A	G	0.0041	0.0257811	0.6016	0.648035	FALSE	FALSE	FALSE	4QVqlv	3	8603980	0.479216	0.0364363	377110	TRUE	reported	0.0009	5.323e-06	7824	TRUE	reported	Zff3Nb	2	TRUE	0.00281369	20.7474
tryptophan	Crohn's disease	rs993927	T	G	T	G	0.0042	-0.038007	0.3773	0.343985	FALSE	FALSE	FALSE	4QVqlv	18	52574924	0.299867	0.0366608	377110	TRUE	reported	0.0009	2.636e-06	7824	TRUE	reported	Zff3Nb	2	TRUE	0.00295221	21.7719
tryptophan	Crohn's disease	rs9948912	A	G	A	G	0.004	0.0282206	0.3616	0.327412	FALSE	FALSE	FALSE	4QVqlv	18	37273678	0.449413	0.0373095	377110	TRUE	reported	0.0009	9.579e-06	7824	TRUE	reported	Zff3Nb	2	TRUE	0.00267847	19.7477
tryptophan	Crohn's disease	rs9950125	A	G	A	G	-0.004	0.0143038	0.4521	0.440278	FALSE	FALSE	FALSE	4QVqlv	18	53022174	0.68348	0.0350826	377110	TRUE	reported	0.0009	7.715e-06	7824	TRUE	reported	Zff3Nb	2	TRUE	0.00267847	19.7477
tryptophan	Crohn's disease	rs9989564	A	G	A	G	-0.0042	-0.0238408	0.5142	0.47219	FALSE	FALSE	FALSE	4QVqlv	18	43725394	0.493052	0.0347807	377110	TRUE	reported	0.0009	3.095e-06	7824	TRUE	reported	Zff3Nb	2	TRUE	0.00295221	21.7719
histidine	Crohn's disease	rs1527683	T	C	T	C	0.0061	-0.0568213	0.8	0.810009	FALSE	FALSE	FALSE	zpxXAh	1	74357253	0.199997	0.0443376	377110	TRUE	reported	0.0013	2.168e-06	7824	TRUE	reported	VlnI5y	2	TRUE	0.00298464	22.0118
histidine	Crohn's disease	rs16868246	C	G	C	G	0.0097	-0.0859252	0.2113	0.160747	FALSE	TRUE	FALSE	zpxXAh	4	9976681	0.0711361	0.0476145	377110	TRUE	reported	0.0013	1.778e-14	7824	TRUE	reported	VlnI5y	2	TRUE	0.00751275	55.6594
histidine	Crohn's disease	rs2176664	T	C	T	C	-0.0059	-0.00530638	0.2846	0.38527	FALSE	FALSE	FALSE	zpxXAh	17	12616554	0.882216	0.0358151	377110	TRUE	reported	0.0012	2.027e-06	7824	TRUE	reported	VlnI5y	2	TRUE	0.00327592	24.167
histidine	Crohn's disease	rs4288369	C	G	C	G	-0.0453	-0.0545165	0.0134	0.012566	FALSE	TRUE	FALSE	zpxXAh	8	77754490	0.725812	0.155449	377110	TRUE	reported	0.0102	9.307e-06	7824	TRUE	reported	VlnI5y	2	TRUE	0.0110702	19.7017
histidine	Crohn's disease	rs4768741	C	G	C	G	-0.015	-0.0126141	0.9153	0.909864	FALSE	TRUE	FALSE	zpxXAh	12	46676322	0.836594	0.0611587	377110	TRUE	reported	0.0032	3.524e-06	7824	TRUE	reported	VlnI5y	2	TRUE	0.0123167	21.9477
histidine	Crohn's disease	rs7014133	A	G	A	G	-0.0561	-0.288115	0.0119	0.00374852	FALSE	FALSE	FALSE	zpxXAh	8	130820256	0.31669	0.287746	377110	TRUE	reported	0.0109	2.739e-07	7824	TRUE	reported	VlnI5y	2	TRUE	0.0148111	26.4594
histidine	Crohn's disease	rs715	T	C	T	C	0.0059	0.0476632	0.7135	0.688039	FALSE	FALSE	FALSE	zpxXAh	2	210678331	0.206236	0.0377087	377110	TRUE	reported	0.0012	1.651e-06	7824	TRUE	reported	VlnI5y	2	TRUE	0.00327592	24.167
leucine	Crohn's disease	rs10004285	A	G	A	G	0.005	-0.0142703	0.374	0.461587	FALSE	FALSE	FALSE	4QVqlv	4	58693550	0.683274	0.0349763	377110	TRUE	reported	0.001	5.733e-07	7824	TRUE	reported	Zff3Nb	2	TRUE	0.00445315	24.9911
leucine	Crohn's disease	rs1003887	T	C	T	C	-0.005	-0.0134055	0.651	0.726695	FALSE	FALSE	FALSE	4QVqlv	19	17816591	0.734073	0.0394614	377110	TRUE	reported	0.001	5.733e-07	7824	TRUE	reported	Zff3Nb	2	TRUE	0.00445315	24.9911
leucine	Crohn's disease	rs10190188	T	C	T	C	0.005	0.0108502	0.662	0.624345	FALSE	FALSE	FALSE	4QVqlv	2	49667016	0.764466	0.0362131	377110	TRUE	reported	0.001	5.733e-07	7824	TRUE	reported	Zff3Nb	2	TRUE	0.00445315	24.9911
leucine	Crohn's disease	rs1025466	T	C	T	C	-0.0041	-0.0165109	0.4062	0.466477	FALSE	FALSE	FALSE	4QVqlv	5	159906529	0.63904	0.0352014	377110	TRUE	reported	0.0009	6.253e-06	7824	TRUE	reported	Zff3Nb	2	TRUE	0.00281522	20.7474
leucine	Crohn's disease	rs10258601	A	G	A	G	0.0044	-0.015384	0.4382	0.464629	FALSE	FALSE	FALSE	4QVqlv	7	51303412	0.659584	0.0349249	377110	TRUE	reported	0.0009	6.734e-07	7824	TRUE	reported	Zff3Nb	2	TRUE	0.00324089	23.8947
leucine	Crohn's disease	rs1038555	T	C	T	C	-0.004	0.0241621	0.4023	0.459881	FALSE	FALSE	FALSE	4QVqlv	6	153350240	0.494415	0.0353607	377110	TRUE	reported	0.0009	7.988e-06	7824	TRUE	reported	Zff3Nb	2	TRUE	0.00267993	19.7477
leucine	Crohn's disease	rs1043991	T	C	T	C	0.0048	-0.0478346	0.6375	0.691616	FALSE	FALSE	FALSE	4QVqlv	9	109130719	0.205713	0.0378007	377110	TRUE	reported	0.0009	8.333e-08	7824	TRUE	reported	Zff3Nb	2	TRUE	0.00385455	28.4367
leucine	Crohn's disease	rs10487377	A	G	A	G	0.0046	-0.0639205	0.5764	0.553457	FALSE	FALSE	FALSE	4QVqlv	7	117820200	0.0680049	0.0350254	377110	TRUE	reported	0.0009	4.091e-07	7824	TRUE	reported	Zff3Nb	2	TRUE	0.00354114	26.1163
leucine	Crohn's disease	rs10500907	A	G	A	G	0.0042	-0.0575358	0.3597	0.357172	FALSE	FALSE	FALSE	4QVqlv	11	21393581	0.113711	0.0363752	377110	TRUE	reported	0.0009	3.547e-06	7824	TRUE	reported	Zff3Nb	2	TRUE	0.00295381	21.7719
leucine	Crohn's disease	rs10736117	A	G	A	G	-0.004	-0.0368555	0.6265	0.681884	FALSE	FALSE	FALSE	4QVqlv	10	81291771	0.325723	0.0375019	377110	TRUE	reported	0.0009	8.497e-06	7824	TRUE	reported	Zff3Nb	2	TRUE	0.00267993	19.7477
leucine	Crohn's disease	rs10763843	A	G	A	G	-0.0042	0.0556275	0.4283	0.355233	FALSE	FALSE	FALSE	4QVqlv	10	30869662	0.126371	0.0363919	377110	TRUE	reported	0.0009	3.451e-06	7824	TRUE	reported	Zff3Nb	2	TRUE	0.00295381	21.7719
leucine	Crohn's disease	rs10763940	A	G	A	G	0.0048	-0.0316723	0.3654	0.37915	FALSE	FALSE	FALSE	4QVqlv	10	33462432	0.377061	0.0358558	377110	TRUE	reported	0.0009	1.174e-07	7824	TRUE	reported	Zff3Nb	2	TRUE	0.00385455	28.4367
leucine	Crohn's disease	rs10798580	A	G	A	G	-0.0042	-0.013856	0.4216	0.373162	FALSE	FALSE	FALSE	4QVqlv	1	177895419	0.701334	0.0361284	377110	TRUE	reported	0.0009	3.64e-06	7824	TRUE	reported	Zff3Nb	2	TRUE	0.00295381	21.7719
leucine	Crohn's disease	rs10810580	T	C	T	C	0.0046	-0.0792392	0.5583	0.547783	FALSE	FALSE	FALSE	4QVqlv	9	16629925	0.0238408	0.0350665	377110	TRUE	reported	0.0009	3.282e-07	7824	TRUE	reported	Zff3Nb	2	TRUE	0.00354114	26.1163
leucine	Crohn's disease	rs10828678	A	G	A	G	0.004	0.0365932	0.5105	0.547217	FALSE	FALSE	FALSE	4QVqlv	10	24591783	0.296678	0.0350649	377110	TRUE	reported	0.0009	7.202e-06	7824	TRUE	reported	Zff3Nb	2	TRUE	0.00267993	19.7477
leucine	Crohn's disease	rs10887020	T	C	T	C	0.004	0.0223826	0.5133	0.448273	FALSE	FALSE	FALSE	4QVqlv	10	121903773	0.522237	0.0349782	377110	TRUE	reported	0.0009	7.289e-06	7824	TRUE	reported	Zff3Nb	2	TRUE	0.00267993	19.7477
leucine	Crohn's disease	rs10923016	A	G	A	G	0.0053	-0.013568	0.6191	0.481241	FALSE	FALSE	FALSE	4QVqlv	1	88050584	0.69731	0.0348834	377110	TRUE	reported	0.0009	2.88e-09	7824	TRUE	reported	Zff3Nb	2	TRUE	0.00469544	34.6696
leucine	Crohn's disease	rs10937762	A	G	A	G	0.0044	-0.0728317	0.5674	0.55418	FALSE	FALSE	FALSE	4QVqlv	4	6916952	0.0392374	0.0353262	377110	TRUE	reported	0.0009	1.528e-06	7824	TRUE	reported	Zff3Nb	2	TRUE	0.00324089	23.8947
leucine	Crohn's disease	rs10954411	A	T	A	T	0.0043	-0.000409607	0.3772	0.310066	FALSE	TRUE	FALSE	4QVqlv	7	133156748	0.991326	0.037678	377110	TRUE	reported	0.0009	1.809e-06	7824	TRUE	reported	Zff3Nb	2	TRUE	0.0030957	22.8209
leucine	Crohn's disease	rs10973683	A	C	A	C	-0.0041	-0.0414246	0.4002	0.41276	FALSE	FALSE	FALSE	4QVqlv	9	38151271	0.240591	0.0352997	377110	TRUE	reported	0.0009	6.541e-06	7824	TRUE	reported	Zff3Nb	2	TRUE	0.00281522	20.7474
leucine	Crohn's disease	rs11007082	T	G	T	G	0.0043	-0.00463074	0.3779	0.323855	FALSE	FALSE	FALSE	4QVqlv	10	18801636	0.901122	0.0372714	377110	TRUE	reported	0.0009	1.842e-06	7824	TRUE	reported	Zff3Nb	2	TRUE	0.0030957	22.8209
leucine	Crohn's disease	rs1104999	T	C	T	C	0.0041	-0.0297903	0.4822	0.456428	FALSE	FALSE	FALSE	4QVqlv	9	117218816	0.396142	0.0351081	377110	TRUE	reported	0.0009	3.51e-06	7824	TRUE	reported	Zff3Nb	2	TRUE	0.00281522	20.7474
leucine	Crohn's disease	rs11117808	A	C	A	C	0.004	-0.00510859	0.4457	0.594786	FALSE	FALSE	FALSE	4QVqlv	1	217223450	0.88564	0.0355199	377110	TRUE	reported	0.0009	8.398e-06	7824	TRUE	reported	Zff3Nb	2	TRUE	0.00267993	19.7477
leucine	Crohn's disease	rs11124743	A	G	A	G	0.0043	0.024441	0.6354	0.620791	FALSE	FALSE	FALSE	4QVqlv	2	40498499	0.496977	0.035982	377110	TRUE	reported	0.0009	1.91e-06	7824	TRUE	reported	Zff3Nb	2	TRUE	0.0030957	22.8209
leucine	Crohn's disease	rs11144511	T	C	T	C	-0.0042	0.0144207	0.4497	0.50878	FALSE	FALSE	FALSE	4QVqlv	9	75603315	0.68602	0.0356719	377110	TRUE	reported	0.0009	8.417e-06	7824	TRUE	reported	Zff3Nb	2	TRUE	0.00295381	21.7719
leucine	Crohn's disease	rs11183620	A	G	A	G	0.0041	0.0494267	0.4676	0.357908	FALSE	FALSE	FALSE	4QVqlv	12	46818587	0.178718	0.0367563	377110	TRUE	reported	0.0009	4.681e-06	7824	TRUE	reported	Zff3Nb	2	TRUE	0.00281522	20.7474
leucine	Crohn's disease	rs11203041	A	G	A	G	-0.0043	-0.00448488	0.4458	0.440439	FALSE	FALSE	FALSE	4QVqlv	10	89229129	0.898178	0.0350482	377110	TRUE	reported	0.0009	1.953e-06	7824	TRUE	reported	Zff3Nb	2	TRUE	0.0030957	22.8209
leucine	Crohn's disease	rs11578928	A	C	A	C	0.0041	-0.0552247	0.4246	0.510134	FALSE	FALSE	FALSE	4QVqlv	1	84461067	0.114553	0.0349954	377110	TRUE	reported	0.0009	4.748e-06	7824	TRUE	reported	Zff3Nb	2	TRUE	0.00281522	20.7474
leucine	Crohn's disease	rs11657125	T	C	T	C	0.0041	0.0145214	0.5604	0.545714	FALSE	FALSE	FALSE	4QVqlv	17	68771410	0.677787	0.0349504	377110	TRUE	reported	0.0009	5.71e-06	7824	TRUE	reported	Zff3Nb	2	TRUE	0.00281522	20.7474
leucine	Crohn's disease	rs11868948	A	G	A	G	-0.0042	0.0180189	0.6435	0.590984	FALSE	FALSE	FALSE	4QVqlv	17	10310725	0.610855	0.0354107	377110	TRUE	reported	0.0009	4.628e-06	7824	TRUE	reported	Zff3Nb	2	TRUE	0.00295381	21.7719
leucine	Crohn's disease	rs11952637	A	G	A	G	0.0043	0.00887902	0.4212	0.435774	FALSE	FALSE	FALSE	4QVqlv	5	109154467	0.799917	0.0350319	377110	TRUE	reported	0.0009	4.313e-06	7824	TRUE	reported	Zff3Nb	2	TRUE	0.0030957	22.8209
leucine	Crohn's disease	rs11988092	T	C	T	C	-0.0046	-0.0173376	0.6185	0.530917	FALSE	FALSE	FALSE	4QVqlv	8	84742643	0.620028	0.0349682	377110	TRUE	reported	0.0009	3.287e-07	7824	TRUE	reported	Zff3Nb	2	TRUE	0.00354114	26.1163
leucine	Crohn's disease	rs11999261	A	T	A	T	-0.0087	0.123942	0.0943	0.0733125	FALSE	TRUE	FALSE	4QVqlv	9	105002194	0.0632601	0.0667302	377110	TRUE	reported	0.0017	6.559e-07	7824	TRUE	reported	Zff3Nb	2	TRUE	0.00355017	26.1832
leucine	Crohn's disease	rs12047618	T	G	T	G	0.0046	0.0017323	0.3271	0.317242	FALSE	FALSE	FALSE	4QVqlv	1	203114880	0.96314	0.0374848	377110	TRUE	reported	0.0009	4.25e-07	7824	TRUE	reported	Zff3Nb	2	TRUE	0.00354114	26.1163
leucine	Crohn's disease	rs12196614	A	T	A	T	0.0107	-0.0179881	0.9386	0.880109	FALSE	TRUE	FALSE	4QVqlv	6	50083222	0.73784	0.0537415	377110	TRUE	reported	0.0024	6.418e-06	7824	TRUE	reported	Zff3Nb	2	TRUE	0.00269666	19.8713
leucine	Crohn's disease	rs12344504	T	C	T	C	-0.004	-0.025427	0.5957	0.616992	FALSE	FALSE	FALSE	4QVqlv	9	19848469	0.477428	0.0357903	377110	TRUE	reported	0.0009	6.704e-06	7824	TRUE	reported	Zff3Nb	2	TRUE	0.00267993	19.7477
leucine	Crohn's disease	rs12468540	A	G	A	G	0.0041	-0.020073	0.5563	0.550935	FALSE	FALSE	FALSE	4QVqlv	2	35223251	0.566093	0.0349816	377110	TRUE	reported	0.0009	5.758e-06	7824	TRUE	reported	Zff3Nb	2	TRUE	0.00281522	20.7474
leucine	Crohn's disease	rs12498703	A	G	A	G	-0.0042	-0.0106413	0.5998	0.565319	FALSE	FALSE	FALSE	4QVqlv	4	154933824	0.762084	0.0351493	377110	TRUE	reported	0.0009	2.86e-06	7824	TRUE	reported	Zff3Nb	2	TRUE	0.00295381	21.7719
leucine	Crohn's disease	rs12517096	A	G	A	G	0.0041	0.00492925	0.422	0.452327	FALSE	FALSE	FALSE	4QVqlv	5	120289249	0.887903	0.0349697	377110	TRUE	reported	0.0009	8.406e-06	7824	TRUE	reported	Zff3Nb	2	TRUE	0.00281522	20.7474
leucine	Crohn's disease	rs12612007	A	G	A	G	0.0044	0.00712855	0.3461	0.296376	FALSE	FALSE	FALSE	4QVqlv	2	107254478	0.851883	0.0381785	377110	TRUE	reported	0.0009	1.202e-06	7824	TRUE	reported	Zff3Nb	2	TRUE	0.00324089	23.8947
leucine	Crohn's disease	rs1278312	T	C	T	C	-0.0042	0.0384651	0.4008	0.406617	FALSE	FALSE	FALSE	4QVqlv	10	126125634	0.277953	0.035454	377110	TRUE	reported	0.0009	2.867e-06	7824	TRUE	reported	Zff3Nb	2	TRUE	0.00295381	21.7719
leucine	Crohn's disease	rs1292666	T	C	T	C	0.0045	-0.0700322	0.4667	0.499056	FALSE	FALSE	FALSE	4QVqlv	1	10848355	0.0449293	0.0349233	377110	TRUE	reported	0.0009	6.441e-07	7824	TRUE	reported	Zff3Nb	2	TRUE	0.00338937	24.9932
leucine	Crohn's disease	rs13130810	T	C	T	C	0.004	-0.030465	0.4401	0.376984	FALSE	FALSE	FALSE	4QVqlv	4	176226545	0.398034	0.0360473	377110	TRUE	reported	0.0009	7.791e-06	7824	TRUE	reported	Zff3Nb	2	TRUE	0.00267993	19.7477
leucine	Crohn's disease	rs13147572	A	G	A	G	-0.0047	-0.033912	0.5809	0.512344	FALSE	FALSE	FALSE	4QVqlv	4	18291521	0.332947	0.035026	377110	TRUE	reported	0.0009	1.99e-07	7824	TRUE	reported	Zff3Nb	2	TRUE	0.00369621	27.2642
leucine	Crohn's disease	rs13165077	A	G	A	G	0.0041	0.0354595	0.3821	0.387483	FALSE	FALSE	FALSE	4QVqlv	5	121470659	0.321914	0.0357984	377110	TRUE	reported	0.0009	8.983e-06	7824	TRUE	reported	Zff3Nb	2	TRUE	0.00281522	20.7474
leucine	Crohn's disease	rs1334318	A	G	A	G	0.0044	-0.00580527	0.3572	0.427877	FALSE	FALSE	FALSE	4QVqlv	6	96631734	0.869404	0.0353084	377110	TRUE	reported	0.0009	1.008e-06	7824	TRUE	reported	Zff3Nb	2	TRUE	0.00324089	23.8947
leucine	Crohn's disease	rs1360820	A	G	A	G	-0.0042	-0.0214969	0.4963	0.513734	FALSE	FALSE	FALSE	4QVqlv	13	92901954	0.537684	0.0348795	377110	TRUE	reported	0.0009	2.154e-06	7824	TRUE	reported	Zff3Nb	2	TRUE	0.00295381	21.7719
leucine	Crohn's disease	rs1368532	T	C	T	C	-0.004	0.0218792	0.3842	0.424773	FALSE	FALSE	FALSE	4QVqlv	10	125591806	0.534705	0.0352412	377110	TRUE	reported	0.0009	8.855e-06	7824	TRUE	reported	Zff3Nb	2	TRUE	0.00267993	19.7477
leucine	Crohn's disease	rs1428203	T	G	T	G	0.0045	-0.0317021	0.4117	0.454774	FALSE	FALSE	FALSE	4QVqlv	5	24164504	0.36489	0.0349879	377110	TRUE	reported	0.0009	5.513e-07	7824	TRUE	reported	Zff3Nb	2	TRUE	0.00338937	24.9932
leucine	Crohn's disease	rs1440581	T	C	T	C	-0.0081	-0.0772513	0.4592	0.509718	FALSE	FALSE	FALSE	4QVqlv	4	88305270	0.0287932	0.0353341	377110	TRUE	reported	0.0009	1.441e-19	7824	TRUE	reported	Zff3Nb	2	TRUE	0.0108988	80.978
leucine	Crohn's disease	rs1444212	A	G	A	G	0.004	-0.00571548	0.6413	0.658019	FALSE	FALSE	FALSE	4QVqlv	3	3858907	0.876127	0.0366657	377110	TRUE	reported	0.0009	9.483e-06	7824	TRUE	reported	Zff3Nb	2	TRUE	0.00267993	19.7477
leucine	Crohn's disease	rs1463301	T	C	T	C	-0.0049	0.00222896	0.5742	0.532504	FALSE	FALSE	FALSE	4QVqlv	12	61535531	0.94914	0.0349443	377110	TRUE	reported	0.0009	7.493e-08	7824	TRUE	reported	Zff3Nb	2	TRUE	0.00401618	29.6339
leucine	Crohn's disease	rs1519309	T	C	T	C	-0.0043	-0.0181982	0.6543	0.75989	FALSE	FALSE	FALSE	4QVqlv	4	186093935	0.656327	0.0408956	377110	TRUE	reported	0.0009	1.873e-06	7824	TRUE	reported	Zff3Nb	2	TRUE	0.0030957	22.8209
leucine	Crohn's disease	rs1541245	T	C	T	C	-0.0048	-0.0528132	0.5318	0.548608	FALSE	FALSE	FALSE	4QVqlv	1	164980891	0.132417	0.0351002	377110	TRUE	reported	0.0009	7.988e-08	7824	TRUE	reported	Zff3Nb	2	TRUE	0.00385455	28.4367
leucine	Crohn's disease	rs1558789	A	C	A	C	0.0045	0.0202196	0.51	0.479094	FALSE	FALSE	FALSE	4QVqlv	12	15015857	0.560972	0.0347775	377110	TRUE	reported	0.0009	3.523e-07	7824	TRUE	reported	Zff3Nb	2	TRUE	0.00338937	24.9932
leucine	Crohn's disease	rs1564480	A	G	A	G	0.0045	0.0159219	0.4765	0.539148	FALSE	FALSE	FALSE	4QVqlv	8	21545147	0.648645	0.0349435	377110	TRUE	reported	0.0009	6.681e-07	7824	TRUE	reported	Zff3Nb	2	TRUE	0.00338937	24.9932
leucine	Crohn's disease	rs1654495	A	C	A	C	0.0048	-0.0193128	0.5709	0.575629	FALSE	FALSE	FALSE	4QVqlv	19	54990211	0.58361	0.0352347	377110	TRUE	reported	0.0009	1.036e-07	7824	TRUE	reported	Zff3Nb	2	TRUE	0.00385455	28.4367
leucine	Crohn's disease	rs167648	A	C	A	C	-0.0041	-0.0466741	0.4439	0.471667	FALSE	FALSE	FALSE	4QVqlv	2	211013531	0.180871	0.0348814	377110	TRUE	reported	0.0009	4.515e-06	7824	TRUE	reported	Zff3Nb	2	TRUE	0.00281522	20.7474
leucine	Crohn's disease	rs1677193	A	C	A	C	-0.0044	-0.001956	0.6122	0.587332	FALSE	FALSE	FALSE	4QVqlv	12	31603221	0.956032	0.0354773	377110	TRUE	reported	0.0009	1.246e-06	7824	TRUE	reported	Zff3Nb	2	TRUE	0.00324089	23.8947
leucine	Crohn's disease	rs1705832	T	C	T	C	0.0043	-0.00214874	0.395	0.451437	FALSE	FALSE	FALSE	4QVqlv	3	3159748	0.950984	0.0349553	377110	TRUE	reported	0.0009	1.898e-06	7824	TRUE	reported	Zff3Nb	2	TRUE	0.0030957	22.8209
leucine	Crohn's disease	rs17107974	T	C	T	C	-0.0082	0.0669117	0.1068	0.0689768	FALSE	FALSE	FALSE	4QVqlv	14	21587012	0.333098	0.0691313	377110	TRUE	reported	0.0017	1.496e-06	7824	TRUE	reported	Zff3Nb	2	TRUE	0.00315508	23.2601
leucine	Crohn's disease	rs17173197	T	C	T	C	-0.0044	0.0106503	0.3872	0.399228	FALSE	FALSE	FALSE	4QVqlv	7	151571834	0.764777	0.0355942	377110	TRUE	reported	0.0009	2.464e-06	7824	TRUE	reported	Zff3Nb	2	TRUE	0.00324089	23.8947
leucine	Crohn's disease	rs17238008	T	C	T	C	-0.0115	-0.0964059	0.9385	0.970313	FALSE	FALSE	FALSE	4QVqlv	4	58862995	0.351285	0.103429	377110	TRUE	reported	0.0024	1.425e-06	7824	TRUE	reported	Zff3Nb	2	TRUE	0.00311367	22.9538
leucine	Crohn's disease	rs1733198	A	G	A	G	0.0049	0.0380458	0.6308	0.660164	FALSE	FALSE	FALSE	4QVqlv	3	103883214	0.300478	0.0367447	377110	TRUE	reported	0.0009	7.617e-08	7824	TRUE	reported	Zff3Nb	2	TRUE	0.00401618	29.6339
leucine	Crohn's disease	rs174476	T	C	T	C	-0.0042	-0.0356508	0.4174	0.342341	FALSE	FALSE	FALSE	4QVqlv	11	61906646	0.334987	0.0369777	377110	TRUE	reported	0.0009	5.703e-06	7824	TRUE	reported	Zff3Nb	2	TRUE	0.00295381	21.7719
leucine	Crohn's disease	rs1795964	A	G	A	G	-0.0044	0.0192794	0.4091	0.440201	FALSE	FALSE	FALSE	4QVqlv	12	121829211	0.587309	0.0355225	377110	TRUE	reported	0.0009	1.978e-06	7824	TRUE	reported	Zff3Nb	2	TRUE	0.00324089	23.8947
leucine	Crohn's disease	rs1818106	A	C	A	C	0.005	-0.00330276	0.501	0.55317	FALSE	FALSE	FALSE	4QVqlv	11	104042648	0.924989	0.0350794	377110	TRUE	reported	0.001	5.733e-07	7824	TRUE	reported	Zff3Nb	2	TRUE	0.00445315	24.9911
leucine	Crohn's disease	rs1822834	C	G	C	G	0.0108	-0.0534796	0.0629	0.0399611	FALSE	TRUE	FALSE	4QVqlv	15	58343728	0.548806	0.0891996	377110	TRUE	reported	0.0024	6.594e-06	7824	TRUE	reported	Zff3Nb	2	TRUE	0.00274716	20.2445
leucine	Crohn's disease	rs1862710	A	G	A	G	0.0047	0.0484306	0.5489	0.645591	FALSE	FALSE	FALSE	4QVqlv	1	15517562	0.184692	0.0365116	377110	TRUE	reported	0.0009	1.174e-07	7824	TRUE	reported	Zff3Nb	2	TRUE	0.00369621	27.2642
leucine	Crohn's disease	rs1871053	A	G	A	G	-0.005	0.0388058	0.4513	0.404071	FALSE	FALSE	FALSE	4QVqlv	11	88743023	0.273412	0.0354314	377110	TRUE	reported	0.0009	2.401e-08	7824	TRUE	reported	Zff3Nb	2	TRUE	0.00418108	30.8558
leucine	Crohn's disease	rs1872800	A	T	A	T	-0.004	0.0120592	0.6438	0.626698	FALSE	TRUE	FALSE	4QVqlv	8	32250979	0.738222	0.0360829	377110	TRUE	reported	0.0009	8.247e-06	7824	TRUE	reported	Zff3Nb	2	TRUE	0.00267993	19.7477
leucine	Crohn's disease	rs1884639	T	C	T	C	0.0047	0.0281413	0.3865	0.350262	FALSE	FALSE	FALSE	4QVqlv	20	739210	0.443599	0.0367318	377110	TRUE	reported	0.0009	2.316e-07	7824	TRUE	reported	Zff3Nb	2	TRUE	0.00369621	27.2642
leucine	Crohn's disease	rs1931001	T	G	T	G	-0.0043	0.0250878	0.3503	0.358697	FALSE	FALSE	FALSE	4QVqlv	6	131966796	0.49127	0.0364494	377110	TRUE	reported	0.0009	1.622e-06	7824	TRUE	reported	Zff3Nb	2	TRUE	0.0030957	22.8209
leucine	Crohn's disease	rs1952935	A	C	A	C	-0.0048	-0.0237054	0.5806	0.531824	FALSE	FALSE	FALSE	4QVqlv	14	40390313	0.497149	0.0349132	377110	TRUE	reported	0.0009	1.069e-07	7824	TRUE	reported	Zff3Nb	2	TRUE	0.00385455	28.4367
leucine	Crohn's disease	rs1971105	T	G	T	G	-0.0041	-0.0221564	0.4305	0.458513	FALSE	FALSE	FALSE	4QVqlv	2	54828170	0.528034	0.0351127	377110	TRUE	reported	0.0009	6.273e-06	7824	TRUE	reported	Zff3Nb	2	TRUE	0.00281522	20.7474
leucine	Crohn's disease	rs1995150	T	C	T	C	0.004	0.0181473	0.6102	0.601573	FALSE	FALSE	FALSE	4QVqlv	12	30023795	0.609645	0.0355425	377110	TRUE	reported	0.0009	7.838e-06	7824	TRUE	reported	Zff3Nb	2	TRUE	0.00267993	19.7477
leucine	Crohn's disease	rs1999120	A	G	A	G	-0.0041	-0.00868848	0.5692	0.549166	FALSE	FALSE	FALSE	4QVqlv	6	158479153	0.803736	0.0349615	377110	TRUE	reported	0.0009	4.039e-06	7824	TRUE	reported	Zff3Nb	2	TRUE	0.00281522	20.7474
leucine	Crohn's disease	rs2057435	A	G	A	G	0.0041	0.00339837	0.535	0.521211	FALSE	FALSE	FALSE	4QVqlv	10	75914877	0.922761	0.0350504	377110	TRUE	reported	0.0009	7.945e-06	7824	TRUE	reported	Zff3Nb	2	TRUE	0.00281522	20.7474
leucine	Crohn's disease	rs2146498	A	G	A	G	0.004	0.019387	0.5787	0.489657	FALSE	FALSE	FALSE	4QVqlv	14	92605924	0.577214	0.0347774	377110	TRUE	reported	0.0009	8.041e-06	7824	TRUE	reported	Zff3Nb	2	TRUE	0.00267993	19.7477
leucine	Crohn's disease	rs2273875	C	G	C	G	0.0043	0.0382902	0.37	0.393264	FALSE	TRUE	FALSE	4QVqlv	1	234437611	0.283262	0.0356845	377110	TRUE	reported	0.0009	1.821e-06	7824	TRUE	reported	Zff3Nb	2	TRUE	0.0030957	22.8209
leucine	Crohn's disease	rs2285137	T	C	T	C	-0.0108	-0.0607491	0.9436	0.907329	FALSE	FALSE	FALSE	4QVqlv	22	42584672	0.311334	0.0600036	377110	TRUE	reported	0.0024	5.351e-06	7824	TRUE	reported	Zff3Nb	2	TRUE	0.00274716	20.2445
leucine	Crohn's disease	rs2302423	A	G	A	G	0.0042	-0.0385502	0.55	0.430878	FALSE	FALSE	FALSE	4QVqlv	11	22847391	0.27415	0.0352522	377110	TRUE	reported	0.0009	2.818e-06	7824	TRUE	reported	Zff3Nb	2	TRUE	0.00295381	21.7719
leucine	Crohn's disease	rs2357713	T	G	T	G	-0.0042	0.00118288	0.447	0.501776	FALSE	FALSE	FALSE	4QVqlv	7	13617847	0.973022	0.0349772	377110	TRUE	reported	0.0009	2.999e-06	7824	TRUE	reported	Zff3Nb	2	TRUE	0.00295381	21.7719
leucine	Crohn's disease	rs2373642	A	G	A	G	-0.0536	0.0734712	0.0138	0.0320815	FALSE	FALSE	FALSE	4QVqlv	7	149983100	0.458393	0.099085	377110	TRUE	reported	0.0117	4.722e-06	7824	TRUE	reported	Zff3Nb	2	TRUE	0.0117709	20.9635
leucine	Crohn's disease	rs242082	T	C	T	C	0.0048	0.0178583	0.3867	0.423633	FALSE	FALSE	FALSE	4QVqlv	22	32828453	0.61219	0.0352269	377110	TRUE	reported	0.0009	1.383e-07	7824	TRUE	reported	Zff3Nb	2	TRUE	0.00385455	28.4367
leucine	Crohn's disease	rs2454043	A	C	A	C	-0.0047	0.0268274	0.588	0.668941	FALSE	FALSE	FALSE	4QVqlv	8	103058027	0.46916	0.0370622	377110	TRUE	reported	0.0009	1.852e-07	7824	TRUE	reported	Zff3Nb	2	TRUE	0.00369621	27.2642
leucine	Crohn's disease	rs2465250	A	C	A	C	0.0048	-0.0585477	0.5503	0.456854	FALSE	FALSE	FALSE	4QVqlv	4	168435916	0.0942758	0.0349901	377110	TRUE	reported	0.0009	7.761e-08	7824	TRUE	reported	Zff3Nb	2	TRUE	0.00385455	28.4367
leucine	Crohn's disease	rs2471650	T	C	T	C	-0.0048	0.00608731	0.5252	0.563229	FALSE	FALSE	FALSE	4QVqlv	12	75184296	0.862358	0.035111	377110	TRUE	reported	0.0009	1.16e-07	7824	TRUE	reported	Zff3Nb	2	TRUE	0.00385455	28.4367
leucine	Crohn's disease	rs2478832	T	C	T	C	-0.0041	0.0314846	0.3996	0.463344	FALSE	FALSE	FALSE	4QVqlv	10	30057904	0.368799	0.0350326	377110	TRUE	reported	0.0009	8.046e-06	7824	TRUE	reported	Zff3Nb	2	TRUE	0.00281522	20.7474
leucine	Crohn's disease	rs248065	A	G	A	G	-0.0048	-0.026685	0.5081	0.593321	FALSE	FALSE	FALSE	4QVqlv	5	127165181	0.452728	0.0355385	377110	TRUE	reported	0.0009	1.127e-07	7824	TRUE	reported	Zff3Nb	2	TRUE	0.00385455	28.4367
leucine	Crohn's disease	rs2513896	A	G	A	G	0.0042	-0.0426871	0.3526	0.350162	FALSE	FALSE	FALSE	4QVqlv	8	102757450	0.243763	0.0366214	377110	TRUE	reported	0.001	9.648e-06	7824	TRUE	reported	Zff3Nb	2	TRUE	0.00239393	17.6352
leucine	Crohn's disease	rs2624695	T	C	T	C	-0.004	0.0198029	0.5102	0.435215	FALSE	FALSE	FALSE	4QVqlv	10	44054319	0.572894	0.0351243	377110	TRUE	reported	0.0009	8.941e-06	7824	TRUE	reported	Zff3Nb	2	TRUE	0.00267993	19.7477
leucine	Crohn's disease	rs2667698	A	C	A	C	0.0041	-0.0363588	0.3681	0.483749	FALSE	FALSE	FALSE	4QVqlv	3	190139655	0.298863	0.0349983	377110	TRUE	reported	0.0009	7.071e-06	7824	TRUE	reported	Zff3Nb	2	TRUE	0.00281522	20.7474
leucine	Crohn's disease	rs2713737	A	G	A	G	-0.006	-0.0338461	0.44	0.543098	FALSE	FALSE	FALSE	4QVqlv	3	101048554	0.332033	0.0348919	377110	TRUE	reported	0.001	1.973e-09	7824	TRUE	reported	Zff3Nb	2	TRUE	0.0064	35.9871
leucine	Crohn's disease	rs2722276	A	G	A	G	0.0048	-0.0468773	0.523	0.589965	FALSE	FALSE	FALSE	4QVqlv	7	37949576	0.185646	0.0354173	377110	TRUE	reported	0.0009	8.702e-08	7824	TRUE	reported	Zff3Nb	2	TRUE	0.00385455	28.4367
leucine	Crohn's disease	rs2819322	T	C	T	C	-0.0043	-0.0523743	0.4589	0.423558	FALSE	FALSE	FALSE	4QVqlv	1	162311238	0.136549	0.0351797	377110	TRUE	reported	0.0009	1.789e-06	7824	TRUE	reported	Zff3Nb	2	TRUE	0.0030957	22.8209
leucine	Crohn's disease	rs2834578	T	C	T	C	0.0045	0.0146384	0.3986	0.432651	FALSE	FALSE	FALSE	4QVqlv	21	34687310	0.677631	0.035214	377110	TRUE	reported	0.0009	7.24e-07	7824	TRUE	reported	Zff3Nb	2	TRUE	0.00338937	24.9932
leucine	Crohn's disease	rs2834803	A	G	A	G	0.004	-0.0200608	0.5707	0.517504	FALSE	FALSE	FALSE	4QVqlv	21	35145721	0.565135	0.0348743	377110	TRUE	reported	0.0009	8.134e-06	7824	TRUE	reported	Zff3Nb	2	TRUE	0.00267993	19.7477
leucine	Crohn's disease	rs2898645	T	C	T	C	-0.005	-0.0170182	0.545	0.499126	FALSE	FALSE	FALSE	4QVqlv	17	77336617	0.624876	0.0348055	377110	TRUE	reported	0.001	5.733e-07	7824	TRUE	reported	Zff3Nb	2	TRUE	0.00445315	24.9911
leucine	Crohn's disease	rs2933284	T	C	T	C	0.0042	0.00920239	0.3898	0.396848	FALSE	FALSE	FALSE	4QVqlv	3	10980259	0.796703	0.0357213	377110	TRUE	reported	0.0009	2.86e-06	7824	TRUE	reported	Zff3Nb	2	TRUE	0.00295381	21.7719
leucine	Crohn's disease	rs308780	T	C	T	C	-0.0042	0.00972197	0.4655	0.416348	FALSE	FALSE	FALSE	4QVqlv	11	88478103	0.783078	0.0353127	377110	TRUE	reported	0.0009	2.861e-06	7824	TRUE	reported	Zff3Nb	2	TRUE	0.00295381	21.7719
leucine	Crohn's disease	rs3102519	A	G	A	G	0.0048	0.0125052	0.375	0.426571	FALSE	FALSE	FALSE	4QVqlv	8	95779182	0.72252	0.0352167	377110	TRUE	reported	0.0009	7.83e-08	7824	TRUE	reported	Zff3Nb	2	TRUE	0.00385455	28.4367
leucine	Crohn's disease	rs348869	A	G	A	G	-0.0043	0.0502998	0.5108	0.435313	FALSE	FALSE	FALSE	4QVqlv	3	101269134	0.152949	0.0351946	377110	TRUE	reported	0.0009	1.954e-06	7824	TRUE	reported	Zff3Nb	2	TRUE	0.0030957	22.8209
leucine	Crohn's disease	rs3775574	A	G	A	G	-0.0044	0.0156563	0.6047	0.596744	FALSE	FALSE	FALSE	4QVqlv	4	184448912	0.660262	0.0356188	377110	TRUE	reported	0.0009	3.133e-06	7824	TRUE	reported	Zff3Nb	2	TRUE	0.00324089	23.8947
leucine	Crohn's disease	rs37959	T	C	T	C	0.0044	-0.0139077	0.3912	0.3138	FALSE	FALSE	FALSE	4QVqlv	7	7962758	0.710881	0.0375201	377110	TRUE	reported	0.0009	1.708e-06	7824	TRUE	reported	Zff3Nb	2	TRUE	0.00324089	23.8947
leucine	Crohn's disease	rs3802681	T	C	T	C	0.0045	0.00424545	0.6144	0.61403	FALSE	FALSE	FALSE	4QVqlv	10	102354571	0.905516	0.0357674	377110	TRUE	reported	0.0009	5.437e-07	7824	TRUE	reported	Zff3Nb	2	TRUE	0.00338937	24.9932
leucine	Crohn's disease	rs390836	A	T	A	T	0.0045	0.105126	0.415	0.350668	FALSE	TRUE	FALSE	4QVqlv	20	15076356	0.00382323	0.0363458	377110	TRUE	reported	0.0009	8.059e-07	7824	TRUE	reported	Zff3Nb	2	TRUE	0.00338937	24.9932
leucine	Crohn's disease	rs3924223	A	G	A	G	-0.0041	0.0662063	0.549	0.585594	FALSE	FALSE	FALSE	4QVqlv	1	221905852	0.0616254	0.0354237	377110	TRUE	reported	0.0009	6.182e-06	7824	TRUE	reported	Zff3Nb	2	TRUE	0.00281522	20.7474
leucine	Crohn's disease	rs4074961	T	C	T	C	-0.0044	0.0360316	0.4317	0.510161	FALSE	FALSE	FALSE	4QVqlv	1	37627051	0.302008	0.0349098	377110	TRUE	reported	0.001	4.228e-06	7824	TRUE	reported	Zff3Nb	2	TRUE	0.00262674	19.3547
leucine	Crohn's disease	rs4077470	T	C	T	C	-0.0045	-0.016545	0.5403	0.585759	FALSE	FALSE	FALSE	4QVqlv	12	5487646	0.640103	0.0353862	377110	TRUE	reported	0.0009	4.646e-07	7824	TRUE	reported	Zff3Nb	2	TRUE	0.00338937	24.9932
leucine	Crohn's disease	rs4148593	A	G	A	G	0.005	-0.00745415	0.624	0.699436	FALSE	FALSE	FALSE	4QVqlv	3	183932082	0.844316	0.0379585	377110	TRUE	reported	0.001	5.733e-07	7824	TRUE	reported	Zff3Nb	2	TRUE	0.00445315	24.9911
leucine	Crohn's disease	rs417144	T	C	T	C	0.0046	0.0239934	0.3507	0.393646	FALSE	FALSE	FALSE	4QVqlv	2	79024721	0.501582	0.0357043	377110	TRUE	reported	0.0009	2.565e-07	7824	TRUE	reported	Zff3Nb	2	TRUE	0.00354114	26.1163
leucine	Crohn's disease	rs4276770	A	G	A	G	-0.0041	0.0237535	0.3999	0.369545	FALSE	FALSE	FALSE	4QVqlv	9	25256656	0.509905	0.0360455	377110	TRUE	reported	0.0009	5.113e-06	7824	TRUE	reported	Zff3Nb	2	TRUE	0.00281522	20.7474
leucine	Crohn's disease	rs4499783	T	C	T	C	-0.004	0.0394912	0.5958	0.577519	FALSE	FALSE	FALSE	4QVqlv	5	66671295	0.264158	0.0353668	377110	TRUE	reported	0.0009	7.582e-06	7824	TRUE	reported	Zff3Nb	2	TRUE	0.00267993	19.7477
leucine	Crohn's disease	rs4531478	A	G	A	G	0.0041	0.0728969	0.4713	0.265123	FALSE	FALSE	FALSE	4QVqlv	11	68715021	0.0663437	0.0397021	377110	TRUE	reported	0.0009	4.451e-06	7824	TRUE	reported	Zff3Nb	2	TRUE	0.00281522	20.7474
leucine	Crohn's disease	rs4681618	A	G	A	G	-0.0042	-0.0305577	0.5793	0.581998	FALSE	FALSE	FALSE	4QVqlv	3	150428239	0.386375	0.0352775	377110	TRUE	reported	0.0009	3.149e-06	7824	TRUE	reported	Zff3Nb	2	TRUE	0.00295381	21.7719
leucine	Crohn's disease	rs4726308	T	G	T	G	-0.0042	-0.00511822	0.3944	0.290062	FALSE	FALSE	FALSE	4QVqlv	7	153593435	0.894418	0.0385651	377110	TRUE	reported	0.0009	3.346e-06	7824	TRUE	reported	Zff3Nb	2	TRUE	0.00295381	21.7719
leucine	Crohn's disease	rs4741887	A	G	A	G	-0.0047	-0.00781038	0.4584	0.53118	FALSE	FALSE	FALSE	4QVqlv	9	4079470	0.823073	0.0349311	377110	TRUE	reported	0.0009	1.68e-07	7824	TRUE	reported	Zff3Nb	2	TRUE	0.00369621	27.2642
leucine	Crohn's disease	rs4758270	A	G	A	G	-0.0048	-0.0615876	0.6483	0.6643	FALSE	FALSE	FALSE	4QVqlv	11	8021069	0.0955697	0.0369514	377110	TRUE	reported	0.0009	2.013e-07	7824	TRUE	reported	Zff3Nb	2	TRUE	0.00385455	28.4367
leucine	Crohn's disease	rs4767788	A	G	A	G	0.0047	-0.0385368	0.4189	0.400174	FALSE	FALSE	FALSE	4QVqlv	12	119136405	0.283251	0.0359135	377110	TRUE	reported	0.0009	5.738e-07	7824	TRUE	reported	Zff3Nb	2	TRUE	0.00369621	27.2642
leucine	Crohn's disease	rs477992	A	G	A	G	-0.0047	0.0524965	0.3228	0.333427	FALSE	FALSE	FALSE	4QVqlv	1	119714953	0.155134	0.036927	377110	TRUE	reported	0.0009	1.999e-07	7824	TRUE	reported	Zff3Nb	2	TRUE	0.00369621	27.2642
leucine	Crohn's disease	rs4795552	A	G	A	G	-0.0047	0.0540896	0.3894	0.347902	FALSE	FALSE	FALSE	4QVqlv	17	27286355	0.139647	0.0366186	377110	TRUE	reported	0.0009	1.545e-07	7824	TRUE	reported	Zff3Nb	2	TRUE	0.00369621	27.2642
leucine	Crohn's disease	rs481781	T	C	T	C	0.0044	0.0659381	0.5409	0.496434	FALSE	FALSE	FALSE	4QVqlv	3	170222257	0.0583821	0.034836	377110	TRUE	reported	0.0009	9.144e-07	7824	TRUE	reported	Zff3Nb	2	TRUE	0.00324089	23.8947
leucine	Crohn's disease	rs4851946	A	G	A	G	0.0042	-0.00167523	0.5706	0.603751	FALSE	FALSE	FALSE	4QVqlv	2	106223468	0.962336	0.0354751	377110	TRUE	reported	0.0009	2.195e-06	7824	TRUE	reported	Zff3Nb	2	TRUE	0.00295381	21.7719
leucine	Crohn's disease	rs4875397	A	G	A	G	-0.0042	0.00942807	0.5599	0.61104	FALSE	FALSE	FALSE	4QVqlv	8	4842489	0.791841	0.0357232	377110	TRUE	reported	0.0009	3.037e-06	7824	TRUE	reported	Zff3Nb	2	TRUE	0.00295381	21.7719
leucine	Crohn's disease	rs4889294	T	C	T	C	-0.0041	-0.0015432	0.5449	0.580375	FALSE	FALSE	FALSE	4QVqlv	16	81270154	0.965114	0.0352837	377110	TRUE	reported	0.0009	3.646e-06	7824	TRUE	reported	Zff3Nb	2	TRUE	0.00281522	20.7474
leucine	Crohn's disease	rs4920094	A	G	A	G	0.004	-0.0225966	0.3912	0.343271	FALSE	FALSE	FALSE	4QVqlv	21	42366224	0.539708	0.036847	377110	TRUE	reported	0.0009	7.179e-06	7824	TRUE	reported	Zff3Nb	2	TRUE	0.00267993	19.7477
leucine	Crohn's disease	rs4921412	C	G	C	G	-0.0042	0.0039557	0.3864	0.341154	FALSE	TRUE	FALSE	4QVqlv	5	161731776	0.914315	0.0367638	377110	TRUE	reported	0.0009	2.781e-06	7824	TRUE	reported	Zff3Nb	2	TRUE	0.00295381	21.7719
leucine	Crohn's disease	rs4935115	A	G	A	G	0.0045	0.0268124	0.529	0.541937	FALSE	FALSE	FALSE	4QVqlv	10	54637021	0.44282	0.0349374	377110	TRUE	reported	0.0009	5.754e-07	7824	TRUE	reported	Zff3Nb	2	TRUE	0.00338937	24.9932
leucine	Crohn's disease	rs4968791	A	G	A	G	-0.0043	0.0844319	0.5344	0.532823	FALSE	FALSE	FALSE	4QVqlv	17	69406654	0.0159614	0.0350369	377110	TRUE	reported	0.0009	1.476e-06	7824	TRUE	reported	Zff3Nb	2	TRUE	0.0030957	22.8209
leucine	Crohn's disease	rs6003916	T	C	T	C	0.0087	0.00313906	0.8966	0.799873	FALSE	FALSE	FALSE	4QVqlv	22	23844636	0.943054	0.0439444	377110	TRUE	reported	0.0018	1.057e-06	7824	TRUE	reported	Zff3Nb	2	TRUE	0.00316788	23.3548
leucine	Crohn's disease	rs606798	T	G	T	G	0.004	0.0228941	0.3722	0.311849	FALSE	FALSE	FALSE	4QVqlv	18	37325477	0.542863	0.0376245	377110	TRUE	reported	0.0009	9.901e-06	7824	TRUE	reported	Zff3Nb	2	TRUE	0.00267993	19.7477
leucine	Crohn's disease	rs6103894	T	G	T	G	-0.0043	0.0376095	0.5939	0.626669	FALSE	FALSE	FALSE	4QVqlv	20	44852038	0.296748	0.036044	377110	TRUE	reported	0.0009	2.705e-06	7824	TRUE	reported	Zff3Nb	2	TRUE	0.0030957	22.8209
leucine	Crohn's disease	rs618001	T	C	T	C	0.0041	0.0479425	0.5857	0.513642	FALSE	FALSE	FALSE	4QVqlv	11	86045320	0.169774	0.0349199	377110	TRUE	reported	0.0009	4.176e-06	7824	TRUE	reported	Zff3Nb	2	TRUE	0.00281522	20.7474
leucine	Crohn's disease	rs623111	A	C	A	C	0.0041	0.052242	0.3678	0.332604	FALSE	FALSE	FALSE	4QVqlv	1	191424549	0.158921	0.037085	377110	TRUE	reported	0.0009	6.376e-06	7824	TRUE	reported	Zff3Nb	2	TRUE	0.00281522	20.7474
leucine	Crohn's disease	rs631750	T	C	T	C	0.0041	0.00426952	0.3544	0.326231	FALSE	FALSE	FALSE	4QVqlv	12	3966689	0.908321	0.0370758	377110	TRUE	reported	0.0009	7.506e-06	7824	TRUE	reported	Zff3Nb	2	TRUE	0.00281522	20.7474
leucine	Crohn's disease	rs637828	A	C	A	C	0.0041	-0.0020138	0.5424	0.592017	FALSE	FALSE	FALSE	4QVqlv	18	62486056	0.954822	0.0355462	377110	TRUE	reported	0.0009	5.812e-06	7824	TRUE	reported	Zff3Nb	2	TRUE	0.00281522	20.7474
leucine	Crohn's disease	rs6470194	A	G	A	G	0.005	0.042065	0.406	0.425788	FALSE	FALSE	FALSE	4QVqlv	8	123851252	0.243703	0.0360831	377110	TRUE	reported	0.001	5.733e-07	7824	TRUE	reported	Zff3Nb	2	TRUE	0.00445315	24.9911
leucine	Crohn's disease	rs6475359	A	G	A	G	-0.0046	0.044313	0.4127	0.465974	FALSE	FALSE	FALSE	4QVqlv	9	1975279	0.207722	0.0351731	377110	TRUE	reported	0.0009	3.573e-07	7824	TRUE	reported	Zff3Nb	2	TRUE	0.00354114	26.1163
leucine	Crohn's disease	rs6518309	A	C	A	C	0.0043	-0.000666813	0.6195	0.68672	FALSE	FALSE	FALSE	4QVqlv	21	43628111	0.985881	0.0376803	377110	TRUE	reported	0.0009	1.78e-06	7824	TRUE	reported	Zff3Nb	2	TRUE	0.0030957	22.8209
leucine	Crohn's disease	rs6543342	T	C	T	C	0.004	0.0683382	0.3778	0.330161	FALSE	FALSE	FALSE	4QVqlv	2	105845800	0.0662872	0.0372115	377110	TRUE	reported	0.0009	8.561e-06	7824	TRUE	reported	Zff3Nb	2	TRUE	0.00267993	19.7477
leucine	Crohn's disease	rs6562776	A	G	A	G	-0.0043	-0.0220289	0.6116	0.662885	FALSE	FALSE	FALSE	4QVqlv	13	73622750	0.549428	0.0367997	377110	TRUE	reported	0.0009	1.645e-06	7824	TRUE	reported	Zff3Nb	2	TRUE	0.0030957	22.8209
leucine	Crohn's disease	rs6588636	T	C	T	C	-0.004	0.0281029	0.611	0.555024	FALSE	FALSE	FALSE	4QVqlv	1	56481127	0.422397	0.0350292	377110	TRUE	reported	0.0009	9.935e-06	7824	TRUE	reported	Zff3Nb	2	TRUE	0.00267993	19.7477
leucine	Crohn's disease	rs6735596	A	C	A	C	-0.0052	0.00794716	0.6267	0.665276	FALSE	FALSE	FALSE	4QVqlv	2	227229167	0.828863	0.0367652	377110	TRUE	reported	0.0009	1.153e-08	7824	TRUE	reported	Zff3Nb	2	TRUE	0.00452072	33.3736
leucine	Crohn's disease	rs6737109	T	C	T	C	0.0051	0.0429692	0.5761	0.527496	FALSE	FALSE	FALSE	4QVqlv	2	22956659	0.218425	0.0349137	377110	TRUE	reported	0.0009	1.454e-08	7824	TRUE	reported	Zff3Nb	2	TRUE	0.00434927	32.1024
leucine	Crohn's disease	rs679563	A	G	A	G	-0.0045	0.0341401	0.4837	0.467112	FALSE	FALSE	FALSE	4QVqlv	1	7911018	0.330059	0.0350516	377110	TRUE	reported	0.0009	7.128e-07	7824	TRUE	reported	Zff3Nb	2	TRUE	0.00338937	24.9932
leucine	Crohn's disease	rs6820011	T	G	T	G	-0.0051	-0.0159526	0.5152	0.63288	FALSE	FALSE	FALSE	4QVqlv	4	166469803	0.6591	0.0361607	377110	TRUE	reported	0.0009	1.182e-08	7824	TRUE	reported	Zff3Nb	2	TRUE	0.00434927	32.1024
leucine	Crohn's disease	rs6820313	T	G	T	G	0.0049	-0.0458108	0.5169	0.580097	FALSE	FALSE	FALSE	4QVqlv	4	139213505	0.193078	0.0351977	377110	TRUE	reported	0.0009	4.651e-08	7824	TRUE	reported	Zff3Nb	2	TRUE	0.00401618	29.6339
leucine	Crohn's disease	rs6822279	A	C	A	C	-0.0041	0.0060664	0.3969	0.455847	FALSE	FALSE	FALSE	4QVqlv	4	98824554	0.863878	0.0353851	377110	TRUE	reported	0.0009	4.788e-06	7824	TRUE	reported	Zff3Nb	2	TRUE	0.00281522	20.7474
leucine	Crohn's disease	rs682359	T	G	T	G	0.004	-0.0424104	0.5813	0.63456	FALSE	FALSE	FALSE	4QVqlv	15	42134635	0.242019	0.0362496	377110	TRUE	reported	0.0009	6.342e-06	7824	TRUE	reported	Zff3Nb	2	TRUE	0.00267993	19.7477
leucine	Crohn's disease	rs6833720	A	G	A	G	-0.0046	-0.0366096	0.4766	0.443545	FALSE	FALSE	FALSE	4QVqlv	4	19922968	0.296873	0.0350949	377110	TRUE	reported	0.0009	2.219e-07	7824	TRUE	reported	Zff3Nb	2	TRUE	0.00354114	26.1163
leucine	Crohn's disease	rs697311	A	G	A	G	0.0041	0.0300037	0.3792	0.417563	FALSE	FALSE	FALSE	4QVqlv	11	29653796	0.396908	0.035417	377110	TRUE	reported	0.0009	4.581e-06	7824	TRUE	reported	Zff3Nb	2	TRUE	0.00281522	20.7474
leucine	Crohn's disease	rs6982408	T	G	T	G	-0.0042	0.00984452	0.4435	0.460372	FALSE	FALSE	FALSE	4QVqlv	8	59760927	0.778219	0.0349542	377110	TRUE	reported	0.0009	2.322e-06	7824	TRUE	reported	Zff3Nb	2	TRUE	0.00295381	21.7719
leucine	Crohn's disease	rs699856	T	C	T	C	0.004	-0.0620715	0.3661	0.423609	FALSE	FALSE	FALSE	4QVqlv	1	74623452	0.0777535	0.0351904	377110	TRUE	reported	0.0009	7.449e-06	7824	TRUE	reported	Zff3Nb	2	TRUE	0.00267993	19.7477
leucine	Crohn's disease	rs7073430	A	C	A	C	0.004	-0.0325564	0.4008	0.35317	FALSE	FALSE	FALSE	4QVqlv	10	62695121	0.37284	0.0365324	377110	TRUE	reported	0.0009	9.946e-06	7824	TRUE	reported	Zff3Nb	2	TRUE	0.00267993	19.7477
leucine	Crohn's disease	rs7121554	T	C	T	C	-0.007	0.0158597	0.2573	0.256532	FALSE	FALSE	FALSE	4QVqlv	11	112177328	0.691068	0.0399082	377110	TRUE	reported	0.0016	6.309e-06	7824	TRUE	reported	Zff3Nb	2	TRUE	0.00259705	19.1354
leucine	Crohn's disease	rs7137008	A	G	A	G	0.0046	-0.0307338	0.4468	0.416962	FALSE	FALSE	FALSE	4QVqlv	12	95766127	0.383856	0.0352932	377110	TRUE	reported	0.0009	2.601e-07	7824	TRUE	reported	Zff3Nb	2	TRUE	0.00354114	26.1163
leucine	Crohn's disease	rs720293	A	G	A	G	0.0043	-0.0250534	0.4312	0.386132	FALSE	FALSE	FALSE	4QVqlv	11	43014763	0.484194	0.0358124	377110	TRUE	reported	0.0009	2.528e-06	7824	TRUE	reported	Zff3Nb	2	TRUE	0.0030957	22.8209
leucine	Crohn's disease	rs720625	A	G	A	G	-0.0046	-0.00221268	0.6267	0.584062	FALSE	FALSE	FALSE	4QVqlv	3	45768602	0.950359	0.0355415	377110	TRUE	reported	0.0009	4.655e-07	7824	TRUE	reported	Zff3Nb	2	TRUE	0.00354114	26.1163
leucine	Crohn's disease	rs720816	A	G	A	G	0.004	-0.0531802	0.5425	0.58882	FALSE	FALSE	FALSE	4QVqlv	7	41736150	0.133189	0.0354147	377110	TRUE	reported	0.0009	7.764e-06	7824	TRUE	reported	Zff3Nb	2	TRUE	0.00267993	19.7477
leucine	Crohn's disease	rs7301176	T	C	T	C	0.0043	0.0616195	0.4603	0.470688	FALSE	FALSE	FALSE	4QVqlv	12	48397208	0.0790296	0.0350839	377110	TRUE	reported	0.0009	1.861e-06	7824	TRUE	reported	Zff3Nb	2	TRUE	0.0030957	22.8209
leucine	Crohn's disease	rs7329192	T	C	T	C	-0.0042	0.0134999	0.5277	0.586418	FALSE	FALSE	FALSE	4QVqlv	13	84494639	0.703613	0.0354842	377110	TRUE	reported	0.0009	3.165e-06	7824	TRUE	reported	Zff3Nb	2	TRUE	0.00295381	21.7719
leucine	Crohn's disease	rs7366464	T	C	T	C	-0.0075	0.0738883	0.1258	0.141576	FALSE	FALSE	FALSE	4QVqlv	1	232224012	0.140566	0.0501384	377110	TRUE	reported	0.0017	7.783e-06	7824	TRUE	reported	Zff3Nb	2	TRUE	0.00264077	19.4584
leucine	Crohn's disease	rs7513382	T	G	T	G	-0.004	0.0174371	0.5171	0.474599	FALSE	FALSE	FALSE	4QVqlv	1	160402319	0.618009	0.0349669	377110	TRUE	reported	0.0009	7.052e-06	7824	TRUE	reported	Zff3Nb	2	TRUE	0.00267993	19.7477
leucine	Crohn's disease	rs757378	A	T	A	T	-0.0042	0.0998012	0.6095	0.582438	FALSE	TRUE	FALSE	4QVqlv	17	31395601	0.00467305	0.0352811	377110	TRUE	reported	0.0009	3.565e-06	7824	TRUE	reported	Zff3Nb	2	TRUE	0.00295381	21.7719
leucine	Crohn's disease	rs7574695	T	C	T	C	-0.0041	-0.0294396	0.4769	0.519478	FALSE	FALSE	FALSE	4QVqlv	2	33728119	0.39864	0.0348789	377110	TRUE	reported	0.0009	5.967e-06	7824	TRUE	reported	Zff3Nb	2	TRUE	0.00281522	20.7474
leucine	Crohn's disease	rs7584322	A	C	A	C	-0.0048	-0.0418723	0.4742	0.364386	FALSE	FALSE	FALSE	4QVqlv	2	70913830	0.24748	0.0362063	377110	TRUE	reported	0.0009	7.033e-08	7824	TRUE	reported	Zff3Nb	2	TRUE	0.00385455	28.4367
leucine	Crohn's disease	rs7584842	T	C	T	C	-0.0051	0.0272356	0.5379	0.598046	FALSE	FALSE	FALSE	4QVqlv	2	11616134	0.443949	0.0355769	377110	TRUE	reported	0.0009	1.892e-08	7824	TRUE	reported	Zff3Nb	2	TRUE	0.00434927	32.1024
leucine	Crohn's disease	rs759456	T	G	T	G	0.0042	-0.019913	0.6263	0.624227	FALSE	FALSE	FALSE	4QVqlv	2	64967168	0.58023	0.0360058	377110	TRUE	reported	0.0009	3.733e-06	7824	TRUE	reported	Zff3Nb	2	TRUE	0.00295381	21.7719
leucine	Crohn's disease	rs7622687	A	G	A	G	-0.0041	-0.0816402	0.4032	0.461896	FALSE	FALSE	FALSE	4QVqlv	3	58182679	0.0199471	0.0350787	377110	TRUE	reported	0.0009	5.212e-06	7824	TRUE	reported	Zff3Nb	2	TRUE	0.00281522	20.7474
leucine	Crohn's disease	rs7625991	A	C	A	C	-0.0042	-0.067226	0.345	0.334274	FALSE	FALSE	FALSE	4QVqlv	3	44094932	0.0690526	0.0369764	377110	TRUE	reported	0.0009	5.897e-06	7824	TRUE	reported	Zff3Nb	2	TRUE	0.00295381	21.7719
leucine	Crohn's disease	rs7647029	A	G	A	G	0.0053	0.00940589	0.6479	0.611673	FALSE	FALSE	FALSE	4QVqlv	3	132007878	0.792425	0.0357416	377110	TRUE	reported	0.0009	1.021e-08	7824	TRUE	reported	Zff3Nb	2	TRUE	0.00469544	34.6696
leucine	Crohn's disease	rs7685009	A	G	A	G	-0.0045	-0.0489535	0.6582	0.69751	FALSE	FALSE	FALSE	4QVqlv	4	89559680	0.195118	0.0377848	377110	TRUE	reported	0.0009	6.437e-07	7824	TRUE	reported	Zff3Nb	2	TRUE	0.00338937	24.9932
leucine	Crohn's disease	rs7689825	T	C	T	C	0.0046	-0.028473	0.643	0.624882	FALSE	FALSE	FALSE	4QVqlv	4	100403543	0.429263	0.0360211	377110	TRUE	reported	0.0009	3.97e-07	7824	TRUE	reported	Zff3Nb	2	TRUE	0.00354114	26.1163
leucine	Crohn's disease	rs769630	T	C	T	C	0.0041	-0.0671505	0.6016	0.558974	FALSE	FALSE	FALSE	4QVqlv	3	3780875	0.0555277	0.0350707	377110	TRUE	reported	0.0009	5.064e-06	7824	TRUE	reported	Zff3Nb	2	TRUE	0.00281522	20.7474
leucine	Crohn's disease	rs7738860	T	C	T	C	-0.0044	-0.0133712	0.4518	0.460373	FALSE	FALSE	FALSE	4QVqlv	6	155484147	0.70182	0.0349241	377110	TRUE	reported	0.0009	1.312e-06	7824	TRUE	reported	Zff3Nb	2	TRUE	0.00324089	23.8947
leucine	Crohn's disease	rs7795093	A	G	A	G	-0.0044	0.029971	0.3813	0.39535	FALSE	FALSE	FALSE	4QVqlv	7	131680684	0.400144	0.0356219	377110	TRUE	reported	0.0009	1.474e-06	7824	TRUE	reported	Zff3Nb	2	TRUE	0.00324089	23.8947
leucine	Crohn's disease	rs7825809	T	C	T	C	-0.0047	0.00243218	0.4319	0.358046	FALSE	FALSE	FALSE	4QVqlv	8	92178594	0.94657	0.0362932	377110	TRUE	reported	0.0009	1.549e-07	7824	TRUE	reported	Zff3Nb	2	TRUE	0.00369621	27.2642
leucine	Crohn's disease	rs7911876	T	C	T	C	0.0043	0.0134074	0.4276	0.431545	FALSE	FALSE	FALSE	4QVqlv	10	14452127	0.705037	0.0354198	377110	TRUE	reported	0.0009	2.757e-06	7824	TRUE	reported	Zff3Nb	2	TRUE	0.0030957	22.8209
leucine	Crohn's disease	rs7915	A	C	A	C	-0.0049	0.0735582	0.6374	0.670486	FALSE	FALSE	FALSE	4QVqlv	15	40814287	0.0472444	0.0370738	377110	TRUE	reported	0.0009	5.82e-08	7824	TRUE	reported	Zff3Nb	2	TRUE	0.00401618	29.6339
leucine	Crohn's disease	rs7923885	A	G	A	G	-0.0044	-0.0172016	0.5257	0.594364	FALSE	FALSE	FALSE	4QVqlv	10	18365942	0.628372	0.0355392	377110	TRUE	reported	0.0009	8.078e-07	7824	TRUE	reported	Zff3Nb	2	TRUE	0.00324089	23.8947
leucine	Crohn's disease	rs7968823	T	C	T	C	-0.004	0.00639782	0.4688	0.50339	FALSE	FALSE	FALSE	4QVqlv	12	59306841	0.854331	0.0348474	377110	TRUE	reported	0.0009	8.712e-06	7824	TRUE	reported	Zff3Nb	2	TRUE	0.00267993	19.7477
leucine	Crohn's disease	rs797348	A	G	A	G	0.004	-0.0240103	0.6447	0.70757	FALSE	FALSE	FALSE	4QVqlv	14	34167944	0.531475	0.0383702	377110	TRUE	reported	0.0009	9.666e-06	7824	TRUE	reported	Zff3Nb	2	TRUE	0.00267993	19.7477
leucine	Crohn's disease	rs7996613	T	C	T	C	-0.004	0.0305728	0.4683	0.480692	FALSE	FALSE	FALSE	4QVqlv	13	108776482	0.379476	0.0347868	377110	TRUE	reported	0.0009	9.674e-06	7824	TRUE	reported	Zff3Nb	2	TRUE	0.00267993	19.7477
leucine	Crohn's disease	rs8003702	T	G	T	G	0.0042	-0.00607173	0.536	0.519658	FALSE	FALSE	FALSE	4QVqlv	14	25318396	0.861488	0.034799	377110	TRUE	reported	0.0009	2.446e-06	7824	TRUE	reported	Zff3Nb	2	TRUE	0.00295381	21.7719
leucine	Crohn's disease	rs8012205	A	G	A	G	-0.0042	-0.0203475	0.4966	0.514673	FALSE	FALSE	FALSE	4QVqlv	14	24957693	0.558857	0.0348095	377110	TRUE	reported	0.0009	2.564e-06	7824	TRUE	reported	Zff3Nb	2	TRUE	0.00295381	21.7719
leucine	Crohn's disease	rs8023420	A	C	A	C	-0.0076	0.00907501	0.0972	0.100664	FALSE	FALSE	FALSE	4QVqlv	15	67039045	0.876612	0.0584485	377110	TRUE	reported	0.0017	8.852e-06	7824	TRUE	reported	Zff3Nb	2	TRUE	0.00271146	19.9807
leucine	Crohn's disease	rs8131355	A	G	A	G	-0.0041	-0.059406	0.5488	0.521064	FALSE	FALSE	FALSE	4QVqlv	21	39495090	0.0880664	0.0348281	377110	TRUE	reported	0.0009	5.681e-06	7824	TRUE	reported	Zff3Nb	2	TRUE	0.00281522	20.7474
leucine	Crohn's disease	rs825885	A	G	A	G	-0.0097	0.0179755	0.1469	0.201247	FALSE	FALSE	FALSE	4QVqlv	12	129926293	0.680154	0.043603	377110	TRUE	reported	0.002	1.558e-06	7824	TRUE	reported	Zff3Nb	2	TRUE	0.0031897	23.5161
leucine	Crohn's disease	rs849327	A	G	A	G	0.0042	0.0602162	0.3492	0.341168	FALSE	FALSE	FALSE	4QVqlv	7	28192838	0.101075	0.0367248	377110	TRUE	reported	0.0009	3.45e-06	7824	TRUE	reported	Zff3Nb	2	TRUE	0.00295381	21.7719
leucine	Crohn's disease	rs891878	T	G	T	G	-0.0041	0.00136079	0.4844	0.437997	FALSE	FALSE	FALSE	4QVqlv	2	1988852	0.969137	0.0351706	377110	TRUE	reported	0.0009	6.034e-06	7824	TRUE	reported	Zff3Nb	2	TRUE	0.00281522	20.7474
leucine	Crohn's disease	rs899273	T	C	T	C	0.0042	-0.0459933	0.5202	0.50276	FALSE	FALSE	FALSE	4QVqlv	4	188663750	0.187846	0.0349234	377110	TRUE	reported	0.0009	3.334e-06	7824	TRUE	reported	Zff3Nb	2	TRUE	0.00295381	21.7719
leucine	Crohn's disease	rs900532	T	C	T	C	-0.0044	0.0259451	0.4524	0.441199	FALSE	FALSE	FALSE	4QVqlv	5	10635965	0.459215	0.0350543	377110	TRUE	reported	0.0009	8.99e-07	7824	TRUE	reported	Zff3Nb	2	TRUE	0.00324089	23.8947
leucine	Crohn's disease	rs911981	A	G	A	G	-0.0047	0.0248039	0.5283	0.424551	FALSE	FALSE	FALSE	4QVqlv	6	44540376	0.482873	0.0353488	377110	TRUE	reported	0.0009	2.403e-07	7824	TRUE	reported	Zff3Nb	2	TRUE	0.00369621	27.2642
leucine	Crohn's disease	rs923818	A	G	A	G	0.0041	0.0295264	0.5072	0.445361	FALSE	FALSE	FALSE	4QVqlv	3	192348114	0.400714	0.0351358	377110	TRUE	reported	0.0009	6.232e-06	7824	TRUE	reported	Zff3Nb	2	TRUE	0.00281522	20.7474
leucine	Crohn's disease	rs9289408	T	C	T	C	0.0047	-0.0261007	0.4701	0.449829	FALSE	FALSE	FALSE	4QVqlv	3	131887766	0.455415	0.0349679	377110	TRUE	reported	0.0009	2.45e-07	7824	TRUE	reported	Zff3Nb	2	TRUE	0.00369621	27.2642
leucine	Crohn's disease	rs9292230	T	C	T	C	0.0041	0.0331034	0.6218	0.576915	FALSE	FALSE	FALSE	4QVqlv	5	27906184	0.34737	0.0352275	377110	TRUE	reported	0.0009	4.63e-06	7824	TRUE	reported	Zff3Nb	2	TRUE	0.00281522	20.7474
leucine	Crohn's disease	rs9322464	T	C	T	C	0.004	-0.0732336	0.47	0.349054	FALSE	FALSE	FALSE	4QVqlv	6	154427496	0.0459833	0.0366986	377110	TRUE	reported	0.0009	8.271e-06	7824	TRUE	reported	Zff3Nb	2	TRUE	0.00267993	19.7477
leucine	Crohn's disease	rs9369741	T	G	T	G	0.0043	-0.0473996	0.5822	0.603706	FALSE	FALSE	FALSE	4QVqlv	6	47735198	0.184573	0.0357245	377110	TRUE	reported	0.0009	2.415e-06	7824	TRUE	reported	Zff3Nb	2	TRUE	0.0030957	22.8209
leucine	Crohn's disease	rs9394683	T	C	T	C	-0.004	0.0482344	0.5195	0.561561	FALSE	FALSE	FALSE	4QVqlv	6	40340621	0.169154	0.0350814	377110	TRUE	reported	0.0009	9.054e-06	7824	TRUE	reported	Zff3Nb	2	TRUE	0.00267993	19.7477
leucine	Crohn's disease	rs9403527	T	C	T	C	0.0045	0.0207577	0.3456	0.323592	FALSE	FALSE	FALSE	4QVqlv	6	143726696	0.578679	0.03738	377110	TRUE	reported	0.0009	9.914e-07	7824	TRUE	reported	Zff3Nb	2	TRUE	0.00338937	24.9932
leucine	Crohn's disease	rs9541214	T	C	T	C	-0.005	-0.0239773	0.6529	0.641935	FALSE	FALSE	FALSE	4QVqlv	13	34538687	0.50881	0.0362913	377110	TRUE	reported	0.0009	3.4e-08	7824	TRUE	reported	Zff3Nb	2	TRUE	0.00418108	30.8558
leucine	Crohn's disease	rs979242	T	C	T	C	-0.0043	-0.0120032	0.3692	0.400921	FALSE	FALSE	FALSE	4QVqlv	20	18221193	0.73505	0.035469	377110	TRUE	reported	0.0009	2.45e-06	7824	TRUE	reported	Zff3Nb	2	TRUE	0.0030957	22.8209
leucine	Crohn's disease	rs982790	T	C	T	C	-0.0044	0.0480978	0.4106	0.396202	FALSE	FALSE	FALSE	4QVqlv	13	90579519	0.178169	0.0357229	377110	TRUE	reported	0.0009	3.74e-06	7824	TRUE	reported	Zff3Nb	2	TRUE	0.00324089	23.8947
leucine	Crohn's disease	rs9837954	T	C	T	C	-0.0043	-0.01332	0.6418	0.647058	FALSE	FALSE	FALSE	4QVqlv	3	157598672	0.71643	0.0366708	377110	TRUE	reported	0.0009	2.636e-06	7824	TRUE	reported	Zff3Nb	2	TRUE	0.0030957	22.8209
leucine	Crohn's disease	rs9889080	A	G	A	G	0.0074	0.00703669	0.1641	0.155209	FALSE	FALSE	FALSE	4QVqlv	16	55892961	0.883375	0.047969	377110	TRUE	reported	0.0016	4.211e-06	7824	TRUE	reported	Zff3Nb	2	TRUE	0.00290145	21.3848
leucine	Crohn's disease	rs989960	T	C	T	C	0.0041	0.0330036	0.4175	0.507862	FALSE	FALSE	FALSE	4QVqlv	7	107805282	0.343679	0.0348536	377110	TRUE	reported	0.0009	4.662e-06	7824	TRUE	reported	Zff3Nb	2	TRUE	0.00281522	20.7474
leucine	Crohn's disease	rs9903421	T	C	T	C	-0.0041	-0.0499503	0.5633	0.561273	FALSE	FALSE	FALSE	4QVqlv	17	40911660	0.155732	0.0351868	377110	TRUE	reported	0.0009	7.394e-06	7824	TRUE	reported	Zff3Nb	2	TRUE	0.00281522	20.7474
cholesterol	Crohn's disease	rs10011091	T	C	T	C	0.0086	-0.0390994	0.8159	0.877685	FALSE	FALSE	FALSE	iTcMnM	4	160011037	0.463693	0.0533577	377110	TRUE	reported	0.0018	2.151e-06	7824	TRUE	reported	HYlgRP	2	TRUE	0.00308983	22.821
cholesterol	Crohn's disease	rs1005596	A	G	A	G	0.0115	0.0534307	0.1014	0.0511831	FALSE	FALSE	FALSE	iTcMnM	17	34815226	0.502723	0.0797223	377110	TRUE	reported	0.0025	4.195e-06	7824	TRUE	reported	HYlgRP	2	TRUE	0.00286482	21.1543
cholesterol	Crohn's disease	rs10207315	T	G	T	G	0.0078	-0.0227328	0.2432	0.180858	FALSE	FALSE	FALSE	iTcMnM	2	20973474	0.616772	0.0454266	377110	TRUE	reported	0.0017	4.789e-06	7824	TRUE	reported	HYlgRP	2	TRUE	0.00285022	21.0462
cholesterol	Crohn's disease	rs10493549	A	G	A	G	-0.009	-0.0096221	0.7989	0.821172	FALSE	FALSE	FALSE	iTcMnM	1	74845461	0.832641	0.0455343	377110	TRUE	reported	0.0017	2.274e-07	7824	TRUE	reported	HYlgRP	2	TRUE	0.0037911	28.0201
cholesterol	Crohn's disease	rs1077834	T	C	T	C	-0.0113	0.0857102	0.7912	0.743298	FALSE	FALSE	FALSE	iTcMnM	15	58431280	0.0313942	0.0398274	377110	TRUE	reported	0.0023	6.867e-07	7824	TRUE	reported	HYlgRP	2	TRUE	0.00326669	24.1314
cholesterol	Crohn's disease	rs11022174	A	G	A	G	0.0101	-0.0337041	0.295	0.357358	FALSE	FALSE	FALSE	iTcMnM	11	12101659	0.355072	0.0364449	377110	TRUE	reported	0.0023	7.361e-06	7824	TRUE	reported	HYlgRP	2	TRUE	0.00261143	19.2783
cholesterol	Crohn's disease	rs11106131	T	G	T	G	-0.0089	0.0710957	0.2379	0.210909	FALSE	FALSE	FALSE	iTcMnM	12	77651869	0.0972635	0.0428736	377110	TRUE	reported	0.0019	1.807e-06	7824	TRUE	reported	HYlgRP	2	TRUE	0.00297035	21.9359
cholesterol	Crohn's disease	rs11111293	T	C	T	C	-0.008	0.0464936	0.7914	0.773142	FALSE	FALSE	FALSE	iTcMnM	12	102527518	0.264446	0.041663	377110	TRUE	reported	0.0018	6.118e-06	7824	TRUE	reported	HYlgRP	2	TRUE	0.00267485	19.7477
cholesterol	Crohn's disease	rs1124515	A	G	A	G	-0.0078	0.0185691	0.2539	0.263574	FALSE	FALSE	FALSE	iTcMnM	11	126476947	0.639555	0.0396505	377110	TRUE	reported	0.0017	6.006e-06	7824	TRUE	reported	HYlgRP	2	TRUE	0.00285022	21.0462
cholesterol	Crohn's disease	rs11610936	T	C	T	C	-0.0121	-0.0447521	0.0989	0.0916615	FALSE	FALSE	FALSE	iTcMnM	12	94891628	0.458318	0.0603438	377110	TRUE	reported	0.0025	1.343e-06	7824	TRUE	reported	HYlgRP	2	TRUE	0.00317058	23.4192
cholesterol	Crohn's disease	rs11813145	A	G	A	G	0.0076	0.0235777	0.3414	0.292294	FALSE	FALSE	FALSE	iTcMnM	10	44638824	0.538562	0.0383386	377110	TRUE	reported	0.0017	5.867e-06	7824	TRUE	reported	HYlgRP	2	TRUE	0.00270632	19.9807
cholesterol	Crohn's disease	rs12648765	A	G	A	G	0.0564	-0.265784	0.9861	0.990517	FALSE	FALSE	FALSE	iTcMnM	4	59678793	0.143537	0.181702	377110	TRUE	reported	0.0122	3.568e-06	7824	TRUE	reported	HYlgRP	2	TRUE	0.0119771	21.3474
cholesterol	Crohn's disease	rs12881791	T	G	T	G	-0.0083	0.00593124	0.7603	0.69952	FALSE	FALSE	FALSE	iTcMnM	14	62556789	0.875865	0.0379691	377110	TRUE	reported	0.0018	5.911e-06	7824	TRUE	reported	HYlgRP	2	TRUE	0.00287863	21.2566
cholesterol	Crohn's disease	rs12896813	T	C	T	C	-0.0082	-0.00251502	0.1853	0.167738	FALSE	FALSE	FALSE	iTcMnM	14	42560297	0.956965	0.0466065	377110	TRUE	reported	0.0018	3.524e-06	7824	TRUE	reported	HYlgRP	2	TRUE	0.00280988	20.7475
cholesterol	Crohn's disease	rs1411983	A	T	A	T	-0.0073	0.0988711	0.594	0.621599	FALSE	TRUE	FALSE	iTcMnM	9	86621263	0.00608822	0.0360449	377110	TRUE	reported	0.0017	9.208e-06	7824	TRUE	reported	HYlgRP	2	TRUE	0.00249741	18.4344
cholesterol	Crohn's disease	rs1433904	T	C	T	C	0.0442	0.0727942	0.0228	0.0182598	FALSE	FALSE	FALSE	iTcMnM	11	4798560	0.573779	0.129413	377110	TRUE	reported	0.0097	5.056e-06	7824	TRUE	reported	HYlgRP	2	TRUE	0.0116403	20.74
cholesterol	Crohn's disease	rs1479402	T	C	T	C	0.0306	-0.35841	0.0137	0.00549465	FALSE	FALSE	FALSE	iTcMnM	3	61987447	0.123535	0.232718	377110	TRUE	reported	0.0068	6.854e-06	7824	TRUE	reported	HYlgRP	2	TRUE	0.00274195	20.2445
cholesterol	Crohn's disease	rs17182784	T	C	T	C	-0.0082	0.0200571	0.253	0.325075	FALSE	FALSE	FALSE	iTcMnM	2	165244457	0.590382	0.0372613	377110	TRUE	reported	0.0017	2.1e-06	7824	TRUE	reported	HYlgRP	2	TRUE	0.00314911	23.2601
cholesterol	Crohn's disease	rs17293443	T	C	T	C	0.0078	-0.0908588	0.7718	0.729737	FALSE	FALSE	FALSE	iTcMnM	15	67145525	0.0216621	0.0395685	377110	TRUE	reported	0.0017	8.091e-06	7824	TRUE	reported	HYlgRP	2	TRUE	0.00285022	21.0462
cholesterol	Crohn's disease	rs17683567	T	C	T	C	0.0078	-0.0298545	0.2146	0.189568	FALSE	FALSE	FALSE	iTcMnM	8	132864685	0.502927	0.0445662	377110	TRUE	reported	0.0017	7.567e-06	7824	TRUE	reported	HYlgRP	2	TRUE	0.00285022	21.0462
cholesterol	Crohn's disease	rs17728920	A	C	A	C	0.0081	0.0846949	0.1768	0.145297	FALSE	FALSE	FALSE	iTcMnM	13	25558703	0.0865526	0.0494173	377110	TRUE	reported	0.0018	5.299e-06	7824	TRUE	reported	HYlgRP	2	TRUE	0.00274195	20.2445
cholesterol	Crohn's disease	rs17765253	A	G	A	G	0.0096	0.0772301	0.1845	0.233694	FALSE	FALSE	FALSE	iTcMnM	12	53705585	0.0612548	0.0412632	377110	TRUE	reported	0.0018	8.265e-08	7824	TRUE	reported	HYlgRP	2	TRUE	0.00384725	28.4367
cholesterol	Crohn's disease	rs2026590	T	G	T	G	0.008	-0.0136221	0.2176	0.206909	FALSE	FALSE	FALSE	iTcMnM	9	24833791	0.751339	0.042989	377110	TRUE	reported	0.0017	3.764e-06	7824	TRUE	reported	HYlgRP	2	TRUE	0.00299782	22.1393
cholesterol	Crohn's disease	rs2050223	A	G	A	G	-0.0078	0.0179196	0.2016	0.186113	FALSE	FALSE	FALSE	iTcMnM	20	15721169	0.689285	0.0448185	377110	TRUE	reported	0.0017	7.22e-06	7824	TRUE	reported	HYlgRP	2	TRUE	0.00285022	21.0462
cholesterol	Crohn's disease	rs2130712	A	C	A	C	0.0165	-0.116263	0.92	0.948834	FALSE	FALSE	FALSE	iTcMnM	4	154326402	0.146645	0.0800994	377110	TRUE	reported	0.0032	2.429e-07	7824	TRUE	reported	HYlgRP	2	TRUE	0.00359692	26.5797
cholesterol	Crohn's disease	rs2259571	T	G	T	G	-0.0078	-0.0218632	0.6893	0.680925	FALSE	FALSE	FALSE	iTcMnM	6	31616050	0.558662	0.0373839	377110	TRUE	reported	0.0017	2.864e-06	7824	TRUE	reported	HYlgRP	2	TRUE	0.00285022	21.0462
cholesterol	Crohn's disease	rs2407893	A	G	A	G	0.0079	0.00172439	0.427	0.400383	FALSE	FALSE	FALSE	iTcMnM	16	61589574	0.9614	0.0356305	377110	TRUE	reported	0.0016	1.285e-06	7824	TRUE	reported	HYlgRP	2	TRUE	0.00329918	24.3723
cholesterol	Crohn's disease	rs2869804	A	G	A	G	0.0078	0.0549594	0.2489	0.212442	FALSE	FALSE	FALSE	iTcMnM	18	14141134	0.197301	0.042628	377110	TRUE	reported	0.0017	6.503e-06	7824	TRUE	reported	HYlgRP	2	TRUE	0.00285022	21.0462
cholesterol	Crohn's disease	rs2870664	T	C	T	C	0.0147	0.0141142	0.4767	0.356811	FALSE	FALSE	FALSE	iTcMnM	20	55708204	0.698004	0.0363752	377110	TRUE	reported	0.0031	1.602e-06	7824	TRUE	reported	HYlgRP	2	TRUE	0.0125937	22.4604
cholesterol	Crohn's disease	rs3747924	T	C	T	C	0.0083	0.0106134	0.1781	0.189547	FALSE	FALSE	FALSE	iTcMnM	20	6202108	0.8117	0.0445505	377110	TRUE	reported	0.0018	4.243e-06	7824	TRUE	reported	HYlgRP	2	TRUE	0.00287863	21.2566
cholesterol	Crohn's disease	rs3802195	T	G	T	G	0.0086	-0.0211973	0.1886	0.139936	FALSE	FALSE	FALSE	iTcMnM	8	98127980	0.67367	0.0503358	377110	TRUE	reported	0.0018	1.132e-06	7824	TRUE	reported	HYlgRP	2	TRUE	0.00308983	22.821
cholesterol	Crohn's disease	rs3869132	T	C	T	C	0.0079	-0.0448284	0.2494	0.35559	FALSE	FALSE	FALSE	iTcMnM	6	31443171	0.218463	0.0364273	377110	TRUE	reported	0.0017	4.063e-06	7824	TRUE	reported	HYlgRP	2	TRUE	0.00292356	21.5893
cholesterol	Crohn's disease	rs3897960	A	T	A	T	-0.0084	-0.0253576	0.2083	0.180846	FALSE	TRUE	FALSE	iTcMnM	4	82780638	0.576943	0.0454555	377110	TRUE	reported	0.0017	1.287e-06	7824	TRUE	reported	HYlgRP	2	TRUE	0.00330408	24.4086
cholesterol	Crohn's disease	rs4401492	T	G	T	G	0.0082	0.008918	0.1795	0.160491	FALSE	FALSE	FALSE	iTcMnM	4	183690646	0.850802	0.0474122	377110	TRUE	reported	0.0018	4.515e-06	7824	TRUE	reported	HYlgRP	2	TRUE	0.00280988	20.7475
cholesterol	Crohn's disease	rs445925	A	G	A	G	-0.025	0.00752471	0.079	0.0746745	FALSE	FALSE	FALSE	iTcMnM	19	44912383	0.909835	0.0664452	377110	TRUE	reported	0.004	4.105e-10	7824	TRUE	reported	HYlgRP	2	TRUE	0.00692467	39.0486
cholesterol	Crohn's disease	rs4602115	T	G	T	G	0.0146	0.0205301	0.7133	0.731845	FALSE	FALSE	FALSE	iTcMnM	18	234473	0.600706	0.0392255	377110	TRUE	reported	0.0033	7.651e-06	7824	TRUE	reported	HYlgRP	2	TRUE	0.0109807	19.5517
cholesterol	Crohn's disease	rs4941743	T	C	T	C	0.0087	0.0178917	0.2179	0.259292	FALSE	FALSE	FALSE	iTcMnM	13	31090302	0.652185	0.039695	377110	TRUE	reported	0.0017	3.282e-07	7824	TRUE	reported	HYlgRP	2	TRUE	0.00354345	26.1832
cholesterol	Crohn's disease	rs602633	T	G	T	G	-0.0102	-0.0253561	0.2163	0.217147	FALSE	FALSE	FALSE	iTcMnM	1	109278889	0.54789	0.0421951	377110	TRUE	reported	0.0017	5.024e-09	7824	TRUE	reported	HYlgRP	2	TRUE	0.00486421	35.9902
cholesterol	Crohn's disease	rs6438950	C	G	C	G	0.0131	-0.0514367	0.9036	0.874685	FALSE	TRUE	FALSE	iTcMnM	3	97087885	0.32721	0.0524998	377110	TRUE	reported	0.0025	1.54e-07	7824	TRUE	reported	HYlgRP	2	TRUE	0.00371427	27.4501
cholesterol	Crohn's disease	rs6511720	T	G	T	G	-0.0136	-0.0490609	0.1197	0.101668	FALSE	FALSE	FALSE	iTcMnM	19	11091630	0.392848	0.0574172	377110	TRUE	reported	0.0027	3.688e-07	7824	TRUE	reported	HYlgRP	2	TRUE	0.00343308	25.3649
cholesterol	Crohn's disease	rs6573766	T	G	T	G	-0.0085	0.030259	0.8061	0.736646	FALSE	FALSE	FALSE	iTcMnM	14	24382840	0.444382	0.0395638	377110	TRUE	reported	0.0018	1.549e-06	7824	TRUE	reported	HYlgRP	2	TRUE	0.00301861	22.2933
cholesterol	Crohn's disease	rs6603141	A	G	A	G	-0.0081	-0.0529943	0.258	0.229426	FALSE	FALSE	FALSE	iTcMnM	19	8093190	0.200838	0.0414287	377110	TRUE	reported	0.0017	2.608e-06	7824	TRUE	reported	HYlgRP	2	TRUE	0.003073	22.6963
cholesterol	Crohn's disease	rs6970076	T	C	T	C	-0.0079	0.0140185	0.7679	0.721729	FALSE	FALSE	FALSE	iTcMnM	7	106057697	0.717857	0.0387977	377110	TRUE	reported	0.0017	4.366e-06	7824	TRUE	reported	HYlgRP	2	TRUE	0.00292356	21.5893
cholesterol	Crohn's disease	rs7595385	T	C	T	C	0.0237	-0.0408637	0.9759	0.952668	FALSE	FALSE	FALSE	iTcMnM	2	165908042	0.618774	0.0821234	377110	TRUE	reported	0.0051	3.833e-06	7824	TRUE	reported	HYlgRP	2	TRUE	0.00292356	21.5893
cholesterol	Crohn's disease	rs810551	C	G	C	G	0.008	-0.00457036	0.7904	0.772747	FALSE	TRUE	FALSE	iTcMnM	7	74077763	0.91256	0.0416203	377110	TRUE	reported	0.0017	4.659e-06	7824	TRUE	reported	HYlgRP	2	TRUE	0.00299782	22.1393
cholesterol	Crohn's disease	rs871748	T	C	T	C	-0.0082	-0.0394057	0.182	0.203747	FALSE	FALSE	FALSE	iTcMnM	10	5659832	0.363351	0.0433507	377110	TRUE	reported	0.0018	8.562e-06	7824	TRUE	reported	HYlgRP	2	TRUE	0.00280988	20.7475
cholesterol	Crohn's disease	rs886282	T	C	T	C	0.0081	-0.0761439	0.1989	0.225874	FALSE	FALSE	FALSE	iTcMnM	17	57110789	0.0696739	0.0419752	377110	TRUE	reported	0.0018	3.711e-06	7824	TRUE	reported	HYlgRP	2	TRUE	0.00274195	20.2445
cholesterol	Crohn's disease	rs927961	T	G	T	G	-0.0079	0.00605894	0.7597	0.811577	FALSE	FALSE	FALSE	iTcMnM	1	40780629	0.893094	0.0450846	377110	TRUE	reported	0.0017	5.057e-06	7824	TRUE	reported	HYlgRP	2	TRUE	0.00292356	21.5893
phenylalanine	Crohn's disease	rs10050054	T	C	T	C	-0.0325	0.343466	0.9828	0.993942	FALSE	FALSE	FALSE	jLjIrN	4	177726152	0.131617	0.227799	377110	TRUE	reported	0.0069	2.583e-06	7824	TRUE	reported	RJd1Vh	2	TRUE	0.0124485	22.1603
phenylalanine	Crohn's disease	rs1498694	A	G	A	G	0.0075	0.012019	0.4035	0.405925	FALSE	FALSE	FALSE	jLjIrN	12	102864098	0.735082	0.0355199	377110	TRUE	reported	0.0011	7.336e-11	7824	TRUE	reported	RJd1Vh	2	TRUE	0.00628169	46.475
phenylalanine	Crohn's disease	rs1565225	A	G	A	G	0.007	0.0168456	0.245	0.328349	FALSE	FALSE	FALSE	jLjIrN	8	84774872	0.650537	0.0371853	377110	TRUE	reported	0.0015	2.342e-06	7824	TRUE	reported	RJd1Vh	2	TRUE	0.00387796	21.77
phenylalanine	Crohn's disease	rs2905873	A	C	A	C	0.0055	0.00328691	0.6858	0.727917	FALSE	FALSE	FALSE	jLjIrN	17	31205338	0.933435	0.039353	377110	TRUE	reported	0.0012	2.966e-06	7824	TRUE	reported	RJd1Vh	2	TRUE	0.0028484	21.0012
phenylalanine	Crohn's disease	rs6831907	T	C	T	C	0.0206	-0.0176363	0.0395	0.0315934	FALSE	FALSE	FALSE	jLjIrN	4	189840560	0.862436	0.101783	377110	TRUE	reported	0.0046	7.053e-06	7824	TRUE	reported	RJd1Vh	2	TRUE	0.0112664	20.032
creatinine	Crohn's disease	rs10426415	A	G	A	G	-0.0086	0.0180699	0.878	0.842525	FALSE	FALSE	FALSE	BufHoP	19	40677685	0.705477	0.0478121	377110	TRUE	reported	0.0018	3.109e-06	7824	TRUE	reported	KH0d8y	2	TRUE	0.00309151	22.821
creatinine	Crohn's disease	rs10519445	A	G	A	G	-0.0045	0.00116237	0.5338	0.52407	FALSE	FALSE	FALSE	BufHoP	15	23861661	0.973438	0.0349101	377110	TRUE	reported	0.0009	1.846e-06	7824	TRUE	reported	KH0d8y	2	TRUE	0.00338478	24.9932
creatinine	Crohn's disease	rs11054328	T	C	T	C	0.0088	0.00442088	0.1072	0.092501	FALSE	FALSE	FALSE	BufHoP	12	11510821	0.941342	0.0600799	377110	TRUE	reported	0.0018	1.456e-06	7824	TRUE	reported	KH0d8y	2	TRUE	0.0032365	23.8947
creatinine	Crohn's disease	rs1116866	T	C	T	C	0.0094	-0.00145696	0.1035	0.103044	FALSE	FALSE	FALSE	BufHoP	1	96511279	0.979645	0.0571051	377110	TRUE	reported	0.0018	2.866e-07	7824	TRUE	reported	KH0d8y	2	TRUE	0.0036912	27.2642
creatinine	Crohn's disease	rs11638382	T	C	T	C	-0.0171	0.0381122	0.1875	0.170157	FALSE	FALSE	FALSE	BufHoP	15	29204684	0.412844	0.0465407	377110	TRUE	reported	0.0038	5.062e-06	7824	TRUE	reported	KH0d8y	2	TRUE	0.0113557	20.227
creatinine	Crohn's disease	rs11694230	T	C	T	C	-0.0075	-0.0694801	0.3363	0.444291	FALSE	FALSE	FALSE	BufHoP	2	6698995	0.0477606	0.0351	377110	TRUE	reported	0.0017	9.003e-06	7824	TRUE	reported	KH0d8y	2	TRUE	0.00263719	19.4584
creatinine	Crohn's disease	rs12175103	A	C	A	C	0.0048	-0.0248291	0.4153	0.426145	FALSE	FALSE	FALSE	BufHoP	6	100258933	0.481456	0.0352705	377110	TRUE	reported	0.0009	4.863e-07	7824	TRUE	reported	KH0d8y	2	TRUE	0.00384933	28.4367
creatinine	Crohn's disease	rs12324230	T	C	T	C	0.0042	0.0131337	0.5209	0.520432	FALSE	FALSE	FALSE	BufHoP	15	75514570	0.706874	0.0349247	377110	TRUE	reported	0.0009	8.677e-06	7824	TRUE	reported	KH0d8y	2	TRUE	0.00294981	21.7719
creatinine	Crohn's disease	rs12801550	T	C	T	C	0.0088	0.0252626	0.8705	0.888431	FALSE	FALSE	FALSE	BufHoP	11	13972207	0.649838	0.0556461	377110	TRUE	reported	0.0018	9.639e-07	7824	TRUE	reported	KH0d8y	2	TRUE	0.0032365	23.8947
creatinine	Crohn's disease	rs13031396	T	G	T	G	-0.0076	0.00745139	0.2473	0.234753	FALSE	FALSE	FALSE	BufHoP	2	60490264	0.855952	0.0410478	377110	TRUE	reported	0.0017	9.166e-06	7824	TRUE	reported	KH0d8y	2	TRUE	0.00270779	19.9807
creatinine	Crohn's disease	rs1374355	A	T	A	T	0.0083	0.00826318	0.1077	0.110923	FALSE	TRUE	FALSE	BufHoP	2	199291470	0.881619	0.0554885	377110	TRUE	reported	0.0019	8.594e-06	7824	TRUE	reported	KH0d8y	2	TRUE	0.00258576	19.0779
creatinine	Crohn's disease	rs1498350	A	C	A	C	0.0045	-0.0343919	0.4954	0.364745	FALSE	FALSE	FALSE	BufHoP	1	66828460	0.343297	0.0362909	377110	TRUE	reported	0.001	1.879e-06	7824	TRUE	reported	KH0d8y	2	TRUE	0.00274344	20.2445
creatinine	Crohn's disease	rs17533525	T	C	T	C	0.0082	0.00818177	0.1534	0.250098	FALSE	FALSE	FALSE	BufHoP	5	107443991	0.839922	0.0405052	377110	TRUE	reported	0.0018	5.037e-06	7824	TRUE	reported	KH0d8y	2	TRUE	0.0028114	20.7474
creatinine	Crohn's disease	rs1955135	A	C	A	C	0.008	-0.080843	0.8659	0.854145	FALSE	FALSE	FALSE	BufHoP	3	105446028	0.100539	0.0492271	377110	TRUE	reported	0.0018	9.994e-06	7824	TRUE	reported	KH0d8y	2	TRUE	0.0026763	19.7477
creatinine	Crohn's disease	rs1990178	T	C	T	C	-0.0164	0.0868637	0.1943	0.223024	FALSE	FALSE	FALSE	BufHoP	7	21260646	0.0382411	0.0419174	377110	TRUE	reported	0.0036	6.272e-06	7824	TRUE	reported	KH0d8y	2	TRUE	0.0116345	20.7295
creatinine	Crohn's disease	rs2042499	A	C	A	C	0.0052	0.0261052	0.4837	0.484249	FALSE	FALSE	FALSE	BufHoP	7	24055747	0.453779	0.0348474	377110	TRUE	reported	0.0009	4.883e-08	7824	TRUE	reported	KH0d8y	2	TRUE	0.0045146	33.3736
creatinine	Crohn's disease	rs2048277	A	G	A	G	0.0083	-0.184292	0.8956	0.957701	FALSE	FALSE	FALSE	BufHoP	2	210287050	0.0351156	0.0874656	377110	TRUE	reported	0.0019	8.751e-06	7824	TRUE	reported	KH0d8y	2	TRUE	0.00258576	19.0779
creatinine	Crohn's disease	rs2289804	A	G	A	G	-0.0143	0.0903339	0.9343	0.89702	FALSE	FALSE	FALSE	BufHoP	10	68233275	0.115807	0.0574417	377110	TRUE	reported	0.0027	1.246e-07	7824	TRUE	reported	KH0d8y	2	TRUE	0.00379626	28.0431
creatinine	Crohn's disease	rs2521310	T	C	T	C	0.009	0.0233516	0.874	0.799707	FALSE	FALSE	FALSE	BufHoP	7	89723546	0.592925	0.0436804	377110	TRUE	reported	0.002	6.795e-06	7824	TRUE	reported	KH0d8y	2	TRUE	0.00360433	20.2428
creatinine	Crohn's disease	rs394282	A	T	A	T	-0.0163	0.0418508	0.1112	0.128549	FALSE	TRUE	FALSE	BufHoP	1	8224597	0.421825	0.0521012	377110	TRUE	reported	0.0033	1.016e-06	7824	TRUE	reported	KH0d8y	2	TRUE	0.0136498	24.3699
creatinine	Crohn's disease	rs4460629	T	C	T	C	-0.0045	-0.0959422	0.5224	0.473516	FALSE	FALSE	FALSE	BufHoP	1	155162859	0.00577723	0.0347596	377110	TRUE	reported	0.001	2.205e-06	7824	TRUE	reported	KH0d8y	2	TRUE	0.00274344	20.2445
creatinine	Crohn's disease	rs6502247	A	G	A	G	-0.009	0.0139612	0.119	0.123335	FALSE	FALSE	FALSE	BufHoP	17	13300245	0.794782	0.0536748	377110	TRUE	reported	0.002	6.795e-06	7824	TRUE	reported	KH0d8y	2	TRUE	0.00360433	20.2428
creatinine	Crohn's disease	rs6663614	A	C	A	C	-0.0104	0.0416865	0.2085	0.212964	FALSE	FALSE	FALSE	BufHoP	1	212924599	0.340703	0.0437526	377110	TRUE	reported	0.0022	3.057e-06	7824	TRUE	reported	KH0d8y	2	TRUE	0.00302669	22.341
creatinine	Crohn's disease	rs9312777	T	C	T	C	0.0043	0.0185314	0.4788	0.383227	FALSE	FALSE	FALSE	BufHoP	5	11556642	0.606507	0.0359787	377110	TRUE	reported	0.0009	4.677e-06	7824	TRUE	reported	KH0d8y	2	TRUE	0.00309151	22.821
creatinine	Crohn's disease	rs9456538	A	G	A	G	-0.0082	0.0170902	0.1493	0.216695	FALSE	FALSE	FALSE	BufHoP	6	160432361	0.686671	0.042368	377110	TRUE	reported	0.0018	4.198e-06	7824	TRUE	reported	KH0d8y	2	TRUE	0.0028114	20.7474
lactate	Crohn's disease	rs10788232	T	C	T	C	-0.0111	0.0207963	0.6825	0.611139	FALSE	FALSE	FALSE	1MYwqS	10	122044069	0.561727	0.0358384	377110	TRUE	reported	0.0024	2.464e-06	7824	TRUE	reported	uvC9oY	2	TRUE	0.00289595	21.3848
lactate	Crohn's disease	rs1193345	A	G	A	G	-0.0216	0.0174959	0.9357	0.902699	FALSE	FALSE	FALSE	1MYwqS	1	17587219	0.765882	0.0587573	377110	TRUE	reported	0.0045	1.434e-06	7824	TRUE	reported	uvC9oY	2	TRUE	0.00311855	23.0337
lactate	Crohn's disease	rs1330523	A	G	A	G	-0.0117	0.0200777	0.2326	0.212314	FALSE	FALSE	FALSE	1MYwqS	13	104273266	0.637871	0.0426571	377110	TRUE	reported	0.0024	1.561e-06	7824	TRUE	reported	uvC9oY	2	TRUE	0.00321645	23.7592
lactate	Crohn's disease	rs13403441	A	T	A	T	-0.0235	0.00177374	0.8588	0.858889	FALSE	TRUE	FALSE	1MYwqS	2	82998678	0.97183	0.0502283	377110	TRUE	reported	0.0048	1.019e-06	7824	TRUE	reported	uvC9oY	2	TRUE	0.0134283	23.942
lactate	Crohn's disease	rs16937124	A	C	A	C	-0.021	0.0351232	0.9471	0.945203	FALSE	FALSE	FALSE	1MYwqS	10	36596818	0.651082	0.0776617	377110	TRUE	reported	0.0046	5.622e-06	7824	TRUE	reported	uvC9oY	2	TRUE	0.00282178	20.8356
lactate	Crohn's disease	rs1876100	A	T	A	T	-0.0106	0.0135954	0.2626	0.310806	FALSE	TRUE	FALSE	1MYwqS	9	78574786	0.718459	0.0377105	377110	TRUE	reported	0.0024	9.204e-06	7824	TRUE	reported	uvC9oY	2	TRUE	0.0026416	19.5016
lactate	Crohn's disease	rs2000812	T	C	T	C	0.0111	0.0535296	0.8223	0.739961	FALSE	FALSE	FALSE	1MYwqS	18	49567420	0.178444	0.0397823	377110	TRUE	reported	0.0025	9.7e-06	7824	TRUE	reported	uvC9oY	2	TRUE	0.00266951	19.7082
lactate	Crohn's disease	rs3785024	A	G	A	G	-0.0223	0.00809548	0.9469	0.941701	FALSE	FALSE	FALSE	1MYwqS	16	84102628	0.913804	0.0747906	377110	TRUE	reported	0.0049	5.562e-06	7824	TRUE	reported	uvC9oY	2	TRUE	0.0028043	20.7062
lactate	Crohn's disease	rs4635489	A	G	A	G	0.0364	-0.046989	0.0177	0.0320336	FALSE	FALSE	FALSE	1MYwqS	2	29903990	0.636754	0.099502	377110	TRUE	reported	0.008	5.663e-06	7824	TRUE	reported	uvC9oY	2	TRUE	0.00280305	20.6969
lactate	Crohn's disease	rs4718532	T	C	T	C	-0.016	0.0658751	0.5052	0.454812	FALSE	FALSE	FALSE	1MYwqS	7	67340013	0.0606527	0.0351144	377110	TRUE	reported	0.0035	6.605e-06	7824	TRUE	reported	uvC9oY	2	TRUE	0.0117279	20.8742
lactate	Crohn's disease	rs723526	A	G	A	G	-0.011	0.0246603	0.1994	0.15786	FALSE	FALSE	FALSE	1MYwqS	7	55067126	0.606518	0.0478795	377110	TRUE	reported	0.0024	6.624e-06	7824	TRUE	reported	uvC9oY	2	TRUE	0.00284415	21.0012
3-hydroxybutyrate (BHBA)	Crohn's disease	rs11224003	A	G	A	G	0.0419	-0.00907486	0.177	0.16663	FALSE	FALSE	FALSE	rrQCA2	11	134767946	0.846526	0.0468858	377110	TRUE	reported	0.0093	7.072e-06	7824	TRUE	reported	l0AyxD	2	TRUE	0.00274626	20.2929
3-hydroxybutyrate (BHBA)	Crohn's disease	rs11719883	C	G	C	G	-0.0524	-0.0392922	0.8445	0.821991	FALSE	TRUE	FALSE	rrQCA2	3	145204690	0.388355	0.0455508	377110	TRUE	reported	0.0103	3.864e-07	7824	TRUE	reported	l0AyxD	2	TRUE	0.00349896	25.8744
3-hydroxybutyrate (BHBA)	Crohn's disease	rs13288937	A	C	A	C	0.2488	0.0937884	0.0205	0.00720125	FALSE	FALSE	FALSE	rrQCA2	9	18117255	0.648303	0.205621	377110	TRUE	reported	0.0526	2.287e-06	7824	TRUE	reported	l0AyxD	2	TRUE	0.0125104	22.3479
3-hydroxybutyrate (BHBA)	Crohn's disease	rs2295758	T	C	T	C	-0.1137	-0.120427	0.9754	0.973834	FALSE	FALSE	FALSE	rrQCA2	11	35214578	0.273235	0.109914	377110	TRUE	reported	0.0255	8.568e-06	7824	TRUE	reported	l0AyxD	2	TRUE	0.00268995	19.8757
3-hydroxybutyrate (BHBA)	Crohn's disease	rs2711506	A	G	A	G	-0.0326	0.0195906	0.5343	0.572068	FALSE	FALSE	FALSE	rrQCA2	7	68791698	0.57698	0.0351212	377110	TRUE	reported	0.0072	6.349e-06	7824	TRUE	reported	l0AyxD	2	TRUE	0.00277356	20.4952
3-hydroxybutyrate (BHBA)	Crohn's disease	rs4297577	T	C	T	C	0.0977	0.0131891	0.0384	0.0273632	FALSE	FALSE	FALSE	rrQCA2	13	79657252	0.901129	0.106162	377110	TRUE	reported	0.0209	2.938e-06	7824	TRUE	reported	l0AyxD	2	TRUE	0.00295586	21.8463
3-hydroxybutyrate (BHBA)	Crohn's disease	rs4838537	T	C	T	C	0.3226	0.16291	0.0133	0.0339674	FALSE	FALSE	FALSE	rrQCA2	10	49619675	0.0881211	0.0955259	377110	TRUE	reported	0.0699	3.964e-06	7824	TRUE	reported	l0AyxD	2	TRUE	0.0119173	21.2756
3-hydroxybutyrate (BHBA)	Crohn's disease	rs6493912	T	C	T	C	-0.0368	0.0505309	0.7431	0.780609	FALSE	FALSE	FALSE	rrQCA2	15	57308290	0.23176	0.0422556	377110	TRUE	reported	0.0081	5.359e-06	7824	TRUE	reported	l0AyxD	2	TRUE	0.00279245	20.6352
3-hydroxybutyrate (BHBA)	Crohn's disease	rs7314742	T	G	T	G	-0.0358	0.00875425	0.2662	0.222394	FALSE	FALSE	FALSE	rrQCA2	12	121774846	0.835052	0.0420418	377110	TRUE	reported	0.008	8.508e-06	7824	TRUE	reported	l0AyxD	2	TRUE	0.00270945	20.0202
3-hydroxybutyrate (BHBA)	Crohn's disease	rs8000457	T	C	T	C	-0.2093	0.0510812	0.9661	0.943849	FALSE	FALSE	FALSE	rrQCA2	13	22297836	0.500516	0.0758244	377110	TRUE	reported	0.0433	1.351e-06	7824	TRUE	reported	l0AyxD	2	TRUE	0.0130576	23.3384
cotinine	Crohn's disease	rs1176413	T	C	T	C	-0.1032	-0.106859	0.1873	0.161543	FALSE	FALSE	FALSE	wDfHZC	10	130775761	0.0242359	0.047422	377110	TRUE	reported	0.0219	2.545e-06	7824	TRUE	reported	LWviY7	2	TRUE	0.0176912	22.17
cotinine	Crohn's disease	rs12440014	C	G	C	G	0.1008	-0.0301632	0.7673	0.720409	FALSE	TRUE	FALSE	wDfHZC	15	78634384	0.438702	0.038951	377110	TRUE	reported	0.0213	2.18e-06	7824	TRUE	reported	LWviY7	2	TRUE	0.0178394	22.3592
cotinine	Crohn's disease	rs1556938	T	G	T	G	-0.1815	0.0560605	0.0466	0.101873	FALSE	FALSE	FALSE	wDfHZC	1	180520779	0.328115	0.0573264	377110	TRUE	reported	0.041	9.589e-06	7824	TRUE	reported	LWviY7	2	TRUE	0.015645	19.565
cotinine	Crohn's disease	rs1605457	T	C	T	C	0.3731	0.0594687	0.9643	0.892943	FALSE	FALSE	FALSE	wDfHZC	18	70995585	0.291034	0.0563227	377110	TRUE	reported	0.08	3.097e-06	7824	TRUE	reported	LWviY7	2	TRUE	0.0713717	21.5968
cotinine	Crohn's disease	rs16830773	C	G	C	G	-0.5244	0.120375	0.0197	0.028355	FALSE	TRUE	FALSE	wDfHZC	2	134543155	0.252586	0.105215	377110	TRUE	reported	0.1007	1.922e-07	7824	TRUE	reported	LWviY7	2	TRUE	0.0874457	26.9269
cotinine	Crohn's disease	rs17800513	T	G	T	G	-0.1308	0.0222043	0.1085	0.165357	FALSE	FALSE	FALSE	wDfHZC	19	50811435	0.635072	0.0467852	377110	TRUE	reported	0.0273	1.575e-06	7824	TRUE	reported	LWviY7	2	TRUE	0.0182775	22.9184
cotinine	Crohn's disease	rs1818902	T	C	T	C	0.5718	-0.497578	0.9701	0.992462	FALSE	FALSE	FALSE	wDfHZC	3	81898590	0.0139104	0.202303	377110	TRUE	reported	0.1255	5.205e-06	7824	TRUE	reported	LWviY7	2	TRUE	0.0683395	20.612
cotinine	Crohn's disease	rs2075317	T	C	T	C	0.0732	-0.0172196	0.5417	0.500268	FALSE	FALSE	FALSE	wDfHZC	12	4383149	0.621663	0.034893	377110	TRUE	reported	0.0165	9.187e-06	7824	TRUE	reported	LWviY7	2	TRUE	0.0157114	19.6494
cotinine	Crohn's disease	rs2211372	T	C	T	C	0.3317	-0.0819639	0.985	0.990981	FALSE	FALSE	FALSE	wDfHZC	6	22587169	0.653568	0.182625	377110	TRUE	reported	0.0696	1.869e-06	7824	TRUE	reported	LWviY7	2	TRUE	0.0180876	22.6761
cotinine	Crohn's disease	rs2234233	A	G	A	G	-0.1234	-0.100147	0.135	0.164975	FALSE	FALSE	FALSE	wDfHZC	5	9629417	0.0329086	0.046947	377110	TRUE	reported	0.0248	6.376e-07	7824	TRUE	reported	LWviY7	2	TRUE	0.0196847	24.7185
cotinine	Crohn's disease	rs6468437	T	C	T	C	0.1246	-0.0208064	0.8334	0.839144	FALSE	FALSE	FALSE	wDfHZC	8	37732928	0.660817	0.0474181	377110	TRUE	reported	0.0277	6.86e-06	7824	TRUE	reported	LWviY7	2	TRUE	0.0161452	20.2009
cotinine	Crohn's disease	rs6816298	A	G	A	G	0.1842	-0.0164633	0.8254	0.807174	FALSE	FALSE	FALSE	wDfHZC	4	64278333	0.708791	0.0440807	377110	TRUE	reported	0.0403	4.76e-06	7824	TRUE	reported	LWviY7	2	TRUE	0.0687465	20.7438
cotinine	Crohn's disease	rs7359970	C	G	C	G	0.2147	0.0471591	0.8975	0.882358	FALSE	TRUE	FALSE	wDfHZC	19	48193678	0.383169	0.054077	377110	TRUE	reported	0.0451	1.927e-06	7824	TRUE	reported	LWviY7	2	TRUE	0.0741427	22.5025
cotinine	Crohn's disease	rs7482087	T	C	T	C	-0.5162	0.0410685	0.0254	0.019582	FALSE	FALSE	FALSE	wDfHZC	11	11633769	0.74369	0.125603	377110	TRUE	reported	0.1064	1.237e-06	7824	TRUE	reported	LWviY7	2	TRUE	0.0767838	23.3707
cotinine	Crohn's disease	rs7701941	C	G	C	G	-0.5561	-0.0583009	0.0194	0.0254906	FALSE	TRUE	FALSE	wDfHZC	5	135453889	0.601492	0.111633	377110	TRUE	reported	0.1115	6.097e-07	7824	TRUE	reported	LWviY7	2	TRUE	0.0807946	24.6988
cotinine	Crohn's disease	rs9614985	A	G	A	G	-0.0855	-0.0170837	0.4177	0.433563	FALSE	FALSE	FALSE	wDfHZC	22	44924751	0.626511	0.0351052	377110	TRUE	reported	0.0177	1.283e-06	7824	TRUE	reported	LWviY7	2	TRUE	0.0185729	23.296
caffeine	Crohn's disease	rs1039293	A	G	A	G	0.0709	0.052279	0.4948	0.437199	FALSE	FALSE	FALSE	iizjr8	3	25113803	0.137588	0.0352087	377110	TRUE	reported	0.0153	3.393e-06	7824	TRUE	reported	IlEgl8	2	TRUE	0.0123806	21.4488
caffeine	Crohn's disease	rs10935899	C	G	C	G	-0.0506	0.072751	0.8197	0.807049	FALSE	TRUE	FALSE	iizjr8	3	152767339	0.0998964	0.044216	377110	TRUE	reported	0.011	4.539e-06	7824	TRUE	reported	IlEgl8	2	TRUE	0.00290055	21.1542
caffeine	Crohn's disease	rs1397829	A	G	A	G	0.042	0.00248105	0.5328	0.464309	FALSE	FALSE	FALSE	iizjr8	4	23586373	0.94358	0.0350576	377110	TRUE	reported	0.0085	7.076e-07	7824	TRUE	reported	IlEgl8	2	TRUE	0.00334528	24.4085
caffeine	Crohn's disease	rs2446427	T	C	T	C	-0.0554	-0.0796033	0.8371	0.887472	FALSE	FALSE	FALSE	iizjr8	15	51380316	0.149061	0.0551706	377110	TRUE	reported	0.0122	5.211e-06	7824	TRUE	reported	IlEgl8	2	TRUE	0.00282681	20.6149
caffeine	Crohn's disease	rs2472297	T	C	T	C	-0.0668	0.0461194	0.2362	0.247906	FALSE	FALSE	FALSE	iizjr8	15	74735539	0.252171	0.0402757	377110	TRUE	reported	0.0104	1.502e-10	7824	TRUE	reported	IlEgl8	2	TRUE	0.00563971	41.2446
caffeine	Crohn's disease	rs2493277	C	G	C	G	0.0605	0.06422	0.6552	0.678314	FALSE	TRUE	FALSE	iizjr8	1	3429784	0.0876557	0.0376017	377110	TRUE	reported	0.0127	1.914e-06	7824	TRUE	reported	IlEgl8	2	TRUE	0.00311012	22.6874
caffeine	Crohn's disease	rs28393181	T	C	T	C	-0.0927	-0.0473755	0.7961	0.824256	FALSE	FALSE	FALSE	iizjr8	7	17288457	0.302239	0.0459224	377110	TRUE	reported	0.0184	4.711e-07	7824	TRUE	reported	IlEgl8	2	TRUE	0.0146009	25.3522
caffeine	Crohn's disease	rs6603123	T	G	T	G	0.0865	-0.0271337	0.3939	0.422673	FALSE	FALSE	FALSE	iizjr8	19	7789788	0.44088	0.0352062	377110	TRUE	reported	0.0193	7.84e-06	7824	TRUE	reported	IlEgl8	2	TRUE	0.0115904	20.0637
caffeine	Crohn's disease	rs6968554	A	G	A	G	0.0644	-0.0684455	0.3756	0.336569	FALSE	FALSE	FALSE	iizjr8	7	17247482	0.0641461	0.0369744	377110	TRUE	reported	0.0086	8.677e-14	7824	TRUE	reported	IlEgl8	2	TRUE	0.00765009	56.0603
caffeine	Crohn's disease	rs8096497	A	G	A	G	0.089	-0.0261272	0.097	0.124631	FALSE	FALSE	FALSE	iizjr8	18	4770396	0.632728	0.0546721	377110	TRUE	reported	0.0163	4.836e-08	7824	TRUE	reported	IlEgl8	2	TRUE	0.00533249	29.8022
caffeine	Crohn's disease	rs946712	A	C	A	C	0.1039	-0.0163677	0.9559	0.974999	FALSE	FALSE	FALSE	iizjr8	9	131513683	0.883783	0.111973	377110	TRUE	reported	0.0212	9.586e-07	7824	TRUE	reported	IlEgl8	2	TRUE	0.0032912	24.0126
arabinose	Crohn's disease	rs12091176	A	G	A	G	0.127	-0.0140286	0.0264	0.154149	FALSE	FALSE	FALSE	ScJwhq	1	216149094	0.771489	0.0483031	377110	TRUE	reported	0.0271	2.814e-06	7824	TRUE	reported	AkdQEL	2	TRUE	0.0214479	21.918
arabinose	Crohn's disease	rs12426131	A	G	A	G	0.0246	0.0367599	0.1446	0.152793	FALSE	FALSE	FALSE	ScJwhq	12	46174126	0.451913	0.0488679	377110	TRUE	reported	0.0051	1.681e-06	7824	TRUE	reported	AkdQEL	2	TRUE	0.00421092	23.258
arabinose	Crohn's disease	rs33976862	C	G	C	G	0.0602	0.0175558	0.0674	0.0473919	FALSE	TRUE	FALSE	ScJwhq	14	63942134	0.830914	0.0822173	377110	TRUE	reported	0.0135	7.764e-06	7824	TRUE	reported	AkdQEL	2	TRUE	0.0194591	19.8453
arabinose	Crohn's disease	rs526744	T	C	T	C	-0.021	-0.00990302	0.243	0.210147	FALSE	FALSE	FALSE	ScJwhq	19	48797348	0.817442	0.0429006	377110	TRUE	reported	0.0042	7.141e-07	7824	TRUE	reported	AkdQEL	2	TRUE	0.00552486	24.9889
arabinose	Crohn's disease	rs7790791	T	C	T	C	0.0594	0.0144021	0.0873	0.111891	FALSE	FALSE	FALSE	ScJwhq	7	140294473	0.794603	0.0553207	377110	TRUE	reported	0.013	4.672e-06	7824	TRUE	reported	AkdQEL	2	TRUE	0.0204109	20.8362
fructose	Crohn's disease	rs2456584	A	G	A	G	-0.0179	0.0243578	0.5393	0.566696	FALSE	FALSE	FALSE	BufHoP	19	50809888	0.488874	0.0351941	377110	TRUE	reported	0.0037	1.635e-06	7824	TRUE	reported	KH0d8y	2	TRUE	0.00318154	23.3983
fructose	Crohn's disease	rs4663119	A	G	A	G	0.0331	0.157198	0.0773	0.0745844	FALSE	FALSE	FALSE	BufHoP	2	234264344	0.017636	0.0662397	377110	TRUE	reported	0.0074	7.324e-06	7824	TRUE	reported	KH0d8y	2	TRUE	0.00272099	20.002
fructose	Crohn's disease	rs661454	A	G	A	G	0.0317	0.0510586	0.0848	0.0608681	FALSE	FALSE	FALSE	BufHoP	6	50652965	0.483304	0.0728369	377110	TRUE	reported	0.0065	1.313e-06	7824	TRUE	reported	KH0d8y	2	TRUE	0.00323299	23.7779
M00584	Crohn's disease	rs10736	T	C	T	C	-0.0118	-0.0241824	0.2011	0.221061	FALSE	FALSE	FALSE	SBIiSU	7	32487075	0.56397	0.0419139	377110	TRUE	reported	0.0026	4.731e-06	7824	TRUE	reported	6fWyxs	2	TRUE	0.00279646	20.592
M00584	Crohn's disease	rs10982244	A	G	A	G	-0.0177	0.052322	0.6098	0.508512	FALSE	FALSE	FALSE	SBIiSU	9	114487998	0.133975	0.0349137	377110	TRUE	reported	0.004	8.931e-06	7824	TRUE	reported	6fWyxs	2	TRUE	0.0110402	19.5583
M00584	Crohn's disease	rs11676911	A	G	A	G	-0.0429	-0.0562818	0.0216	0.0275431	FALSE	FALSE	FALSE	SBIiSU	2	128367345	0.60062	0.107509	377110	TRUE	reported	0.0084	3.659e-07	7824	TRUE	reported	6fWyxs	2	TRUE	0.00353854	26.0758
M00584	Crohn's disease	rs1181723	A	G	A	G	0.0116	-0.0075436	0.2086	0.164295	FALSE	FALSE	FALSE	SBIiSU	7	141410346	0.874755	0.047859	377110	TRUE	reported	0.0026	5.629e-06	7824	TRUE	reported	6fWyxs	2	TRUE	0.00270273	19.8999
M00584	Crohn's disease	rs12218544	C	G	C	G	-0.019	0.0129061	0.0836	0.0865074	FALSE	TRUE	FALSE	SBIiSU	10	123187770	0.83586	0.0622904	377110	TRUE	reported	0.0039	1.28e-06	7824	TRUE	reported	6fWyxs	2	TRUE	0.00322096	23.7279
M00584	Crohn's disease	rs12414366	C	G	C	G	0.0214	-0.00633992	0.7696	0.686972	FALSE	TRUE	FALSE	SBIiSU	10	4394250	0.866453	0.0377006	377110	TRUE	reported	0.0047	4.889e-06	7824	TRUE	reported	6fWyxs	2	TRUE	0.0116815	20.7079
M00584	Crohn's disease	rs12474099	A	G	A	G	-0.0202	-0.012899	0.0649	0.0732302	FALSE	FALSE	FALSE	SBIiSU	2	26609798	0.84756	0.067101	377110	TRUE	reported	0.0043	1.968e-06	7824	TRUE	reported	6fWyxs	2	TRUE	0.00299551	22.0621
M00584	Crohn's disease	rs1260326	T	C	T	C	-0.0439	0.141544	0.4088	0.349334	FALSE	FALSE	FALSE	SBIiSU	2	27508073	7.80297e-05	0.0358305	377110	TRUE	reported	0.0024	1.296e-77	7824	TRUE	reported	6fWyxs	2	TRUE	0.0435681	334.494
M00584	Crohn's disease	rs13016086	T	C	T	C	-0.0162	0.0299393	0.8778	0.857605	FALSE	FALSE	FALSE	SBIiSU	2	28092903	0.551562	0.0502825	377110	TRUE	reported	0.0033	1.088e-06	7824	TRUE	reported	6fWyxs	2	TRUE	0.0032703	24.0926
M00584	Crohn's disease	rs13116473	A	G	A	G	-0.0448	0.129965	0.9853	0.995695	FALSE	FALSE	FALSE	SBIiSU	4	39183092	0.642523	0.279993	377110	TRUE	reported	0.0096	2.932e-06	7824	TRUE	reported	6fWyxs	2	TRUE	0.00295621	21.7718
M00584	Crohn's disease	rs16932803	T	G	T	G	-0.0121	0.0424668	0.1673	0.139514	FALSE	FALSE	FALSE	SBIiSU	9	35961090	0.400547	0.0505169	377110	TRUE	reported	0.0026	5.005e-06	7824	TRUE	reported	6fWyxs	2	TRUE	0.00294004	21.6524
M00584	Crohn's disease	rs17061914	A	G	A	G	-0.0146	0.048262	0.8581	0.816301	FALSE	FALSE	FALSE	SBIiSU	5	163562485	0.283475	0.0449976	377110	TRUE	reported	0.0033	8.766e-06	7824	TRUE	reported	6fWyxs	2	TRUE	0.00265785	19.5686
M00584	Crohn's disease	rs17706100	T	G	T	G	0.0246	-0.0566953	0.9553	0.954619	FALSE	FALSE	FALSE	SBIiSU	2	27653799	0.498115	0.0836884	377110	TRUE	reported	0.0051	1.412e-06	7824	TRUE	reported	6fWyxs	2	TRUE	0.00315765	23.2601
M00584	Crohn's disease	rs1841535	T	G	T	G	0.0252	0.00322	0.1482	0.299805	FALSE	FALSE	FALSE	SBIiSU	3	131897046	0.93268	0.0381183	377110	TRUE	reported	0.0056	6.998e-06	7824	TRUE	reported	6fWyxs	2	TRUE	0.0114133	20.2269
M00584	Crohn's disease	rs2141371	A	G	A	G	-0.0198	0.0657865	0.682	0.652445	FALSE	FALSE	FALSE	SBIiSU	2	27637391	0.0745178	0.0368877	377110	TRUE	reported	0.0024	3.271e-16	7824	TRUE	reported	6fWyxs	2	TRUE	0.00918143	68.044
M00584	Crohn's disease	rs2270451	A	G	A	G	0.0152	-0.0106236	0.8941	0.877356	FALSE	FALSE	FALSE	SBIiSU	12	12696892	0.841284	0.0530512	377110	TRUE	reported	0.0034	7.525e-06	7824	TRUE	reported	6fWyxs	2	TRUE	0.00271367	19.9807
M00584	Crohn's disease	rs2272172	T	C	T	C	-0.0648	-0.292144	0.0226	0.00985125	FALSE	FALSE	FALSE	SBIiSU	7	105610659	0.103684	0.179532	377110	TRUE	reported	0.0145	7.508e-06	7824	TRUE	reported	6fWyxs	2	TRUE	0.0112582	19.9489
M00584	Crohn's disease	rs2289017	T	C	T	C	0.0113	-0.0040138	0.6562	0.684914	FALSE	FALSE	FALSE	SBIiSU	2	26793035	0.914651	0.037451	377110	TRUE	reported	0.0025	4.109e-06	7824	TRUE	reported	6fWyxs	2	TRUE	0.00277382	20.4248
M00584	Crohn's disease	rs2304684	T	C	T	C	-0.0438	0.122838	0.0182	0.0245866	FALSE	FALSE	FALSE	SBIiSU	2	27243500	0.274562	0.112426	377110	TRUE	reported	0.0094	3.021e-06	7824	TRUE	reported	6fWyxs	2	TRUE	0.00294726	21.7057
M00584	Crohn's disease	rs2723713	T	C	T	C	-0.0356	-0.0408004	0.0254	0.0486309	FALSE	FALSE	FALSE	SBIiSU	4	168678690	0.61483	0.0810833	377110	TRUE	reported	0.008	9.19e-06	7824	TRUE	reported	6fWyxs	2	TRUE	0.0026888	19.7971
M00584	Crohn's disease	rs435315	A	T	A	T	-0.0121	-0.00330135	0.2033	0.253066	FALSE	TRUE	FALSE	SBIiSU	15	69857677	0.934366	0.0400876	377110	TRUE	reported	0.0026	2.18e-06	7824	TRUE	reported	6fWyxs	2	TRUE	0.00294004	21.6524
M00584	Crohn's disease	rs6547811	A	T	A	T	0.0222	-0.0598686	0.1583	0.165599	FALSE	TRUE	FALSE	SBIiSU	2	27847204	0.204386	0.0471721	377110	TRUE	reported	0.0032	7.097e-12	7824	TRUE	reported	6fWyxs	2	TRUE	0.00650995	48.1158
M00584	Crohn's disease	rs7007251	A	G	A	G	-0.015	0.0598168	0.1057	0.0687932	FALSE	FALSE	FALSE	SBIiSU	8	102041871	0.385202	0.0688854	377110	TRUE	reported	0.0034	8.76e-06	7824	TRUE	reported	6fWyxs	2	TRUE	0.00264292	19.4584
M00584	Crohn's disease	rs7349418	T	C	T	C	0.0154	-0.012222	0.5484	0.599638	FALSE	FALSE	FALSE	SBIiSU	2	28220183	0.730961	0.0355448	377110	TRUE	reported	0.0024	1.847e-10	7824	TRUE	reported	6fWyxs	2	TRUE	0.00557442	41.1624
M00584	Crohn's disease	rs7583698	T	C	T	C	0.0338	-0.0801692	0.0483	0.0398217	FALSE	FALSE	FALSE	SBIiSU	2	27489541	0.366282	0.0887358	377110	TRUE	reported	0.0049	8.549e-12	7824	TRUE	reported	6fWyxs	2	TRUE	0.00643643	47.5689
M00584	Crohn's disease	rs7596471	A	C	A	C	0.0137	-0.0374755	0.3083	0.307248	FALSE	FALSE	FALSE	SBIiSU	2	27163858	0.323963	0.0379943	377110	TRUE	reported	0.0025	7.469e-08	7824	TRUE	reported	6fWyxs	2	TRUE	0.0040719	30.0222
M00584	Crohn's disease	rs7747345	A	T	A	T	0.0122	-0.0132136	0.8153	0.818574	FALSE	TRUE	FALSE	SBIiSU	6	20512142	0.771388	0.0454762	377110	TRUE	reported	0.0026	2.524e-06	7824	TRUE	reported	6fWyxs	2	TRUE	0.00298869	22.0118
M00584	Crohn's disease	rs937813	T	C	T	C	0.0271	-0.104253	0.9025	0.899703	FALSE	FALSE	FALSE	SBIiSU	2	28078673	0.0739469	0.0583414	377110	TRUE	reported	0.0039	2.645e-12	7824	TRUE	reported	6fWyxs	2	TRUE	0.00653088	48.2715
M00584	Crohn's disease	rs991670	T	C	T	C	-0.0111	-0.0342633	0.6624	0.652289	FALSE	FALSE	FALSE	SBIiSU	4	53692132	0.350139	0.0366719	377110	TRUE	reported	0.0025	7.476e-06	7824	TRUE	reported	6fWyxs	2	TRUE	0.00267676	19.7082
pyruvate	Crohn's disease	rs10237319	T	C	T	C	0.0226	0.0661736	0.1467	0.180132	FALSE	FALSE	FALSE	R4kgGu	7	4033969	0.144444	0.0453418	377110	TRUE	reported	0.0051	9.785e-06	7824	TRUE	reported	ZWYkl1	2	TRUE	0.00270608	19.6316
pyruvate	Crohn's disease	rs11038739	A	T	A	T	-0.0203	-0.00885762	0.7937	0.764815	FALSE	TRUE	FALSE	R4kgGu	11	45996344	0.829192	0.0410574	377110	TRUE	reported	0.0043	3.009e-06	7824	TRUE	reported	ZWYkl1	2	TRUE	0.00307016	22.281
pyruvate	Crohn's disease	rs11216267	T	C	T	C	0.0168	0.0594835	0.6435	0.548986	FALSE	FALSE	FALSE	R4kgGu	11	117081676	0.0906922	0.0351607	377110	TRUE	reported	0.0035	1.56e-06	7824	TRUE	reported	ZWYkl1	2	TRUE	0.00317354	23.0336
pyruvate	Crohn's disease	rs11259923	A	G	A	G	0.042	-0.0887661	0.8139	0.820256	FALSE	FALSE	FALSE	R4kgGu	15	83866952	0.0498322	0.0452565	377110	TRUE	reported	0.0091	3.916e-06	7824	TRUE	reported	ZWYkl1	2	TRUE	0.0122122	21.277
pyruvate	Crohn's disease	rs1133034	T	C	T	C	0.032	-0.0847497	0.0757	0.0769763	FALSE	FALSE	FALSE	R4kgGu	3	182922827	0.196119	0.0655608	377110	TRUE	reported	0.0069	3.906e-06	7824	TRUE	reported	ZWYkl1	2	TRUE	0.00296316	21.5021
pyruvate	Crohn's disease	rs12515830	T	G	T	G	0.0244	-0.0577249	0.8744	0.873921	FALSE	FALSE	FALSE	R4kgGu	5	101842610	0.273914	0.0527606	377110	TRUE	reported	0.0054	5.788e-06	7824	TRUE	reported	ZWYkl1	2	TRUE	0.00281326	20.4114
pyruvate	Crohn's disease	rs13195863	A	C	A	C	0.022	0.0616111	0.2043	0.195874	FALSE	FALSE	FALSE	R4kgGu	6	99945885	0.160893	0.0439428	377110	TRUE	reported	0.0044	4.127e-07	7824	TRUE	reported	ZWYkl1	2	TRUE	0.00344258	24.9931
pyruvate	Crohn's disease	rs2833657	A	G	A	G	0.0239	-0.00466043	0.8254	0.846855	FALSE	FALSE	FALSE	R4kgGu	21	32105801	0.923021	0.0482304	377110	TRUE	reported	0.0051	3.023e-06	7824	TRUE	reported	ZWYkl1	2	TRUE	0.00302539	21.9551
pyruvate	Crohn's disease	rs2964063	T	C	T	C	-0.0735	0.107634	0.9853	0.987138	FALSE	FALSE	FALSE	R4kgGu	5	174432248	0.48837	0.155337	377110	TRUE	reported	0.0155	2.249e-06	7824	TRUE	reported	ZWYkl1	2	TRUE	0.00309746	22.4797
pyruvate	Crohn's disease	rs3925033	T	G	T	G	-0.0164	-0.00940521	0.4591	0.367467	FALSE	FALSE	FALSE	R4kgGu	12	18303779	0.794552	0.0361178	377110	TRUE	reported	0.0035	2.593e-06	7824	TRUE	reported	ZWYkl1	2	TRUE	0.00302467	21.9499
pyruvate	Crohn's disease	rs4648464	A	G	A	G	-0.0161	-0.00408541	0.5522	0.589689	FALSE	FALSE	FALSE	R4kgGu	1	3255365	0.908651	0.0356058	377110	TRUE	reported	0.0036	9.373e-06	7824	TRUE	reported	ZWYkl1	2	TRUE	0.00275607	19.9952
pyruvate	Crohn's disease	rs6895278	T	C	T	C	0.0168	-0.0383484	0.3354	0.380511	FALSE	FALSE	FALSE	R4kgGu	5	147742457	0.286885	0.0360086	377110	TRUE	reported	0.0037	4.133e-06	7824	TRUE	reported	ZWYkl1	2	TRUE	0.00284067	20.6108
pyruvate	Crohn's disease	rs7941871	T	G	T	G	-0.024	-0.0276183	0.8353	0.716373	FALSE	FALSE	FALSE	R4kgGu	11	13206459	0.475302	0.0386876	377110	TRUE	reported	0.005	1.562e-06	7824	TRUE	reported	ZWYkl1	2	TRUE	0.00317354	23.0336
pyruvate	Crohn's disease	rs924483	A	G	A	G	-0.0289	0.0722129	0.0916	0.102601	FALSE	FALSE	FALSE	R4kgGu	13	26486866	0.212428	0.0579131	377110	TRUE	reported	0.0062	3.254e-06	7824	TRUE	reported	ZWYkl1	2	TRUE	0.00299331	21.7216
uridine	Crohn's disease	rs1007797	T	C	T	C	-0.0092	0.0655104	0.879	0.922736	FALSE	FALSE	FALSE	9E5uk2	11	70887930	0.312327	0.0648392	377110	TRUE	reported	0.0018	6.491e-07	7824	TRUE	reported	A7LkWw	2	TRUE	0.0035397	26.1164
uridine	Crohn's disease	rs11033504	A	G	A	G	0.0143	0.034929	0.9307	0.923032	FALSE	FALSE	FALSE	9E5uk2	11	36225232	0.593707	0.0654748	377110	TRUE	reported	0.0027	9.462e-08	7824	TRUE	reported	A7LkWw	2	TRUE	0.00379986	28.0431
uridine	Crohn's disease	rs11607704	T	C	T	C	0.0093	0.00150199	0.8783	0.897084	FALSE	FALSE	FALSE	9E5uk2	11	113677327	0.979009	0.0570851	377110	TRUE	reported	0.0019	6.939e-07	7824	TRUE	reported	A7LkWw	2	TRUE	0.0032473	23.9519
uridine	Crohn's disease	rs11705028	A	G	A	G	-0.0206	-0.127445	0.0859	0.0747388	FALSE	FALSE	FALSE	9E5uk2	22	27564137	0.0552027	0.0664718	377110	TRUE	reported	0.0046	8.848e-06	7824	TRUE	reported	A7LkWw	2	TRUE	0.00271965	20.0494
uridine	Crohn's disease	rs12524738	A	G	A	G	0.0156	0.0657413	0.069	0.15349	FALSE	FALSE	FALSE	9E5uk2	6	139873012	0.17633	0.0486201	377110	TRUE	reported	0.0035	6.931e-06	7824	TRUE	reported	A7LkWw	2	TRUE	0.00269413	19.8607
uridine	Crohn's disease	rs12544733	C	G	C	G	-0.0084	0.00174385	0.8378	0.839168	FALSE	TRUE	FALSE	9E5uk2	8	53017143	0.970628	0.0473607	377110	TRUE	reported	0.0018	2.741e-06	7824	TRUE	reported	A7LkWw	2	TRUE	0.00295261	21.7719
uridine	Crohn's disease	rs12580704	T	C	T	C	0.0085	0.0317231	0.1328	0.103194	FALSE	FALSE	FALSE	9E5uk2	12	97854476	0.579502	0.0572502	377110	TRUE	reported	0.0018	4.553e-06	7824	TRUE	reported	A7LkWw	2	TRUE	0.00302311	22.2933
uridine	Crohn's disease	rs131794	A	C	A	C	0.0146	0.113734	0.2074	0.182176	FALSE	FALSE	FALSE	9E5uk2	22	50533323	0.0116547	0.0450891	377110	TRUE	reported	0.0018	4.367e-16	7824	TRUE	reported	A7LkWw	2	TRUE	0.00886684	65.7722
uridine	Crohn's disease	rs1482928	T	G	T	G	0.0081	0.0321755	0.7912	0.842422	FALSE	FALSE	FALSE	9E5uk2	15	81568624	0.500507	0.04776	377110	TRUE	reported	0.0018	4.415e-06	7824	TRUE	reported	A7LkWw	2	TRUE	0.00274604	20.2445
uridine	Crohn's disease	rs163425	A	G	A	G	0.0086	0.0310872	0.8734	0.901126	FALSE	FALSE	FALSE	9E5uk2	5	157194322	0.595482	0.0585549	377110	TRUE	reported	0.0018	2.617e-06	7824	TRUE	reported	A7LkWw	2	TRUE	0.00309444	22.821
uridine	Crohn's disease	rs2686789	A	C	A	C	-0.0092	-0.0046846	0.1304	0.147737	FALSE	FALSE	FALSE	9E5uk2	7	48051043	0.923815	0.0489871	377110	TRUE	reported	0.0018	5.322e-07	7824	TRUE	reported	A7LkWw	2	TRUE	0.0035397	26.1164
uridine	Crohn's disease	rs2686796	T	C	T	C	0.0094	-0.0385796	0.4524	0.456964	FALSE	FALSE	FALSE	9E5uk2	7	48063314	0.269075	0.0349075	377110	TRUE	reported	0.0017	1.889e-08	7824	TRUE	reported	A7LkWw	2	TRUE	0.00414031	30.5661
uridine	Crohn's disease	rs2904665	A	G	A	G	-0.0089	0.0146938	0.861	0.832596	FALSE	FALSE	FALSE	9E5uk2	8	17178418	0.753605	0.0468121	377110	TRUE	reported	0.0018	9.187e-07	7824	TRUE	reported	A7LkWw	2	TRUE	0.00331337	24.4409
uridine	Crohn's disease	rs2982907	T	G	T	G	-0.0088	-0.0763382	0.1465	0.0823536	FALSE	FALSE	FALSE	9E5uk2	6	163159720	0.231111	0.0637479	377110	TRUE	reported	0.0018	1.281e-06	7824	TRUE	reported	A7LkWw	2	TRUE	0.00323957	23.8947
uridine	Crohn's disease	rs4286846	C	G	C	G	0.0083	0.0517024	0.7232	0.711744	FALSE	TRUE	FALSE	9E5uk2	7	33015200	0.179957	0.0385584	377110	TRUE	reported	0.0017	1.263e-06	7824	TRUE	reported	A7LkWw	2	TRUE	0.00323094	23.8309
uridine	Crohn's disease	rs532545	T	C	T	C	-0.0095	-0.0334529	0.3065	0.203283	FALSE	FALSE	FALSE	9E5uk2	1	20588679	0.437702	0.043105	377110	TRUE	reported	0.0017	3.41e-08	7824	TRUE	reported	A7LkWw	2	TRUE	0.00422849	31.2199
uridine	Crohn's disease	rs6988242	T	G	T	G	0.0094	0.0252853	0.769	0.75482	FALSE	FALSE	FALSE	9E5uk2	8	25935273	0.53624	0.040881	377110	TRUE	reported	0.0018	1.308e-07	7824	TRUE	reported	A7LkWw	2	TRUE	0.0036947	27.2642
uridine	Crohn's disease	rs7593385	A	C	A	C	0.0359	-0.08675	0.9685	0.994987	FALSE	FALSE	FALSE	9E5uk2	2	134330882	0.726437	0.24795	377110	TRUE	reported	0.008	6.873e-06	7824	TRUE	reported	A7LkWw	2	TRUE	0.0112744	20.1149
uridine	Crohn's disease	rs787496	A	G	A	G	0.0081	-0.00164603	0.1702	0.199826	FALSE	FALSE	FALSE	9E5uk2	1	67617371	0.969859	0.0435625	377110	TRUE	reported	0.0018	5.979e-06	7824	TRUE	reported	A7LkWw	2	TRUE	0.00274604	20.2445
uridine	Crohn's disease	rs7948201	T	C	T	C	-0.023	-0.0852705	0.9623	0.934672	FALSE	FALSE	FALSE	9E5uk2	11	130022917	0.229236	0.0709211	377110	TRUE	reported	0.0046	6.769e-07	7824	TRUE	reported	A7LkWw	2	TRUE	0.00338799	24.9932
uridine	Crohn's disease	rs9601054	T	C	T	C	0.0083	-0.107029	0.162	0.137973	FALSE	FALSE	FALSE	9E5uk2	13	78505399	0.0351544	0.0508072	377110	TRUE	reported	0.0018	4.237e-06	7824	TRUE	reported	A7LkWw	2	TRUE	0.00288293	21.2566
uridine	Crohn's disease	rs977712	A	C	A	C	-0.0085	-0.0980178	0.8633	0.837987	FALSE	FALSE	FALSE	9E5uk2	21	18698372	0.0397805	0.0476735	377110	TRUE	reported	0.0019	6.319e-06	7824	TRUE	reported	A7LkWw	2	TRUE	0.00271411	20.0084
linoleate (18:2n6)	Crohn's disease	rs11719883	C	G	C	G	-0.0174	-0.0392922	0.8444	0.821991	FALSE	TRUE	FALSE	x8BRn2	3	145204690	0.388355	0.0455508	377110	TRUE	reported	0.0034	3.567e-07	7824	TRUE	reported	8PfeNy	2	TRUE	0.00355886	26.1832
linoleate (18:2n6)	Crohn's disease	rs12238083	T	C	T	C	0.0152	-0.06926	0.1389	0.0953859	FALSE	FALSE	FALSE	x8BRn2	9	90978913	0.241397	0.0591207	377110	TRUE	reported	0.0033	3.008e-06	7824	TRUE	reported	8PfeNy	2	TRUE	0.00288485	21.21
linoleate (18:2n6)	Crohn's disease	rs12336893	T	G	T	G	0.0289	0.043597	0.9588	0.966835	FALSE	FALSE	FALSE	x8BRn2	9	2632365	0.655516	0.0977264	377110	TRUE	reported	0.0062	2.677e-06	7824	TRUE	reported	8PfeNy	2	TRUE	0.00295424	21.7217
linoleate (18:2n6)	Crohn's disease	rs13225022	A	G	A	G	-0.0123	0.0106504	0.6784	0.544833	FALSE	FALSE	FALSE	x8BRn2	7	51781782	0.761153	0.035038	377110	TRUE	reported	0.0026	1.402e-06	7824	TRUE	reported	8PfeNy	2	TRUE	0.00304269	22.3741
linoleate (18:2n6)	Crohn's disease	rs13280152	T	G	T	G	0.0162	-0.0289754	0.1202	0.137306	FALSE	FALSE	FALSE	x8BRn2	8	75502735	0.566869	0.0505972	377110	TRUE	reported	0.0033	1.224e-06	7824	TRUE	reported	8PfeNy	2	TRUE	0.00327564	24.0926
linoleate (18:2n6)	Crohn's disease	rs1477025	T	C	T	C	0.0109	0.022615	0.6545	0.606997	FALSE	FALSE	FALSE	x8BRn2	16	49777522	0.526652	0.0357197	377110	TRUE	reported	0.0024	7.625e-06	7824	TRUE	reported	8PfeNy	2	TRUE	0.00280497	20.6211
linoleate (18:2n6)	Crohn's disease	rs1502520	T	G	T	G	0.0119	0.0122312	0.7334	0.746797	FALSE	FALSE	FALSE	x8BRn2	17	53469739	0.760251	0.0400827	377110	TRUE	reported	0.0025	1.634e-06	7824	TRUE	reported	8PfeNy	2	TRUE	0.0030803	22.6514
linoleate (18:2n6)	Crohn's disease	rs16911296	A	G	A	G	-0.0209	-0.134153	0.0771	0.0999394	FALSE	FALSE	FALSE	x8BRn2	11	12415280	0.0205069	0.0579009	377110	TRUE	reported	0.0045	4.18e-06	7824	TRUE	reported	8PfeNy	2	TRUE	0.00293299	21.565
linoleate (18:2n6)	Crohn's disease	rs17087487	A	G	A	G	-0.0231	-0.048548	0.053	0.103111	FALSE	FALSE	FALSE	x8BRn2	4	57070781	0.398704	0.0575256	377110	TRUE	reported	0.0052	7.997e-06	7824	TRUE	reported	8PfeNy	2	TRUE	0.00268391	19.7287
linoleate (18:2n6)	Crohn's disease	rs1956129	T	C	T	C	-0.0127	0.0138789	0.7589	0.753119	FALSE	FALSE	FALSE	x8BRn2	14	39686120	0.730856	0.0403472	377110	TRUE	reported	0.0025	3.657e-07	7824	TRUE	reported	8PfeNy	2	TRUE	0.00350687	25.7994
linoleate (18:2n6)	Crohn's disease	rs2158555	C	G	C	G	-0.0337	-0.0447551	0.0331	0.0118189	FALSE	TRUE	FALSE	x8BRn2	7	98398176	0.783042	0.162535	377110	TRUE	reported	0.0075	7.905e-06	7824	TRUE	reported	8PfeNy	2	TRUE	0.00274575	20.1845
linoleate (18:2n6)	Crohn's disease	rs2242415	A	C	A	C	0.0109	-0.0450849	0.6233	0.644835	FALSE	FALSE	FALSE	x8BRn2	5	17225224	0.220065	0.0367632	377110	TRUE	reported	0.0024	8.242e-06	7824	TRUE	reported	8PfeNy	2	TRUE	0.00280497	20.6211
linoleate (18:2n6)	Crohn's disease	rs4654501	A	G	A	G	0.0111	-0.062308	0.7671	0.832413	FALSE	FALSE	FALSE	x8BRn2	1	4175708	0.181423	0.0466243	377110	TRUE	reported	0.0025	9.227e-06	7824	TRUE	reported	8PfeNy	2	TRUE	0.00268113	19.7082
linoleate (18:2n6)	Crohn's disease	rs6075489	A	G	A	G	0.0113	0.0173053	0.7177	0.745898	FALSE	FALSE	FALSE	x8BRn2	20	19228326	0.667349	0.0402647	377110	TRUE	reported	0.0025	9.513e-06	7824	TRUE	reported	8PfeNy	2	TRUE	0.00277835	20.4248
linoleate (18:2n6)	Crohn's disease	rs7014120	A	G	A	G	0.0148	0.0659199	0.1341	0.13268	FALSE	FALSE	FALSE	x8BRn2	8	94774377	0.201514	0.0516108	377110	TRUE	reported	0.0033	5.666e-06	7824	TRUE	reported	8PfeNy	2	TRUE	0.00273542	20.1084
linoleate (18:2n6)	Crohn's disease	rs7115681	T	C	T	C	-0.0131	-0.017116	0.4668	0.362453	FALSE	FALSE	FALSE	x8BRn2	11	42437723	0.637573	0.0363324	377110	TRUE	reported	0.0024	8.293e-08	7824	TRUE	reported	8PfeNy	2	TRUE	0.00404648	29.7853
linoleate (18:2n6)	Crohn's disease	rs7898173	A	G	A	G	-0.0143	-0.0282836	0.1419	0.191971	FALSE	FALSE	FALSE	x8BRn2	10	3387136	0.524567	0.0444487	377110	TRUE	reported	0.0032	6.806e-06	7824	TRUE	reported	8PfeNy	2	TRUE	0.00271587	19.9643
allantoin	Crohn's disease	rs10492266	T	C	T	C	-0.0167	-0.0315765	0.4255	0.360023	FALSE	FALSE	FALSE	MqUAwL	12	115167892	0.38533	0.0363735	377110	TRUE	reported	0.0038	8.776e-06	7824	TRUE	reported	hgfJiA	2	TRUE	0.00360108	19.3065
allantoin	Crohn's disease	rs10771223	A	G	A	G	0.0237	-0.0496325	0.78	0.679155	FALSE	FALSE	FALSE	MqUAwL	12	25498965	0.184023	0.0373606	377110	TRUE	reported	0.0046	2.871e-07	7824	TRUE	reported	hgfJiA	2	TRUE	0.00494268	26.535
allantoin	Crohn's disease	rs11147404	T	G	T	G	0.0282	-0.0114817	0.8872	0.809954	FALSE	FALSE	FALSE	MqUAwL	13	29965319	0.79548	0.0442964	377110	TRUE	reported	0.0063	8.687e-06	7824	TRUE	reported	hgfJiA	2	TRUE	0.0037353	20.0288
allantoin	Crohn's disease	rs12132798	C	G	C	G	0.0615	0.00464831	0.9749	0.970967	FALSE	TRUE	FALSE	MqUAwL	1	215847194	0.964293	0.103834	377110	TRUE	reported	0.013	2.086e-06	7824	TRUE	reported	hgfJiA	2	TRUE	0.00417044	22.3718
allantoin	Crohn's disease	rs12189555	A	T	A	T	0.021	-0.0346755	0.7684	0.739454	FALSE	TRUE	FALSE	MqUAwL	6	90394683	0.38359	0.0397973	377110	TRUE	reported	0.0046	5.058e-06	7824	TRUE	reported	hgfJiA	2	TRUE	0.00388478	20.8334
allantoin	Crohn's disease	rs12718598	T	C	T	C	0.018	-0.0236152	0.5178	0.601071	FALSE	FALSE	FALSE	MqUAwL	7	50360747	0.509877	0.0358333	377110	TRUE	reported	0.0037	1.491e-06	7824	TRUE	reported	hgfJiA	2	TRUE	0.00440916	23.6581
allantoin	Crohn's disease	rs1320934	A	T	A	T	0.1215	-0.0482002	0.9599	0.971835	FALSE	TRUE	FALSE	MqUAwL	3	61898976	0.647026	0.105264	377110	TRUE	reported	0.0253	1.513e-06	7824	TRUE	reported	hgfJiA	2	TRUE	0.0303832	23.0001
allantoin	Crohn's disease	rs1431793	A	C	A	C	-0.0216	0.0516727	0.7526	0.723265	FALSE	FALSE	FALSE	MqUAwL	2	235264454	0.186505	0.0391167	377110	TRUE	reported	0.0046	2.901e-06	7824	TRUE	reported	hgfJiA	2	TRUE	0.00410901	22.0409
allantoin	Crohn's disease	rs1447307	T	G	T	G	-0.0211	-0.0209779	0.227	0.25776	FALSE	FALSE	FALSE	MqUAwL	8	93273812	0.599209	0.0399169	377110	TRUE	reported	0.0046	5.694e-06	7824	TRUE	reported	hgfJiA	2	TRUE	0.00392172	21.0323
allantoin	Crohn's disease	rs1499094	T	G	T	G	0.0208	-0.0251529	0.7686	0.717051	FALSE	FALSE	FALSE	MqUAwL	3	1202750	0.515993	0.0387245	377110	TRUE	reported	0.0046	7.676e-06	7824	TRUE	reported	hgfJiA	2	TRUE	0.00381141	20.4385
allantoin	Crohn's disease	rs167277	A	C	A	C	-0.0207	0.057457	0.781	0.794698	FALSE	FALSE	FALSE	MqUAwL	12	78089299	0.182992	0.0431488	377110	TRUE	reported	0.0046	7.922e-06	7824	TRUE	reported	hgfJiA	2	TRUE	0.00377499	20.2424
allantoin	Crohn's disease	rs1799412	C	G	C	G	-0.0262	-0.0315813	0.8394	0.81851	FALSE	TRUE	FALSE	MqUAwL	3	40168634	0.486281	0.04536	377110	TRUE	reported	0.0055	2.28e-06	7824	TRUE	reported	hgfJiA	2	TRUE	0.00422835	22.6837
allantoin	Crohn's disease	rs2293319	T	C	T	C	-0.0219	-0.050539	0.7852	0.816682	FALSE	FALSE	FALSE	MqUAwL	15	30943154	0.261193	0.0449805	377110	TRUE	reported	0.0047	3.591e-06	7824	TRUE	reported	hgfJiA	2	TRUE	0.00404637	21.7035
allantoin	Crohn's disease	rs2549842	T	C	T	C	-0.0206	-0.0930419	0.786	0.687292	FALSE	FALSE	FALSE	MqUAwL	16	80990054	0.0131962	0.0375407	377110	TRUE	reported	0.0046	8.675e-06	7824	TRUE	reported	hgfJiA	2	TRUE	0.00373874	20.0473
allantoin	Crohn's disease	rs4579742	A	T	A	T	0.029	0.0226397	0.1251	0.133734	FALSE	TRUE	FALSE	MqUAwL	1	239296867	0.659121	0.0513225	377110	TRUE	reported	0.0064	5.16e-06	7824	TRUE	reported	hgfJiA	2	TRUE	0.0038274	20.5245
allantoin	Crohn's disease	rs8108144	T	G	T	G	-0.0232	-0.029923	0.788	0.8007	FALSE	FALSE	FALSE	MqUAwL	19	23190398	0.492644	0.0436126	377110	TRUE	reported	0.0047	6.444e-07	7824	TRUE	reported	hgfJiA	2	TRUE	0.00453877	24.3567
allantoin	Crohn's disease	rs8184921	T	C	T	C	0.0165	0.0347788	0.5087	0.375868	FALSE	FALSE	FALSE	MqUAwL	21	21000405	0.335247	0.0360927	377110	TRUE	reported	0.0037	9.801e-06	7824	TRUE	reported	hgfJiA	2	TRUE	0.00370753	19.8793
allantoin	Crohn's disease	rs972709	A	C	A	C	0.0483	-0.042645	0.6548	0.658638	FALSE	FALSE	FALSE	MqUAwL	6	65545895	0.24473	0.0366604	377110	TRUE	reported	0.0107	6.73e-06	7824	TRUE	reported	hgfJiA	2	TRUE	0.0269395	20.321
allantoin	Crohn's disease	rs9834988	T	C	T	C	0.0185	0.00845421	0.5297	0.478818	FALSE	FALSE	FALSE	MqUAwL	3	79581214	0.808932	0.0349631	377110	TRUE	reported	0.0038	7.983e-07	7824	TRUE	reported	hgfJiA	2	TRUE	0.00441558	23.6927
arachidonate (20:4n6)	Crohn's disease	rs1010069	A	G	A	G	0.0081	0.00707104	0.4623	0.407159	FALSE	FALSE	FALSE	X3kEBX	1	16026442	0.842503	0.0355878	377110	TRUE	reported	0.0018	8.583e-06	7824	TRUE	reported	Tj5sjb	2	TRUE	0.00274121	20.2445
arachidonate (20:4n6)	Crohn's disease	rs10241964	A	G	A	G	0.0182	-0.0593227	0.0952	0.0994899	FALSE	FALSE	FALSE	X3kEBX	7	19002491	0.308277	0.0582254	377110	TRUE	reported	0.0035	2.247e-07	7824	TRUE	reported	Tj5sjb	2	TRUE	0.003657	27.0327
arachidonate (20:4n6)	Crohn's disease	rs10514491	T	C	T	C	0.012	0.0677134	0.6782	0.717288	FALSE	FALSE	FALSE	X3kEBX	16	80281366	0.0801604	0.0386989	377110	TRUE	reported	0.0026	2.859e-06	7824	TRUE	reported	Tj5sjb	2	TRUE	0.00288318	21.296
arachidonate (20:4n6)	Crohn's disease	rs11837423	A	G	A	G	0.0385	0.0992702	0.088	0.0628683	FALSE	FALSE	FALSE	X3kEBX	12	124508992	0.166642	0.071775	377110	TRUE	reported	0.008	1.519e-06	7824	TRUE	reported	Tj5sjb	2	TRUE	0.0129447	23.1339
arachidonate (20:4n6)	Crohn's disease	rs12352829	A	G	A	G	-0.0134	-0.0844848	0.1506	0.149611	FALSE	FALSE	FALSE	X3kEBX	9	71391751	0.0836739	0.0488419	377110	TRUE	reported	0.0027	5.843e-07	7824	TRUE	reported	Tj5sjb	2	TRUE	0.00333228	24.6243
arachidonate (20:4n6)	Crohn's disease	rs12532113	T	C	T	C	-0.028	-0.153387	0.961	0.979616	FALSE	FALSE	FALSE	X3kEBX	7	90855421	0.212892	0.123138	377110	TRUE	reported	0.006	3.061e-06	7824	TRUE	reported	Tj5sjb	2	TRUE	0.00387314	21.77
arachidonate (20:4n6)	Crohn's disease	rs1430209	T	C	T	C	-0.0086	0.0202929	0.5313	0.588306	FALSE	FALSE	FALSE	X3kEBX	2	221345492	0.567214	0.0354671	377110	TRUE	reported	0.0018	1.865e-06	7824	TRUE	reported	Tj5sjb	2	TRUE	0.003089	22.821
arachidonate (20:4n6)	Crohn's disease	rs17099239	A	G	A	G	-0.012	0.0463189	0.8327	0.781942	FALSE	FALSE	FALSE	X3kEBX	14	61800790	0.272651	0.0422241	377110	TRUE	reported	0.0027	6.74e-06	7824	TRUE	reported	Tj5sjb	2	TRUE	0.00267412	19.7477
arachidonate (20:4n6)	Crohn's disease	rs174548	C	G	C	G	0.0488	-0.0486593	0.7005	0.610942	FALSE	TRUE	FALSE	X3kEBX	11	61803876	0.172597	0.0356764	377110	TRUE	reported	0.0025	1.429e-84	7824	TRUE	reported	Tj5sjb	2	TRUE	0.0491777	380.927
arachidonate (20:4n6)	Crohn's disease	rs174602	T	C	T	C	0.0353	0.00733396	0.8702	0.799408	FALSE	FALSE	FALSE	X3kEBX	11	61856942	0.868236	0.0442074	377110	TRUE	reported	0.004	2.417e-18	7824	TRUE	reported	Tj5sjb	2	TRUE	0.010461	77.8595
arachidonate (20:4n6)	Crohn's disease	rs17764324	T	G	T	G	-0.0241	0.112226	0.086	0.142977	FALSE	FALSE	FALSE	X3kEBX	11	61867616	0.0241529	0.0497745	377110	TRUE	reported	0.0041	3.305e-09	7824	TRUE	reported	Tj5sjb	2	TRUE	0.00466814	34.5421
arachidonate (20:4n6)	Crohn's disease	rs1800009	T	C	T	C	0.0125	0.0113534	0.6444	0.637762	FALSE	FALSE	FALSE	X3kEBX	11	61962762	0.755424	0.0364482	377110	TRUE	reported	0.0025	4.914e-07	7824	TRUE	reported	Tj5sjb	2	TRUE	0.00338203	24.9932
arachidonate (20:4n6)	Crohn's disease	rs180022	T	C	T	C	0.0117	0.0803418	0.8328	0.818122	FALSE	FALSE	FALSE	X3kEBX	6	16295630	0.0778538	0.0455638	377110	TRUE	reported	0.0026	9.431e-06	7824	TRUE	reported	Tj5sjb	2	TRUE	0.00274121	20.2445
arachidonate (20:4n6)	Crohn's disease	rs198476	A	G	A	G	0.0122	-0.0279731	0.482	0.503399	FALSE	FALSE	FALSE	X3kEBX	11	61758258	0.425524	0.0351035	377110	TRUE	reported	0.0024	5.135e-07	7824	TRUE	reported	Tj5sjb	2	TRUE	0.00349531	25.8333
arachidonate (20:4n6)	Crohn's disease	rs2275351	T	C	T	C	0.012	0.130344	0.1657	0.0957051	FALSE	FALSE	FALSE	X3kEBX	1	203180945	0.0283531	0.0594536	377110	TRUE	reported	0.0027	7.062e-06	7824	TRUE	reported	Tj5sjb	2	TRUE	0.00267412	19.7477
arachidonate (20:4n6)	Crohn's disease	rs2727261	T	C	T	C	-0.0189	0.0165245	0.09	0.128865	FALSE	FALSE	FALSE	X3kEBX	11	61944659	0.752903	0.05249	377110	TRUE	reported	0.0037	3.437e-07	7824	TRUE	reported	Tj5sjb	2	TRUE	0.00352934	26.0857
arachidonate (20:4n6)	Crohn's disease	rs3798211	A	C	A	C	-0.0083	0.015719	0.4247	0.423925	FALSE	FALSE	FALSE	X3kEBX	6	159765888	0.655671	0.0352523	377110	TRUE	reported	0.0018	4.584e-06	7824	TRUE	reported	Tj5sjb	2	TRUE	0.00287785	21.2566
arachidonate (20:4n6)	Crohn's disease	rs412334	T	C	T	C	0.022	0.0301526	0.157	0.13	FALSE	FALSE	FALSE	X3kEBX	11	61792789	0.566718	0.0526323	377110	TRUE	reported	0.003	2.245e-13	7824	TRUE	reported	Tj5sjb	2	TRUE	0.00951015	53.7586
arachidonate (20:4n6)	Crohn's disease	rs472031	A	G	A	G	0.0175	0.0313117	0.0883	0.0615158	FALSE	FALSE	FALSE	X3kEBX	11	61870948	0.666333	0.0726176	377110	TRUE	reported	0.0035	4.434e-07	7824	TRUE	reported	Tj5sjb	2	TRUE	0.00338203	24.9932
arachidonate (20:4n6)	Crohn's disease	rs4739402	T	C	T	C	-0.0085	-0.0234331	0.5172	0.591745	FALSE	FALSE	FALSE	X3kEBX	8	35370755	0.508053	0.0354042	377110	TRUE	reported	0.0019	5.614e-06	7824	TRUE	reported	Tj5sjb	2	TRUE	0.00270933	20.0084
arachidonate (20:4n6)	Crohn's disease	rs4982495	T	C	T	C	-0.0084	-0.0186501	0.4275	0.560312	FALSE	FALSE	FALSE	X3kEBX	14	21752285	0.595027	0.0350853	377110	TRUE	reported	0.0018	3.272e-06	7824	TRUE	reported	Tj5sjb	2	TRUE	0.00294741	21.7719
arachidonate (20:4n6)	Crohn's disease	rs526126	C	G	C	G	0.0249	-0.0333868	0.8409	0.889555	FALSE	TRUE	FALSE	X3kEBX	11	61857413	0.557011	0.0568492	377110	TRUE	reported	0.0039	2.108e-10	7824	TRUE	reported	Tj5sjb	2	TRUE	0.00550278	40.7522
arachidonate (20:4n6)	Crohn's disease	rs532098	A	G	A	G	0.009	0.0806182	0.461	0.432173	FALSE	FALSE	FALSE	X3kEBX	6	32610275	0.021706	0.0351205	377110	TRUE	reported	0.002	6.795e-06	7824	TRUE	reported	Tj5sjb	2	TRUE	0.0036024	20.2428
arachidonate (20:4n6)	Crohn's disease	rs6535974	A	G	A	G	-0.0122	-0.105028	0.8465	0.893996	FALSE	FALSE	FALSE	X3kEBX	4	139195172	0.0636458	0.0566296	377110	TRUE	reported	0.0027	5.801e-06	7824	TRUE	reported	Tj5sjb	2	TRUE	0.00276375	20.4115
arachidonate (20:4n6)	Crohn's disease	rs6568389	T	C	T	C	0.0157	0.0632523	0.8061	0.752986	FALSE	FALSE	FALSE	X3kEBX	6	105669243	0.119064	0.0405798	377110	TRUE	reported	0.0033	2.164e-06	7824	TRUE	reported	Tj5sjb	2	TRUE	0.00306301	22.6284
arachidonate (20:4n6)	Crohn's disease	rs712916	T	C	T	C	-0.0456	0.277133	0.9875	0.995263	FALSE	FALSE	FALSE	X3kEBX	1	99244215	0.274294	0.2535	377110	TRUE	reported	0.0102	8.193e-06	7824	TRUE	reported	Tj5sjb	2	TRUE	0.00270559	19.9807
arachidonate (20:4n6)	Crohn's disease	rs7169869	A	G	A	G	-0.0194	0.0306084	0.5404	0.455207	FALSE	FALSE	FALSE	X3kEBX	15	84935687	0.380958	0.0349358	377110	TRUE	reported	0.0043	6.586e-06	7824	TRUE	reported	Tj5sjb	2	TRUE	0.0113946	20.3317
arachidonate (20:4n6)	Crohn's disease	rs741886	T	G	T	G	-0.0187	-0.0379859	0.0829	0.0955841	FALSE	FALSE	FALSE	X3kEBX	11	61957315	0.522708	0.0594294	377110	TRUE	reported	0.0036	1.848e-07	7824	TRUE	reported	Tj5sjb	2	TRUE	0.00364922	26.9749
arachidonate (20:4n6)	Crohn's disease	rs8123073	A	G	A	G	-0.0372	0.172347	0.983	0.982775	FALSE	FALSE	FALSE	X3kEBX	20	32859052	0.198307	0.133977	377110	TRUE	reported	0.0082	5.942e-06	7824	TRUE	reported	Tj5sjb	2	TRUE	0.00278584	20.575
arachidonate (20:4n6)	Crohn's disease	rs9679675	A	C	A	C	0.0092	0.0610787	0.4732	0.583461	FALSE	FALSE	FALSE	X3kEBX	2	174421143	0.0847579	0.0354341	377110	TRUE	reported	0.0018	4.167e-07	7824	TRUE	reported	Tj5sjb	2	TRUE	0.00353348	26.1164
deoxycholate	Crohn's disease	rs11159894	T	C	T	C	0.032	-0.0666225	0.3295	0.362089	FALSE	FALSE	FALSE	xM2yc7	14	89255475	0.0661912	0.0362645	377110	TRUE	reported	0.0067	1.769e-06	7824	TRUE	reported	Z3KpJI	2	TRUE	0.00460201	22.8021
deoxycholate	Crohn's disease	rs12405017	T	C	T	C	-0.1891	-0.0766226	0.9817	0.990931	FALSE	FALSE	FALSE	xM2yc7	1	85552860	0.673149	0.181643	377110	TRUE	reported	0.0426	9.175e-06	7824	TRUE	reported	Z3KpJI	2	TRUE	0.0134345	19.6772
deoxycholate	Crohn's disease	rs17131011	A	G	A	G	-0.0781	0.0259309	0.0404	0.0570365	FALSE	FALSE	FALSE	xM2yc7	1	69657723	0.729536	0.0750005	377110	TRUE	reported	0.0174	6.882e-06	7824	TRUE	reported	Z3KpJI	2	TRUE	0.00406663	20.1385
deoxycholate	Crohn's disease	rs17175231	A	G	A	G	0.0593	0.0592538	0.9348	0.912088	FALSE	FALSE	FALSE	xM2yc7	13	94312794	0.33616	0.0616085	377110	TRUE	reported	0.0125	1.986e-06	7824	TRUE	reported	Z3KpJI	2	TRUE	0.00454061	22.4964
deoxycholate	Crohn's disease	rs17641342	C	G	C	G	0.0725	-0.0645757	0.1639	0.136523	FALSE	TRUE	FALSE	xM2yc7	16	76284687	0.205674	0.0510257	377110	TRUE	reported	0.0159	5.262e-06	7824	TRUE	reported	Z3KpJI	2	TRUE	0.014165	20.7626
deoxycholate	Crohn's disease	rs2002212	A	G	A	G	-0.0691	-0.0245675	0.049	0.0886731	FALSE	FALSE	FALSE	xM2yc7	18	12006036	0.69055	0.0617104	377110	TRUE	reported	0.0155	7.817e-06	7824	TRUE	reported	Z3KpJI	2	TRUE	0.00401188	19.8663
deoxycholate	Crohn's disease	rs2140798	T	C	T	C	-0.0519	-0.0363508	0.0986	0.0949129	FALSE	FALSE	FALSE	xM2yc7	7	125477543	0.542673	0.0597112	377110	TRUE	reported	0.0117	8.8e-06	7824	TRUE	reported	Z3KpJI	2	TRUE	0.00397224	19.6692
deoxycholate	Crohn's disease	rs2391088	A	G	A	G	-0.0341	-0.0338116	0.6873	0.759988	FALSE	FALSE	FALSE	xM2yc7	7	25143889	0.407697	0.0408376	377110	TRUE	reported	0.0073	2.923e-06	7824	TRUE	reported	Z3KpJI	2	TRUE	0.00440299	21.8116
deoxycholate	Crohn's disease	rs3752241	C	G	C	G	0.0574	0.0318426	0.8684	0.836771	FALSE	TRUE	FALSE	xM2yc7	19	1053525	0.498832	0.0470814	377110	TRUE	reported	0.0126	5.523e-06	7824	TRUE	reported	Z3KpJI	2	TRUE	0.00418852	20.7447
deoxycholate	Crohn's disease	rs4244808	T	G	T	G	0.0305	0.0277986	0.5307	0.444803	FALSE	FALSE	FALSE	xM2yc7	11	2141880	0.429159	0.0351599	377110	TRUE	reported	0.0068	8.3e-06	7824	TRUE	reported	Z3KpJI	2	TRUE	0.00406084	20.1097
deoxycholate	Crohn's disease	rs4579412	A	C	A	C	-0.0414	-0.0572326	0.1469	0.198657	FALSE	FALSE	FALSE	xM2yc7	7	67480844	0.18894	0.0435653	377110	TRUE	reported	0.0091	4.771e-06	7824	TRUE	reported	Z3KpJI	2	TRUE	0.00417735	20.6891
deoxycholate	Crohn's disease	rs696155	A	G	A	G	-0.0412	0.0696242	0.1888	0.181792	FALSE	FALSE	FALSE	xM2yc7	5	33551935	0.123009	0.0451441	377110	TRUE	reported	0.0088	2.921e-06	7824	TRUE	reported	Z3KpJI	2	TRUE	0.00442288	21.9105
deoxycholate	Crohn's disease	rs7262824	T	C	T	C	0.0357	0.00344692	0.2062	0.221682	FALSE	FALSE	FALSE	xM2yc7	20	18502461	0.934432	0.0418979	377110	TRUE	reported	0.008	8.697e-06	7824	TRUE	reported	Z3KpJI	2	TRUE	0.00401983	19.9058
deoxycholate	Crohn's disease	rs7269193	A	G	A	G	-0.0528	0.0628727	0.9092	0.897786	FALSE	FALSE	FALSE	xM2yc7	20	48229911	0.272939	0.0573489	377110	TRUE	reported	0.0116	5.034e-06	7824	TRUE	reported	Z3KpJI	2	TRUE	0.00418151	20.7098
deoxycholate	Crohn's disease	rs7427777	A	C	A	C	0.1291	-0.086425	0.0483	0.0636023	FALSE	FALSE	FALSE	xM2yc7	3	182229595	0.227372	0.0715939	377110	TRUE	reported	0.0286	6.361e-06	7824	TRUE	reported	Z3KpJI	2	TRUE	0.0138861	20.3479
deoxycholate	Crohn's disease	rs8192870	T	G	T	G	-0.0365	-0.0342226	0.3498	0.391072	FALSE	FALSE	FALSE	xM2yc7	8	58499507	0.335648	0.0355448	377110	TRUE	reported	0.0067	3.985e-08	7824	TRUE	reported	Z3KpJI	2	TRUE	0.00597905	29.6661
deoxycholate	Crohn's disease	rs9851393	A	G	A	G	0.0297	-0.00243073	0.5199	0.529388	FALSE	FALSE	FALSE	xM2yc7	3	54300696	0.944526	0.034933	377110	TRUE	reported	0.0066	7.383e-06	7824	TRUE	reported	Z3KpJI	2	TRUE	0.0040874	20.2418
margarate (17:0)	Crohn's disease	rs11118120	A	C	A	C	-0.019	0.0128368	0.8501	0.799758	FALSE	FALSE	FALSE	MqUAwL	1	218532419	0.769391	0.0437858	377110	TRUE	reported	0.004	1.965e-06	7824	TRUE	reported	hgfJiA	2	TRUE	0.00306075	22.5564
margarate (17:0)	Crohn's disease	rs11940037	T	C	T	C	0.019	0.0523186	0.842	0.789436	FALSE	FALSE	FALSE	MqUAwL	4	57969362	0.219249	0.0425864	377110	TRUE	reported	0.0041	2.821e-06	7824	TRUE	reported	hgfJiA	2	TRUE	0.00291369	21.4695
margarate (17:0)	Crohn's disease	rs1466228	T	C	T	C	-0.0361	-0.0931138	0.0348	0.0211198	FALSE	FALSE	FALSE	MqUAwL	4	32426689	0.445967	0.122172	377110	TRUE	reported	0.0078	3.206e-06	7824	TRUE	reported	hgfJiA	2	TRUE	0.00290625	21.4145
margarate (17:0)	Crohn's disease	rs17351329	A	G	A	G	-0.0185	0.0587773	0.8651	0.844336	FALSE	FALSE	FALSE	MqUAwL	5	107680419	0.220737	0.0479983	377110	TRUE	reported	0.0041	5.372e-06	7824	TRUE	reported	hgfJiA	2	TRUE	0.00276278	20.3544
margarate (17:0)	Crohn's disease	rs4470674	A	T	A	T	-0.0141	0.0524005	0.7182	0.677454	FALSE	TRUE	FALSE	MqUAwL	4	178568427	0.159389	0.0372394	377110	TRUE	reported	0.0031	6.639e-06	7824	TRUE	reported	hgfJiA	2	TRUE	0.00280715	20.6822
margarate (17:0)	Crohn's disease	rs603424	A	G	A	G	0.0292	0.0280864	0.1865	0.116048	FALSE	FALSE	FALSE	MqUAwL	10	100315722	0.610545	0.0551475	377110	TRUE	reported	0.0038	1.56e-14	7824	TRUE	reported	hgfJiA	2	TRUE	0.00797067	59.031
margarate (17:0)	Crohn's disease	rs7583745	T	C	T	C	-0.0348	-0.0147103	0.884	0.919886	FALSE	FALSE	FALSE	MqUAwL	2	79311772	0.818388	0.0640642	377110	TRUE	reported	0.0075	3.062e-06	7824	TRUE	reported	hgfJiA	2	TRUE	0.0120309	21.5052
inosine	Crohn's disease	rs10489	A	C	A	C	0.1743	0.0497803	0.0243	0.0572864	FALSE	FALSE	FALSE	4QVqlv	3	69102001	0.508114	0.0752221	377110	TRUE	reported	0.038	4.601e-06	7824	TRUE	reported	Zff3Nb	2	TRUE	0.0120084	21.0148
inosine	Crohn's disease	rs11616655	A	G	A	G	-0.1069	-0.112548	0.9444	0.923789	FALSE	FALSE	FALSE	4QVqlv	13	23109802	0.0857413	0.0654994	377110	TRUE	reported	0.0237	6.369e-06	7824	TRUE	reported	Zff3Nb	2	TRUE	0.0076504	20.3296
inosine	Crohn's disease	rs1415753	T	C	T	C	-0.0551	0.0116572	0.3236	0.362974	FALSE	FALSE	FALSE	4QVqlv	6	86043356	0.74894	0.0364245	377110	TRUE	reported	0.0111	7.599e-07	7824	TRUE	reported	Zff3Nb	2	TRUE	0.00925085	24.6223
inosine	Crohn's disease	rs17077586	A	G	A	G	0.1032	-0.0718319	0.9187	0.95849	FALSE	FALSE	FALSE	4QVqlv	18	67625684	0.41458	0.0880442	377110	TRUE	reported	0.021	9.198e-07	7824	TRUE	reported	Zff3Nb	2	TRUE	0.00906828	24.1319
inosine	Crohn's disease	rs17224277	A	G	A	G	0.0951	0.111869	0.0778	0.0599219	FALSE	FALSE	FALSE	4QVqlv	2	181475717	0.129609	0.0738091	377110	TRUE	reported	0.0199	1.825e-06	7824	TRUE	reported	Zff3Nb	2	TRUE	0.00857972	22.8205
inosine	Crohn's disease	rs17741813	T	C	T	C	0.538	-0.058187	0.015	0.0498756	FALSE	FALSE	FALSE	4QVqlv	21	34297470	0.464368	0.079526	377110	TRUE	reported	0.1192	6.389e-06	7824	TRUE	reported	Zff3Nb	2	TRUE	0.0219427	20.3261
inosine	Crohn's disease	rs2846723	T	G	T	G	-0.0476	-0.0325393	0.5442	0.486909	FALSE	FALSE	FALSE	4QVqlv	11	102700160	0.34973	0.0347972	377110	TRUE	reported	0.0105	5.755e-06	7824	TRUE	reported	Zff3Nb	2	TRUE	0.00772729	20.5355
inosine	Crohn's disease	rs4384764	A	G	A	G	-0.0568	-0.0127434	0.2371	0.242714	FALSE	FALSE	FALSE	4QVqlv	2	37363141	0.754661	0.0407789	377110	TRUE	reported	0.0127	7.902e-06	7824	TRUE	reported	Zff3Nb	2	TRUE	0.00752264	19.9876
inosine	Crohn's disease	rs494562	A	G	A	G	-0.1182	-0.0315052	0.8988	0.906897	FALSE	FALSE	FALSE	4QVqlv	6	85407411	0.599831	0.0600509	377110	TRUE	reported	0.0167	1.339e-12	7824	TRUE	reported	Zff3Nb	2	TRUE	0.0186293	50.0579
inosine	Crohn's disease	rs7297956	C	G	C	G	0.0597	-0.101888	0.7301	0.745123	FALSE	TRUE	FALSE	4QVqlv	12	104227764	0.00912704	0.0390786	377110	TRUE	reported	0.0134	7.69e-06	7824	TRUE	reported	Zff3Nb	2	TRUE	0.0113368	19.8261
inosine	Crohn's disease	rs7795118	T	C	T	C	0.0905	4.7699e-05	0.2305	0.184631	FALSE	FALSE	FALSE	4QVqlv	7	106619780	0.999165	0.045557	377110	TRUE	reported	0.0186	1.211e-06	7824	TRUE	reported	Zff3Nb	2	TRUE	0.00889105	23.656
inosine	Crohn's disease	rs9359674	A	T	A	T	0.1142	0.0336978	0.0565	0.0571017	FALSE	TRUE	FALSE	4QVqlv	6	85996191	0.655582	0.075552	377110	TRUE	reported	0.0218	1.572e-07	7824	TRUE	reported	Zff3Nb	2	TRUE	0.0102917	27.4214
inosine	Crohn's disease	rs9450282	A	G	A	G	-0.0717	-0.00168474	0.3626	0.389769	FALSE	FALSE	FALSE	4QVqlv	6	85485580	0.962365	0.035704	377110	TRUE	reported	0.0108	2.735e-11	7824	TRUE	reported	Zff3Nb	2	TRUE	0.016427	44.0414
isoleucine	Crohn's disease	rs10024717	A	G	A	G	0.0085	0.0904545	0.3772	0.326579	FALSE	FALSE	FALSE	rwFeCT	4	88298493	0.0166062	0.0377631	377110	TRUE	reported	0.0016	7.501e-08	7824	TRUE	reported	JeukL4	2	TRUE	0.00382409	28.215
isoleucine	Crohn's disease	rs11128879	T	C	T	C	-0.0078	-0.0427853	0.1208	0.201729	FALSE	FALSE	FALSE	rwFeCT	3	1821096	0.325163	0.0434853	377110	TRUE	reported	0.0018	9.564e-06	7824	TRUE	reported	JeukL4	2	TRUE	0.0025476	18.7727
isoleucine	Crohn's disease	rs12707434	A	G	A	G	-0.0366	-0.0684886	0.9639	0.968565	FALSE	FALSE	FALSE	rwFeCT	7	139088555	0.499426	0.101405	377110	TRUE	reported	0.008	4.647e-06	7824	TRUE	reported	JeukL4	2	TRUE	0.0117263	20.9069
isoleucine	Crohn's disease	rs161503	T	C	T	C	0.008	0.0642565	0.1176	0.112515	FALSE	FALSE	FALSE	rwFeCT	5	100301249	0.242094	0.0549309	377110	TRUE	reported	0.0018	6.867e-06	7824	TRUE	reported	JeukL4	2	TRUE	0.00267956	19.7477
isoleucine	Crohn's disease	rs1618996	A	G	A	G	0.0091	-0.036682	0.1298	0.12608	FALSE	FALSE	FALSE	rwFeCT	8	13328417	0.485439	0.0525846	377110	TRUE	reported	0.0018	3.78e-07	7824	TRUE	reported	JeukL4	2	TRUE	0.00346438	25.5517
isoleucine	Crohn's disease	rs1895999	A	G	A	G	-0.0151	0.0637682	0.1699	0.170349	FALSE	FALSE	FALSE	rwFeCT	12	48558421	0.171708	0.0466573	377110	TRUE	reported	0.0032	3.434e-06	7824	TRUE	reported	JeukL4	2	TRUE	0.0124654	22.2414
isoleucine	Crohn's disease	rs2397972	A	G	A	G	0.012	0.0509074	0.054	0.0926859	FALSE	FALSE	FALSE	rwFeCT	15	95815423	0.397465	0.060163	377110	TRUE	reported	0.0026	4.045e-06	7824	TRUE	reported	JeukL4	2	TRUE	0.00288904	21.296
isoleucine	Crohn's disease	rs2470439	A	G	A	G	0.0083	-0.111983	0.11	0.114619	FALSE	FALSE	FALSE	rwFeCT	12	1905994	0.0411074	0.0548277	377110	TRUE	reported	0.0018	5.687e-06	7824	TRUE	reported	JeukL4	2	TRUE	0.00288371	21.2566
isoleucine	Crohn's disease	rs3760605	T	C	T	C	0.0079	0.00957496	0.8912	0.829314	FALSE	FALSE	FALSE	rwFeCT	18	3870771	0.83612	0.0462873	377110	TRUE	reported	0.0018	9.799e-06	7824	TRUE	reported	JeukL4	2	TRUE	0.00261317	19.2571
isoleucine	Crohn's disease	rs4086666	T	G	T	G	0.0083	0.121613	0.8804	0.921176	FALSE	FALSE	FALSE	rwFeCT	11	13854390	0.0620855	0.0651845	377110	TRUE	reported	0.0018	2.422e-06	7824	TRUE	reported	JeukL4	2	TRUE	0.00288371	21.2566
isoleucine	Crohn's disease	rs4347830	A	G	A	G	0.01	-0.0191258	0.337	0.412799	FALSE	FALSE	FALSE	rwFeCT	2	227193300	0.58967	0.0354632	377110	TRUE	reported	0.002	5.733e-07	7824	TRUE	reported	JeukL4	2	TRUE	0.00445395	24.9911
isoleucine	Crohn's disease	rs4562384	T	C	T	C	0.0075	0.0132281	0.7166	0.666335	FALSE	FALSE	FALSE	rwFeCT	9	1965945	0.720863	0.0370217	377110	TRUE	reported	0.0017	5.497e-06	7824	TRUE	reported	JeukL4	2	TRUE	0.00264041	19.4584
isoleucine	Crohn's disease	rs6084839	A	C	A	C	-0.0123	-0.0650386	0.9446	0.914998	FALSE	FALSE	FALSE	rwFeCT	20	4705061	0.297815	0.0624692	377110	TRUE	reported	0.0027	3.994e-06	7824	TRUE	reported	JeukL4	2	TRUE	0.00281484	20.7474
isoleucine	Crohn's disease	rs6101153	A	G	A	G	-0.008	-0.0157997	0.8897	0.881538	FALSE	FALSE	FALSE	rwFeCT	20	60984217	0.780808	0.056779	377110	TRUE	reported	0.0018	8.264e-06	7824	TRUE	reported	JeukL4	2	TRUE	0.00267956	19.7477
isoleucine	Crohn's disease	rs7340968	A	C	A	C	0.0333	-1.91705e-06	0.027	0.0327923	FALSE	FALSE	FALSE	rwFeCT	4	78040512	0.999984	0.0984942	377110	TRUE	reported	0.0075	9.053e-06	7824	TRUE	reported	JeukL4	2	TRUE	0.011052	19.6912
isoleucine	Crohn's disease	rs7530270	A	C	A	C	-0.0085	0.033944	0.2	0.236273	FALSE	FALSE	FALSE	rwFeCT	1	241521093	0.407023	0.0409387	377110	TRUE	reported	0.0018	1.509e-06	7824	TRUE	reported	JeukL4	2	TRUE	0.00302393	22.2933
threonine	Crohn's disease	rs10234936	A	G	A	G	0.028	-0.0604531	0.035	0.0226163	FALSE	FALSE	FALSE	Xg4viu	7	19562376	0.607079	0.117556	377110	TRUE	reported	0.0061	4.877e-06	7824	TRUE	reported	Hv3jbF	2	TRUE	0.0036912	21.0622
threonine	Crohn's disease	rs1043011	T	G	T	G	0.0172	0.0320167	0.1722	0.181873	FALSE	FALSE	FALSE	Xg4viu	12	56471256	0.478045	0.0451288	377110	TRUE	reported	0.0034	5.214e-07	7824	TRUE	reported	Hv3jbF	2	TRUE	0.00447987	25.5827
threonine	Crohn's disease	rs10433674	T	C	T	C	0.0264	-0.0247858	0.9584	0.971965	FALSE	FALSE	FALSE	Xg4viu	4	70896009	0.817094	0.107166	377110	TRUE	reported	0.0054	1.242e-06	7824	TRUE	reported	Hv3jbF	2	TRUE	0.00418519	23.8928
threonine	Crohn's disease	rs10795360	C	G	C	G	0.0114	-0.0481183	0.6957	0.723465	FALSE	TRUE	FALSE	Xg4viu	10	6659752	0.21586	0.03888	377110	TRUE	reported	0.0025	3.761e-06	7824	TRUE	reported	Hv3jbF	2	TRUE	0.00364302	20.7863
threonine	Crohn's disease	rs10798574	T	G	T	G	-0.0142	0.00298675	0.2212	0.29632	FALSE	FALSE	FALSE	Xg4viu	1	177840492	0.93754	0.0381146	377110	TRUE	reported	0.003	2.029e-06	7824	TRUE	reported	Hv3jbF	2	TRUE	0.00392413	22.3966
threonine	Crohn's disease	rs10993160	A	G	A	G	0.0295	-0.0666893	0.9587	0.961076	FALSE	FALSE	FALSE	Xg4viu	9	94306644	0.456168	0.0894953	377110	TRUE	reported	0.0062	1.676e-06	7824	TRUE	reported	Hv3jbF	2	TRUE	0.00396508	22.6312
threonine	Crohn's disease	rs13242474	A	G	A	G	0.0111	-0.00819398	0.7395	0.674749	FALSE	FALSE	FALSE	Xg4viu	7	20401442	0.825837	0.0372379	377110	TRUE	reported	0.0024	5.472e-06	7824	TRUE	reported	Hv3jbF	2	TRUE	0.00374723	21.3831
threonine	Crohn's disease	rs1466785	T	C	T	C	-0.0106	-0.0327418	0.4409	0.496081	FALSE	FALSE	FALSE	Xg4viu	8	11765947	0.349049	0.0349643	377110	TRUE	reported	0.0024	5.934e-06	7824	TRUE	reported	Hv3jbF	2	TRUE	0.00341837	19.5001
threonine	Crohn's disease	rs17092955	T	G	T	G	-0.0175	0.0803465	0.1024	0.120851	FALSE	FALSE	FALSE	Xg4viu	14	95615161	0.133285	0.0535189	377110	TRUE	reported	0.0034	3.388e-07	7824	TRUE	reported	Hv3jbF	2	TRUE	0.00463678	26.4829
threonine	Crohn's disease	rs17268257	T	C	T	C	-0.0159	0.0501728	0.1349	0.167263	FALSE	FALSE	FALSE	Xg4viu	4	138844514	0.285759	0.0470015	377110	TRUE	reported	0.0035	7.314e-06	7824	TRUE	reported	Hv3jbF	2	TRUE	0.00361578	20.6303
threonine	Crohn's disease	rs202490	T	C	T	C	-0.0111	-0.022861	0.3533	0.387264	FALSE	FALSE	FALSE	Xg4viu	20	1767480	0.524607	0.0359303	377110	TRUE	reported	0.0024	4.452e-06	7824	TRUE	reported	Hv3jbF	2	TRUE	0.00374723	21.3831
threonine	Crohn's disease	rs3857856	A	G	A	G	0.0152	-0.0473626	0.8885	0.887757	FALSE	FALSE	FALSE	Xg4viu	7	130699879	0.391175	0.0552341	377110	TRUE	reported	0.0033	4.933e-06	7824	TRUE	reported	Hv3jbF	2	TRUE	0.00371671	21.2083
threonine	Crohn's disease	rs42041	C	G	C	G	-0.0109	-0.0304592	0.7449	0.763733	FALSE	TRUE	FALSE	Xg4viu	7	92617430	0.457181	0.0409675	377110	TRUE	reported	0.0025	9.332e-06	7824	TRUE	reported	Hv3jbF	2	TRUE	0.00333151	19.0029
threonine	Crohn's disease	rs4516857	C	G	C	G	0.0205	-0.178808	0.0991	0.0549298	FALSE	TRUE	FALSE	Xg4viu	5	43937031	0.0198541	0.0767715	377110	TRUE	reported	0.0045	4.927e-06	7824	TRUE	reported	Hv3jbF	2	TRUE	0.00363595	20.7458
threonine	Crohn's disease	rs4822129	A	G	A	G	0.0122	0.0164278	0.194	0.198332	FALSE	FALSE	FALSE	Xg4viu	22	42427910	0.708319	0.0439113	377110	TRUE	reported	0.0026	3.757e-06	7824	TRUE	reported	Hv3jbF	2	TRUE	0.00385666	22.01
threonine	Crohn's disease	rs715	T	C	T	C	0.0113	0.0476632	0.7125	0.688039	FALSE	FALSE	FALSE	Xg4viu	2	210678331	0.206236	0.0377087	377110	TRUE	reported	0.0024	4.187e-06	7824	TRUE	reported	Hv3jbF	2	TRUE	0.00388295	22.1606
threonine	Crohn's disease	rs7220150	A	C	A	C	0.0147	0.113182	0.8227	0.819066	FALSE	FALSE	FALSE	Xg4viu	17	72212531	0.0125265	0.045328	377110	TRUE	reported	0.0033	6.706e-06	7824	TRUE	reported	Hv3jbF	2	TRUE	0.00347705	19.836
threonine	Crohn's disease	rs892051	T	C	T	C	0.011	0.0366671	0.2576	0.205062	FALSE	FALSE	FALSE	Xg4viu	19	22506585	0.396505	0.0432457	377110	TRUE	reported	0.0025	7.667e-06	7824	TRUE	reported	Hv3jbF	2	TRUE	0.00339271	19.3532
threonine	Crohn's disease	rs9403794	A	C	A	C	0.0175	-0.00628737	0.5963	0.582397	FALSE	FALSE	FALSE	Xg4viu	6	146606968	0.859471	0.0355123	377110	TRUE	reported	0.0039	8.093e-06	7824	TRUE	reported	Hv3jbF	2	TRUE	0.01185	20.1108
tyrosine	Crohn's disease	rs10033622	T	C	T	C	0.0126	-0.00567455	0.6115	0.5889	FALSE	FALSE	FALSE	X3kEBX	4	185582838	0.873211	0.0355591	377110	TRUE	reported	0.0026	1.346e-06	7824	TRUE	reported	Tj5sjb	2	TRUE	0.0131608	23.4585
tyrosine	Crohn's disease	rs10516469	T	C	T	C	-0.0114	0.0831498	0.1	0.205717	FALSE	FALSE	FALSE	X3kEBX	4	101340096	0.0547533	0.0432886	377110	TRUE	reported	0.0025	5.886e-06	7824	TRUE	reported	Tj5sjb	2	TRUE	0.00281802	20.7879
tyrosine	Crohn's disease	rs10873157	T	C	T	C	-0.0109	0.136499	0.0933	0.088532	FALSE	FALSE	FALSE	X3kEBX	14	62633988	0.0257395	0.0612069	377110	TRUE	reported	0.0024	8.624e-06	7824	TRUE	reported	Tj5sjb	2	TRUE	0.00279547	20.6211
tyrosine	Crohn's disease	rs11243929	T	C	T	C	-0.0076	-0.0584963	0.7731	0.835399	FALSE	FALSE	FALSE	X3kEBX	9	132898777	0.21482	0.0471584	377110	TRUE	reported	0.0017	8.328e-06	7824	TRUE	reported	Tj5sjb	2	TRUE	0.00270889	19.9807
tyrosine	Crohn's disease	rs12728678	T	C	T	C	-0.0096	0.00575916	0.2003	0.216865	FALSE	FALSE	FALSE	X3kEBX	1	154792239	0.891508	0.0422237	377110	TRUE	reported	0.0017	2.189e-08	7824	TRUE	reported	Tj5sjb	2	TRUE	0.00431526	31.8806
tyrosine	Crohn's disease	rs12891	C	G	C	G	0.0078	0.0231991	0.4177	0.313763	FALSE	TRUE	FALSE	X3kEBX	19	8262312	0.539696	0.0378282	377110	TRUE	reported	0.0018	8.777e-06	7824	TRUE	reported	Tj5sjb	2	TRUE	0.00254553	18.7727
tyrosine	Crohn's disease	rs13237436	A	G	A	G	-0.0076	0.0142568	0.193	0.212778	FALSE	FALSE	FALSE	X3kEBX	7	80246502	0.737505	0.0425373	377110	TRUE	reported	0.0017	7.257e-06	7824	TRUE	reported	Tj5sjb	2	TRUE	0.00270889	19.9807
tyrosine	Crohn's disease	rs1475943	T	C	T	C	0.0079	-0.0336027	0.2215	0.310888	FALSE	FALSE	FALSE	X3kEBX	22	46909540	0.373437	0.0377536	377110	TRUE	reported	0.0017	3.693e-06	7824	TRUE	reported	Tj5sjb	2	TRUE	0.00292633	21.5893
tyrosine	Crohn's disease	rs1512342	T	C	T	C	0.0072	0.047978	0.3384	0.38529	FALSE	FALSE	FALSE	X3kEBX	4	148329631	0.178843	0.0356893	377110	TRUE	reported	0.0016	7.006e-06	7824	TRUE	reported	Tj5sjb	2	TRUE	0.00274455	20.2445
tyrosine	Crohn's disease	rs1532775	A	G	A	G	0.0081	0.0260891	0.7796	0.819437	FALSE	FALSE	FALSE	X3kEBX	1	114062731	0.564778	0.0453126	377110	TRUE	reported	0.0017	1.035e-06	7824	TRUE	reported	Tj5sjb	2	TRUE	0.00307592	22.6963
tyrosine	Crohn's disease	rs1536564	T	C	T	C	0.0075	0.0283675	0.2644	0.284316	FALSE	FALSE	FALSE	X3kEBX	10	14716349	0.463513	0.0386967	377110	TRUE	reported	0.0017	7.048e-06	7824	TRUE	reported	Tj5sjb	2	TRUE	0.00263826	19.4584
tyrosine	Crohn's disease	rs172650	A	C	A	C	0.0102	-0.0794057	0.6543	0.58562	FALSE	FALSE	FALSE	X3kEBX	16	71570009	0.0247982	0.0353774	377110	TRUE	reported	0.0016	2.818e-10	7824	TRUE	reported	Tj5sjb	2	TRUE	0.00549299	40.6296
tyrosine	Crohn's disease	rs17293820	T	G	T	G	0.0081	0.00251287	0.8016	0.807079	FALSE	FALSE	FALSE	X3kEBX	8	14254114	0.95474	0.0442753	377110	TRUE	reported	0.0017	2.011e-06	7824	TRUE	reported	Tj5sjb	2	TRUE	0.00307592	22.6963
tyrosine	Crohn's disease	rs174408	A	G	A	G	0.0129	-0.00684585	0.149	0.0959872	FALSE	FALSE	FALSE	X3kEBX	6	111611146	0.908162	0.0593448	377110	TRUE	reported	0.0023	1.41e-08	7824	TRUE	reported	Tj5sjb	2	TRUE	0.00425707	31.4489
tyrosine	Crohn's disease	rs1851740	A	C	A	C	-0.008	-0.0650695	0.185	0.195971	FALSE	FALSE	FALSE	X3kEBX	3	77690051	0.140015	0.0440929	377110	TRUE	reported	0.0017	2.742e-06	7824	TRUE	reported	Tj5sjb	2	TRUE	0.00300066	22.1393
tyrosine	Crohn's disease	rs2879560	T	C	T	C	-0.0081	0.046758	0.2226	0.228105	FALSE	FALSE	FALSE	X3kEBX	3	182596241	0.259778	0.041492	377110	TRUE	reported	0.0017	3.476e-06	7824	TRUE	reported	Tj5sjb	2	TRUE	0.00307592	22.6963
tyrosine	Crohn's disease	rs2891733	T	C	T	C	-0.0109	0.0815915	0.8941	0.947573	FALSE	FALSE	FALSE	X3kEBX	2	219270486	0.300642	0.0788281	377110	TRUE	reported	0.0024	8.467e-06	7824	TRUE	reported	Tj5sjb	2	TRUE	0.00279547	20.6211
tyrosine	Crohn's disease	rs4347830	A	G	A	G	0.009	-0.0191258	0.337	0.412799	FALSE	FALSE	FALSE	X3kEBX	2	227193300	0.58967	0.0354632	377110	TRUE	reported	0.002	6.795e-06	7824	TRUE	reported	Tj5sjb	2	TRUE	0.00360497	20.2428
tyrosine	Crohn's disease	rs4363868	A	G	A	G	0.0073	-0.0197865	0.3182	0.344573	FALSE	FALSE	FALSE	X3kEBX	16	71424396	0.590534	0.0367736	377110	TRUE	reported	0.0016	7.585e-06	7824	TRUE	reported	Tj5sjb	2	TRUE	0.0028211	20.8107
tyrosine	Crohn's disease	rs4808739	T	C	T	C	0.0083	0.0828289	0.7578	0.718609	FALSE	FALSE	FALSE	X3kEBX	19	18048706	0.0331413	0.03888	377110	TRUE	reported	0.0018	2.421e-06	7824	TRUE	reported	Tj5sjb	2	TRUE	0.00288136	21.2566
tyrosine	Crohn's disease	rs4863214	T	C	T	C	-0.0149	-0.031873	0.7398	0.57184	FALSE	FALSE	FALSE	X3kEBX	4	189595235	0.37516	0.0359396	377110	TRUE	reported	0.0032	3.984e-06	7824	TRUE	reported	Tj5sjb	2	TRUE	0.0121618	21.656
tyrosine	Crohn's disease	rs6493	A	G	A	G	0.0114	0.0774101	0.1195	0.165234	FALSE	FALSE	FALSE	X3kEBX	14	77673986	0.097825	0.0467598	377110	TRUE	reported	0.0024	2.346e-06	7824	TRUE	reported	Tj5sjb	2	TRUE	0.00305702	22.5564
tyrosine	Crohn's disease	rs703014	A	G	A	G	0.0135	-0.0113473	0.326	0.329427	FALSE	FALSE	FALSE	X3kEBX	10	28352876	0.759868	0.0371247	377110	TRUE	reported	0.0027	7.194e-07	7824	TRUE	reported	Tj5sjb	2	TRUE	0.0139978	24.9716
tyrosine	Crohn's disease	rs7151615	T	G	T	G	-0.0079	0.0648802	0.273	0.324389	FALSE	FALSE	FALSE	X3kEBX	14	20263788	0.0807031	0.0371461	377110	TRUE	reported	0.0016	1.469e-06	7824	TRUE	reported	Tj5sjb	2	TRUE	0.00330231	24.3723
tyrosine	Crohn's disease	rs7195332	T	C	T	C	0.0077	0.00783054	0.2152	0.212742	FALSE	FALSE	FALSE	X3kEBX	16	19914641	0.854102	0.0425835	377110	TRUE	reported	0.0017	4.051e-06	7824	TRUE	reported	Tj5sjb	2	TRUE	0.00278045	20.51
tyrosine	Crohn's disease	rs7641634	A	G	A	G	-0.0077	0.0249814	0.266	0.266779	FALSE	FALSE	FALSE	X3kEBX	3	143823166	0.52499	0.0392991	377110	TRUE	reported	0.0016	2.564e-06	7824	TRUE	reported	Tj5sjb	2	TRUE	0.00313774	23.1539
tyrosine	Crohn's disease	rs7834337	A	G	A	G	-0.0113	-0.0221543	0.0904	0.130092	FALSE	FALSE	FALSE	X3kEBX	8	705828	0.668866	0.051798	377110	TRUE	reported	0.0025	4.709e-06	7824	TRUE	reported	Tj5sjb	2	TRUE	0.00276894	20.4248
tyrosine	Crohn's disease	rs8035304	T	G	T	G	0.009	0.00910221	0.81	0.807968	FALSE	FALSE	FALSE	X3kEBX	15	93180696	0.837909	0.0444945	377110	TRUE	reported	0.002	6.795e-06	7824	TRUE	reported	Tj5sjb	2	TRUE	0.00360497	20.2428
tyrosine	Crohn's disease	rs8111703	A	T	A	T	-0.0084	-0.00410227	0.2142	0.235873	FALSE	TRUE	FALSE	X3kEBX	19	3685056	0.920277	0.0409881	377110	TRUE	reported	0.0017	1.467e-06	7824	TRUE	reported	Tj5sjb	2	TRUE	0.00330721	24.4086
tyrosine	Crohn's disease	rs906466	A	G	A	G	0.0076	0.0903369	0.1846	0.218957	FALSE	FALSE	FALSE	X3kEBX	20	36420229	0.0325859	0.0422698	377110	TRUE	reported	0.0017	8.838e-06	7824	TRUE	reported	Tj5sjb	2	TRUE	0.00270889	19.9807
tyrosine	Crohn's disease	rs9327433	T	G	T	G	-0.0076	-0.0109422	0.5134	0.586982	FALSE	FALSE	FALSE	X3kEBX	5	127210367	0.75808	0.0355262	377110	TRUE	reported	0.0016	2.529e-06	7824	TRUE	reported	Tj5sjb	2	TRUE	0.00305702	22.5564
tyrosine	Crohn's disease	rs936632	A	C	A	C	-0.0089	0.0096995	0.1787	0.161536	FALSE	FALSE	FALSE	X3kEBX	1	52646110	0.837595	0.0473215	377110	TRUE	reported	0.0017	2.694e-07	7824	TRUE	reported	Tj5sjb	2	TRUE	0.00371114	27.4009
tyrosine	Crohn's disease	rs9400467	T	C	T	C	-0.0121	-0.0493874	0.7059	0.625076	FALSE	FALSE	FALSE	X3kEBX	6	111102812	0.173123	0.0362547	377110	TRUE	reported	0.0016	6.541e-14	7824	TRUE	reported	Tj5sjb	2	TRUE	0.00771273	57.1759
tyrosine	Crohn's disease	rs9497139	A	G	A	G	-0.029	-0.0112031	0.0155	0.0283222	FALSE	FALSE	FALSE	X3kEBX	6	144943204	0.915213	0.105228	377110	TRUE	reported	0.0061	1.974e-06	7824	TRUE	reported	Tj5sjb	2	TRUE	0.00306228	22.5953
tyrosine	Crohn's disease	rs9594421	A	T	A	T	0.0075	-0.0178746	0.2757	0.26847	FALSE	TRUE	FALSE	X3kEBX	13	40517622	0.649418	0.0393218	377110	TRUE	reported	0.0016	4.594e-06	7824	TRUE	reported	Tj5sjb	2	TRUE	0.00297734	21.9667
lysine	Crohn's disease	rs10095414	A	G	A	G	0.0086	0.0546081	0.8619	0.85134	FALSE	FALSE	FALSE	Ql4lXW	8	20721404	0.265817	0.049075	377110	TRUE	reported	0.0018	2.285e-06	7824	TRUE	reported	niHtOH	2	TRUE	0.00309067	22.821
lysine	Crohn's disease	rs10491431	A	C	A	C	0.0082	0.0805714	0.1435	0.133877	FALSE	FALSE	FALSE	Ql4lXW	5	35967898	0.11446	0.0510444	377110	TRUE	reported	0.0018	3.8e-06	7824	TRUE	reported	niHtOH	2	TRUE	0.00281064	20.7474
lysine	Crohn's disease	rs10738383	A	G	A	G	-0.0131	-0.0795442	0.6175	0.575068	FALSE	FALSE	FALSE	Ql4lXW	9	15016044	0.0241758	0.0352851	377110	TRUE	reported	0.0029	7.385e-06	7824	TRUE	reported	niHtOH	2	TRUE	0.0114419	20.3823
lysine	Crohn's disease	rs10850904	T	C	T	C	0.0085	-0.0320562	0.127	0.131147	FALSE	FALSE	FALSE	Ql4lXW	12	117817427	0.537613	0.0520034	377110	TRUE	reported	0.0018	2.738e-06	7824	TRUE	reported	niHtOH	2	TRUE	0.00301943	22.2933
lysine	Crohn's disease	rs10917910	A	C	A	C	-0.0086	-0.0965663	0.8597	0.928744	FALSE	FALSE	FALSE	Ql4lXW	1	164096060	0.153228	0.067613	377110	TRUE	reported	0.0018	1.652e-06	7824	TRUE	reported	niHtOH	2	TRUE	0.00309067	22.821
lysine	Crohn's disease	rs11151130	A	G	A	G	0.0085	0.0180114	0.1379	0.127389	FALSE	FALSE	FALSE	Ql4lXW	18	75611644	0.72895	0.0519778	377110	TRUE	reported	0.0018	1.786e-06	7824	TRUE	reported	niHtOH	2	TRUE	0.00301943	22.2933
lysine	Crohn's disease	rs11600689	A	T	A	T	-0.0103	0.0502488	0.1616	0.154801	FALSE	TRUE	FALSE	Ql4lXW	11	19957982	0.297271	0.0482094	377110	TRUE	reported	0.0023	9.136e-06	7824	TRUE	reported	niHtOH	2	TRUE	0.00271633	20.0494
lysine	Crohn's disease	rs11659807	C	G	C	G	-0.0082	0.0191938	0.1964	0.222318	FALSE	TRUE	FALSE	Ql4lXW	18	35521290	0.648379	0.0420903	377110	TRUE	reported	0.0017	2.155e-06	7824	TRUE	reported	niHtOH	2	TRUE	0.00314996	23.2601
lysine	Crohn's disease	rs1179979	A	G	A	G	-0.0128	0.0756189	0.9214	0.94415	FALSE	FALSE	FALSE	Ql4lXW	14	36877769	0.31846	0.0757987	377110	TRUE	reported	0.0026	9.489e-07	7824	TRUE	reported	niHtOH	2	TRUE	0.00328089	24.2301
lysine	Crohn's disease	rs12268257	T	C	T	C	-0.0082	-0.0756322	0.1339	0.113578	FALSE	FALSE	FALSE	Ql4lXW	10	25575752	0.168584	0.0549346	377110	TRUE	reported	0.0018	5.591e-06	7824	TRUE	reported	niHtOH	2	TRUE	0.00281064	20.7474
lysine	Crohn's disease	rs12927959	A	G	A	G	0.0089	-0.0752229	0.7248	0.682712	FALSE	FALSE	FALSE	Ql4lXW	16	67693166	0.0438652	0.0373245	377110	TRUE	reported	0.0018	3.76e-07	7824	TRUE	reported	niHtOH	2	TRUE	0.00330933	24.4409
lysine	Crohn's disease	rs13302218	A	G	A	G	-0.0118	-0.0744853	0.932	0.965763	FALSE	FALSE	FALSE	Ql4lXW	9	110628332	0.439672	0.0963905	377110	TRUE	reported	0.0026	6.799e-06	7824	TRUE	reported	niHtOH	2	TRUE	0.00278965	20.592
lysine	Crohn's disease	rs13339263	A	G	A	G	-0.0081	-0.0236198	0.8587	0.866645	FALSE	FALSE	FALSE	Ql4lXW	16	48967245	0.643923	0.0511006	377110	TRUE	reported	0.0018	6.52e-06	7824	TRUE	reported	niHtOH	2	TRUE	0.00274269	20.2445
lysine	Crohn's disease	rs1402325	A	G	A	G	-0.008	-0.010743	0.1437	0.160577	FALSE	FALSE	FALSE	Ql4lXW	19	43601584	0.821445	0.0476012	377110	TRUE	reported	0.0018	8.23e-06	7824	TRUE	reported	niHtOH	2	TRUE	0.00267557	19.7477
lysine	Crohn's disease	rs1573544	T	C	T	C	0.0087	0.0601402	0.1484	0.191266	FALSE	FALSE	FALSE	Ql4lXW	11	15174102	0.174665	0.0443066	377110	TRUE	reported	0.0018	9.635e-07	7824	TRUE	reported	niHtOH	2	TRUE	0.00316274	23.3548
lysine	Crohn's disease	rs1894947	T	C	T	C	0.0083	-0.00604694	0.1801	0.17593	FALSE	FALSE	FALSE	Ql4lXW	16	55972666	0.894575	0.0456312	377110	TRUE	reported	0.0017	1.847e-06	7824	TRUE	reported	niHtOH	2	TRUE	0.00322701	23.8309
lysine	Crohn's disease	rs2383208	A	G	A	G	0.0078	-0.0839047	0.8223	0.850377	FALSE	FALSE	FALSE	Ql4lXW	9	22132077	0.0854712	0.0487878	377110	TRUE	reported	0.0017	8.789e-06	7824	TRUE	reported	niHtOH	2	TRUE	0.002851	21.0462
lysine	Crohn's disease	rs2863979	A	G	A	G	0.0143	-0.0511615	0.7241	0.705817	FALSE	FALSE	FALSE	Ql4lXW	16	68297987	0.180445	0.0381977	377110	TRUE	reported	0.0017	1.443e-17	7824	TRUE	reported	niHtOH	2	TRUE	0.00951844	70.7386
lysine	Crohn's disease	rs3024536	T	C	T	C	-0.0085	-0.0880919	0.1443	0.0967914	FALSE	FALSE	FALSE	Ql4lXW	16	27341392	0.134466	0.0588566	377110	TRUE	reported	0.0018	1.69e-06	7824	TRUE	reported	niHtOH	2	TRUE	0.00301943	22.2933
lysine	Crohn's disease	rs4317453	A	G	A	G	-0.0077	0.0292201	0.3363	0.365059	FALSE	FALSE	FALSE	Ql4lXW	6	1424127	0.425275	0.0366487	377110	TRUE	reported	0.0017	9.116e-06	7824	TRUE	reported	niHtOH	2	TRUE	0.00277856	20.51
lysine	Crohn's disease	rs4426541	A	G	A	G	-0.0079	0.0149505	0.2229	0.184379	FALSE	FALSE	FALSE	Ql4lXW	2	166264446	0.739115	0.0448929	377110	TRUE	reported	0.0017	5.395e-06	7824	TRUE	reported	niHtOH	2	TRUE	0.00292435	21.5893
lysine	Crohn's disease	rs6587731	T	G	T	G	-0.0093	-0.0944429	0.1626	0.205098	FALSE	FALSE	FALSE	Ql4lXW	1	153215204	0.0295692	0.0434058	377110	TRUE	reported	0.0018	1.963e-07	7824	TRUE	reported	niHtOH	2	TRUE	0.00361239	26.6872
lysine	Crohn's disease	rs7572149	T	C	T	C	0.0088	0.0282198	0.133	0.195966	FALSE	FALSE	FALSE	Ql4lXW	2	104232395	0.520695	0.0439372	377110	TRUE	reported	0.0018	1.002e-06	7824	TRUE	reported	niHtOH	2	TRUE	0.00323562	23.8947
lysine	Crohn's disease	rs7583413	T	C	T	C	0.0082	0.133492	0.8245	0.857832	FALSE	FALSE	FALSE	Ql4lXW	2	227612594	0.00934566	0.0513601	377110	TRUE	reported	0.0017	2.62e-06	7824	TRUE	reported	niHtOH	2	TRUE	0.00314996	23.2601
lysine	Crohn's disease	rs9642758	A	G	A	G	0.0086	-0.0614406	0.1578	0.163122	FALSE	FALSE	FALSE	Ql4lXW	8	35863641	0.194298	0.047336	377110	TRUE	reported	0.0018	1.282e-06	7824	TRUE	reported	niHtOH	2	TRUE	0.00309067	22.821
methionine	Crohn's disease	rs10066453	C	G	C	G	0.0165	0.00130989	0.0387	0.0654151	FALSE	TRUE	FALSE	1MYwqS	5	92092156	0.985185	0.0705437	377110	TRUE	reported	0.0035	1.928e-06	7824	TRUE	reported	uvC9oY	2	TRUE	0.00301585	22.2184
methionine	Crohn's disease	rs11232103	A	C	A	C	0.0085	-0.0271024	0.1151	0.169578	FALSE	FALSE	FALSE	1MYwqS	11	80381371	0.563304	0.0468948	377110	TRUE	reported	0.0017	3.697e-07	7824	TRUE	reported	uvC9oY	2	TRUE	0.00339121	24.9932
methionine	Crohn's disease	rs11760350	A	G	A	G	-0.0075	0.0388624	0.1238	0.129851	FALSE	FALSE	FALSE	1MYwqS	7	39232543	0.453797	0.0518789	377110	TRUE	reported	0.0017	7.77e-06	7824	TRUE	reported	uvC9oY	2	TRUE	0.0026422	19.4584
methionine	Crohn's disease	rs16839317	T	C	T	C	-0.0078	0.00850771	0.8726	0.836447	FALSE	FALSE	FALSE	1MYwqS	3	132500039	0.857384	0.0473426	377110	TRUE	reported	0.0017	2.753e-06	7824	TRUE	reported	uvC9oY	2	TRUE	0.00285719	21.0462
methionine	Crohn's disease	rs1742639	A	G	A	G	0.0077	-0.116718	0.8865	0.925557	FALSE	FALSE	FALSE	1MYwqS	14	46093117	0.0780082	0.0662282	377110	TRUE	reported	0.0017	7.939e-06	7824	TRUE	reported	uvC9oY	2	TRUE	0.0027846	20.51
methionine	Crohn's disease	rs17478241	T	C	T	C	-0.0076	0.0727241	0.168	0.210514	FALSE	FALSE	FALSE	1MYwqS	14	32147814	0.0908009	0.0430018	377110	TRUE	reported	0.0016	2.751e-06	7824	TRUE	reported	uvC9oY	2	TRUE	0.00306158	22.5564
methionine	Crohn's disease	rs2066415	T	C	T	C	0.0065	0.0522297	0.3567	0.463757	FALSE	FALSE	FALSE	1MYwqS	9	5867061	0.136705	0.0350964	377110	TRUE	reported	0.0015	8.628e-06	7824	TRUE	reported	uvC9oY	2	TRUE	0.00254933	18.7727
methionine	Crohn's disease	rs2418886	A	G	A	G	0.0223	0.0437697	0.0489	0.0378276	FALSE	FALSE	FALSE	1MYwqS	1	190180734	0.631499	0.0912597	377110	TRUE	reported	0.0047	1.63e-06	7824	TRUE	reported	uvC9oY	2	TRUE	0.0126152	22.4864
methionine	Crohn's disease	rs2780242	T	C	T	C	-0.0083	-0.0356619	0.1138	0.0962772	FALSE	FALSE	FALSE	1MYwqS	9	117970744	0.545656	0.0590153	377110	TRUE	reported	0.0018	3.849e-06	7824	TRUE	reported	uvC9oY	2	TRUE	0.00288567	21.2566
methionine	Crohn's disease	rs320485	T	C	T	C	0.0094	0.0415898	0.1324	0.199247	FALSE	FALSE	FALSE	1MYwqS	1	213473223	0.338626	0.0434638	377110	TRUE	reported	0.0017	4.97e-08	7824	TRUE	reported	uvC9oY	2	TRUE	0.00414423	30.5661
methionine	Crohn's disease	rs3740996	A	G	A	G	0.0078	-0.0195213	0.1208	0.115583	FALSE	FALSE	FALSE	1MYwqS	11	5680051	0.721531	0.0547717	377110	TRUE	reported	0.0017	4.33e-06	7824	TRUE	reported	uvC9oY	2	TRUE	0.00285719	21.0462
methionine	Crohn's disease	rs4693555	T	C	T	C	-0.0069	-0.0235356	0.2131	0.252059	FALSE	FALSE	FALSE	1MYwqS	4	83071382	0.559501	0.0403295	377110	TRUE	reported	0.0016	8.434e-06	7824	TRUE	reported	uvC9oY	2	TRUE	0.00252494	18.5926
methionine	Crohn's disease	rs487946	T	G	T	G	-0.0074	0.00152789	0.8292	0.842527	FALSE	FALSE	FALSE	1MYwqS	12	62818336	0.974695	0.048168	377110	TRUE	reported	0.0016	3.096e-06	7824	TRUE	reported	uvC9oY	2	TRUE	0.00290303	21.3848
methionine	Crohn's disease	rs6008767	C	G	C	G	-0.0077	-0.00853168	0.8182	0.800099	FALSE	TRUE	FALSE	1MYwqS	22	46346077	0.845554	0.0437986	377110	TRUE	reported	0.0017	4.115e-06	7824	TRUE	reported	uvC9oY	2	TRUE	0.0027846	20.51
methionine	Crohn's disease	rs6071991	T	C	T	C	-0.0075	0.0214185	0.1495	0.19112	FALSE	FALSE	FALSE	1MYwqS	20	40261343	0.629409	0.0443853	377110	TRUE	reported	0.0016	3.811e-06	7824	TRUE	reported	uvC9oY	2	TRUE	0.00298178	21.9667
methionine	Crohn's disease	rs6533609	T	C	T	C	-0.0077	-0.0634834	0.1429	0.144399	FALSE	FALSE	FALSE	1MYwqS	4	112357731	0.201633	0.0497163	377110	TRUE	reported	0.0017	3.776e-06	7824	TRUE	reported	uvC9oY	2	TRUE	0.0027846	20.51
methionine	Crohn's disease	rs6766715	A	G	A	G	-0.009	0.00784066	0.128	0.132649	FALSE	FALSE	FALSE	1MYwqS	3	173068358	0.87887	0.0514473	377110	TRUE	reported	0.002	6.795e-06	7824	TRUE	reported	uvC9oY	2	TRUE	0.00361268	20.2427
methionine	Crohn's disease	rs6960830	T	C	T	C	0.0078	0.0355547	0.8851	0.935083	FALSE	FALSE	FALSE	1MYwqS	7	156375912	0.617913	0.0712788	377110	TRUE	reported	0.0017	4.158e-06	7824	TRUE	reported	uvC9oY	2	TRUE	0.00285719	21.0462
methionine	Crohn's disease	rs7570141	A	G	A	G	-0.0119	0.0227331	0.104	0.131699	FALSE	FALSE	FALSE	1MYwqS	2	18094114	0.661985	0.0519999	377110	TRUE	reported	0.0026	6.212e-06	7824	TRUE	reported	uvC9oY	2	TRUE	0.00284316	20.9425
methionine	Crohn's disease	rs885076	A	G	A	G	-0.0074	-0.0288421	0.8716	0.849272	FALSE	FALSE	FALSE	1MYwqS	3	131204990	0.553511	0.0486781	377110	TRUE	reported	0.0017	8.747e-06	7824	TRUE	reported	uvC9oY	2	TRUE	0.00257239	18.9429
methionine	Crohn's disease	rs9410970	A	C	A	C	-0.0068	-0.0126616	0.2201	0.1916	FALSE	FALSE	FALSE	1MYwqS	9	87800305	0.775354	0.0443675	377110	TRUE	reported	0.0015	5.493e-06	7824	TRUE	reported	uvC9oY	2	TRUE	0.00278941	20.5455
methionine	Crohn's disease	rs9598459	A	G	A	G	0.0079	-0.0195258	0.896	0.926663	FALSE	FALSE	FALSE	1MYwqS	13	62461216	0.770009	0.066786	377110	TRUE	reported	0.0017	5.172e-06	7824	TRUE	reported	uvC9oY	2	TRUE	0.0029307	21.5893
malate	Crohn's disease	rs10166484	T	C	T	C	-0.0121	-0.00655779	0.3157	0.249861	FALSE	FALSE	FALSE	x8BRn2	2	188783957	0.87071	0.040292	377110	TRUE	reported	0.0027	5.291e-06	7824	TRUE	reported	8PfeNy	2	TRUE	0.00288307	20.0779
malate	Crohn's disease	rs10899384	A	G	A	G	0.0139	0.00515279	0.3819	0.365814	FALSE	FALSE	FALSE	x8BRn2	11	77507423	0.886514	0.0361051	377110	TRUE	reported	0.0026	1.27e-07	7824	TRUE	reported	8PfeNy	2	TRUE	0.00409793	28.5731
malate	Crohn's disease	rs10990303	T	C	T	C	-0.0129	0.0243047	0.2309	0.206445	FALSE	FALSE	FALSE	x8BRn2	9	95648123	0.572795	0.0430979	377110	TRUE	reported	0.0028	3.938e-06	7824	TRUE	reported	8PfeNy	2	TRUE	0.00304652	21.2197
malate	Crohn's disease	rs12713120	T	C	T	C	0.0122	0.000986895	0.7564	0.766709	FALSE	FALSE	FALSE	x8BRn2	2	50649546	0.98092	0.0412669	377110	TRUE	reported	0.0027	6.742e-06	7824	TRUE	reported	8PfeNy	2	TRUE	0.00293078	20.4111
malate	Crohn's disease	rs1939471	A	G	A	G	-0.0123	0.0352753	0.7209	0.650128	FALSE	FALSE	FALSE	x8BRn2	11	96103920	0.334965	0.0365865	377110	TRUE	reported	0.0027	4.063e-06	7824	TRUE	reported	8PfeNy	2	TRUE	0.00297887	20.7471
malate	Crohn's disease	rs2026395	A	T	A	T	-0.0116	-0.0191664	0.6013	0.612789	FALSE	TRUE	FALSE	x8BRn2	10	7808634	0.591771	0.0357401	377110	TRUE	reported	0.0026	9.821e-06	7824	TRUE	reported	8PfeNy	2	TRUE	0.00285754	19.8996
malate	Crohn's disease	rs2288867	T	C	T	C	-0.0132	-0.030177	0.2334	0.176031	FALSE	FALSE	FALSE	x8BRn2	19	19654759	0.510462	0.0458534	377110	TRUE	reported	0.0027	1.018e-06	7824	TRUE	reported	8PfeNy	2	TRUE	0.00342921	23.8944
malate	Crohn's disease	rs26724	A	G	A	G	0.014	-0.0166145	0.3507	0.348976	FALSE	FALSE	FALSE	x8BRn2	5	107608572	0.649196	0.0365251	377110	TRUE	reported	0.0026	1.258e-07	7824	TRUE	reported	8PfeNy	2	TRUE	0.00415686	28.9857
malate	Crohn's disease	rs2869990	T	C	T	C	-0.0125	0.0695602	0.7192	0.759176	FALSE	FALSE	FALSE	x8BRn2	4	89070463	0.0873917	0.0406946	377110	TRUE	reported	0.0027	2.831e-06	7824	TRUE	reported	8PfeNy	2	TRUE	0.00307624	21.4273
malate	Crohn's disease	rs4768795	T	G	T	G	0.0195	-0.0643875	0.3587	0.442569	FALSE	FALSE	FALSE	x8BRn2	12	47319191	0.0665595	0.0350955	377110	TRUE	reported	0.0043	6.189e-06	7824	TRUE	reported	8PfeNy	2	TRUE	0.00295198	20.5592
malate	Crohn's disease	rs690191	T	C	T	C	-0.0121	-0.11433	0.7821	0.795328	FALSE	FALSE	FALSE	x8BRn2	18	76366124	0.0067112	0.0421751	377110	TRUE	reported	0.0027	9.234e-06	7824	TRUE	reported	8PfeNy	2	TRUE	0.00288307	20.0779
malate	Crohn's disease	rs7010256	C	G	C	G	0.1003	-0.331637	0.0158	0.00245533	FALSE	TRUE	FALSE	x8BRn2	8	11161952	0.360881	0.362965	377110	TRUE	reported	0.0224	7.575e-06	7824	TRUE	reported	8PfeNy	2	TRUE	0.0125463	20.0242
malate	Crohn's disease	rs726900	T	G	T	G	0.0173	0.0490704	0.8497	0.814359	FALSE	FALSE	FALSE	x8BRn2	9	74023665	0.273093	0.0447735	377110	TRUE	reported	0.0036	1.592e-06	7824	TRUE	reported	8PfeNy	2	TRUE	0.00331368	23.0867
malate	Crohn's disease	rs7503429	A	C	A	C	-0.016	0.0113241	0.4255	0.438157	FALSE	FALSE	FALSE	x8BRn2	17	82233549	0.746978	0.0351	377110	TRUE	reported	0.0026	1.635e-09	7824	TRUE	reported	8PfeNy	2	TRUE	0.00542247	37.8589
malate	Crohn's disease	rs8073225	T	C	T	C	-0.013	0.0340846	0.7657	0.824992	FALSE	FALSE	FALSE	x8BRn2	17	79091700	0.459031	0.0460327	377110	TRUE	reported	0.0028	3.938e-06	7824	TRUE	reported	8PfeNy	2	TRUE	0.00309379	21.5499
malate	Crohn's disease	rs912170	A	G	A	G	-0.0186	-0.0226031	0.8773	0.789398	FALSE	FALSE	FALSE	x8BRn2	9	656736	0.597133	0.0427662	377110	TRUE	reported	0.0036	2.089e-07	7824	TRUE	reported	8PfeNy	2	TRUE	0.00382843	26.6868
malate	Crohn's disease	rs9471841	T	C	T	C	-0.0275	0.0157003	0.0526	0.0672659	FALSE	FALSE	FALSE	x8BRn2	6	42305594	0.822599	0.0700271	377110	TRUE	reported	0.0062	9.844e-06	7824	TRUE	reported	8PfeNy	2	TRUE	0.00282435	19.6679
palmitate (16:0)	Crohn's disease	rs10112003	A	G	A	G	0.0158	0.0266046	0.0782	0.0535935	FALSE	FALSE	FALSE	MqUAwL	8	34502975	0.730725	0.0773029	377110	TRUE	reported	0.0033	1.734e-06	7824	TRUE	reported	hgfJiA	2	TRUE	0.00310834	22.9175
palmitate (16:0)	Crohn's disease	rs10199787	T	C	T	C	0.0077	-0.081587	0.6173	0.605766	FALSE	FALSE	FALSE	MqUAwL	2	10952487	0.022381	0.0357237	377110	TRUE	reported	0.0017	6.198e-06	7824	TRUE	reported	hgfJiA	2	TRUE	0.00278271	20.51
palmitate (16:0)	Crohn's disease	rs10242171	A	G	A	G	-0.0121	0.0471792	0.1355	0.106657	FALSE	FALSE	FALSE	MqUAwL	7	28904528	0.405847	0.0567586	377110	TRUE	reported	0.0026	3.727e-06	7824	TRUE	reported	hgfJiA	2	TRUE	0.00293725	21.6524
palmitate (16:0)	Crohn's disease	rs11118120	A	C	A	C	-0.0137	0.0128368	0.8495	0.799758	FALSE	FALSE	FALSE	MqUAwL	1	218532419	0.769391	0.0437858	377110	TRUE	reported	0.0029	3.158e-06	7824	TRUE	reported	hgfJiA	2	TRUE	0.00302638	22.3114
palmitate (16:0)	Crohn's disease	rs11133892	A	G	A	G	0.0089	0.0278381	0.4427	0.43029	FALSE	FALSE	FALSE	MqUAwL	5	17254917	0.429514	0.035237	377110	TRUE	reported	0.0017	1.559e-07	7824	TRUE	reported	hgfJiA	2	TRUE	0.00371416	27.4008
palmitate (16:0)	Crohn's disease	rs11193635	T	C	T	C	0.0087	-0.000649624	0.6724	0.705709	FALSE	FALSE	FALSE	MqUAwL	10	107708493	0.986589	0.038648	377110	TRUE	reported	0.0018	7.342e-07	7824	TRUE	reported	hgfJiA	2	TRUE	0.00316745	23.3548
palmitate (16:0)	Crohn's disease	rs11222474	T	G	T	G	-0.0082	0.0612971	0.6036	0.658714	FALSE	FALSE	FALSE	MqUAwL	11	131117835	0.0953433	0.036752	377110	TRUE	reported	0.0017	1.42e-06	7824	TRUE	reported	hgfJiA	2	TRUE	0.00315466	23.2601
palmitate (16:0)	Crohn's disease	rs11940037	T	C	T	C	0.0121	0.0523186	0.8408	0.789436	FALSE	FALSE	FALSE	MqUAwL	4	57969362	0.219249	0.0425864	377110	TRUE	reported	0.0025	1.241e-06	7824	TRUE	reported	hgfJiA	2	TRUE	0.00317617	23.4192
palmitate (16:0)	Crohn's disease	rs12147529	A	G	A	G	0.0078	-0.0815475	0.4485	0.493741	FALSE	FALSE	FALSE	MqUAwL	14	33085087	0.0193286	0.0348623	377110	TRUE	reported	0.0017	5.917e-06	7824	TRUE	reported	hgfJiA	2	TRUE	0.00285525	21.0462
palmitate (16:0)	Crohn's disease	rs12200468	A	G	A	G	0.0111	-0.0299461	0.8245	0.849421	FALSE	FALSE	FALSE	MqUAwL	6	72642142	0.538129	0.0486418	377110	TRUE	reported	0.0025	6.851e-06	7824	TRUE	reported	hgfJiA	2	TRUE	0.00267422	19.7082
palmitate (16:0)	Crohn's disease	rs12353451	A	G	A	G	-0.0229	0.0188329	0.0373	0.0243869	FALSE	FALSE	FALSE	MqUAwL	9	135169210	0.867773	0.113119	377110	TRUE	reported	0.0049	3.123e-06	7824	TRUE	reported	hgfJiA	2	TRUE	0.002962	21.8354
palmitate (16:0)	Crohn's disease	rs12931268	T	C	T	C	-0.0087	0.0365218	0.6329	0.689856	FALSE	FALSE	FALSE	MqUAwL	16	49770591	0.332936	0.0377207	377110	TRUE	reported	0.0017	2.907e-07	7824	TRUE	reported	hgfJiA	2	TRUE	0.00354969	26.1832
palmitate (16:0)	Crohn's disease	rs13355979	A	G	A	G	-0.0078	0.0215374	0.5663	0.581238	FALSE	FALSE	FALSE	MqUAwL	5	32983909	0.544841	0.0355692	377110	TRUE	reported	0.0017	3.942e-06	7824	TRUE	reported	hgfJiA	2	TRUE	0.00285525	21.0462
palmitate (16:0)	Crohn's disease	rs1348656	T	C	T	C	-0.0117	-0.0456196	0.798	0.815245	FALSE	FALSE	FALSE	MqUAwL	3	145215733	0.307808	0.0447324	377110	TRUE	reported	0.0024	9.069e-07	7824	TRUE	reported	hgfJiA	2	TRUE	0.00322212	23.7592
palmitate (16:0)	Crohn's disease	rs1466228	T	C	T	C	-0.0234	-0.0931138	0.035	0.0211198	FALSE	FALSE	FALSE	MqUAwL	4	32426689	0.445967	0.122172	377110	TRUE	reported	0.0051	4.185e-06	7824	TRUE	reported	hgfJiA	2	TRUE	0.00285525	21.0462
palmitate (16:0)	Crohn's disease	rs2190223	A	G	A	G	0.0076	0.00701902	0.5733	0.687062	FALSE	FALSE	FALSE	MqUAwL	7	71224679	0.852266	0.0376904	377110	TRUE	reported	0.0017	7.691e-06	7824	TRUE	reported	hgfJiA	2	TRUE	0.0027111	19.9807
palmitate (16:0)	Crohn's disease	rs2931383	T	G	T	G	0.0078	-0.0120604	0.5816	0.644837	FALSE	FALSE	FALSE	MqUAwL	3	19898215	0.740786	0.0364571	377110	TRUE	reported	0.0017	4.678e-06	7824	TRUE	reported	hgfJiA	2	TRUE	0.00285525	21.0462
palmitate (16:0)	Crohn's disease	rs4408	A	G	A	G	0.0107	-0.00868318	0.1844	0.22881	FALSE	FALSE	FALSE	MqUAwL	22	48369199	0.833944	0.0414184	377110	TRUE	reported	0.0024	9.964e-06	7824	TRUE	reported	hgfJiA	2	TRUE	0.00269629	19.8713
palmitate (16:0)	Crohn's disease	rs4420815	A	G	A	G	-0.015	-0.000126371	0.143	0.186821	FALSE	FALSE	FALSE	MqUAwL	3	33753277	0.997743	0.0446807	377110	TRUE	reported	0.003	5.733e-07	7824	TRUE	reported	hgfJiA	2	TRUE	0.00445553	24.991
palmitate (16:0)	Crohn's disease	rs4470674	A	T	A	T	-0.0106	0.0524005	0.7184	0.677454	FALSE	TRUE	FALSE	MqUAwL	4	178568427	0.159389	0.0372394	377110	TRUE	reported	0.0022	2.019e-06	7824	TRUE	reported	hgfJiA	2	TRUE	0.00314769	23.2086
palmitate (16:0)	Crohn's disease	rs4957697	A	G	A	G	-0.0081	-0.0319415	0.4208	0.440408	FALSE	FALSE	FALSE	MqUAwL	5	107228796	0.362896	0.035106	377110	TRUE	reported	0.0017	1.733e-06	7824	TRUE	reported	hgfJiA	2	TRUE	0.00307842	22.6962
palmitate (16:0)	Crohn's disease	rs577266	A	C	A	C	-0.009	-0.0203151	0.637	0.657926	FALSE	FALSE	FALSE	MqUAwL	9	29640244	0.580322	0.0367417	377110	TRUE	reported	0.002	6.795e-06	7824	TRUE	reported	hgfJiA	2	TRUE	0.00361204	20.2427
palmitate (16:0)	Crohn's disease	rs603424	A	G	A	G	0.0151	0.0280864	0.1836	0.116048	FALSE	FALSE	FALSE	MqUAwL	10	100315722	0.610545	0.0551475	377110	TRUE	reported	0.0024	2.455e-10	7824	TRUE	reported	hgfJiA	2	TRUE	0.00535542	39.5743
palmitate (16:0)	Crohn's disease	rs6540294	A	C	A	C	-0.008	-0.034746	0.451	0.366263	FALSE	FALSE	FALSE	MqUAwL	16	86445798	0.338545	0.0363055	377110	TRUE	reported	0.0017	2.872e-06	7824	TRUE	reported	hgfJiA	2	TRUE	0.0030031	22.1393
palmitate (16:0)	Crohn's disease	rs7565567	A	C	A	C	-0.042	-0.0599301	0.982	0.940808	FALSE	FALSE	FALSE	MqUAwL	2	11571096	0.413307	0.0732563	377110	TRUE	reported	0.009	3.061e-06	7824	TRUE	reported	hgfJiA	2	TRUE	0.0038835	21.77
palmitate (16:0)	Crohn's disease	rs802993	A	G	A	G	-0.0278	0.0914607	0.0685	0.076175	FALSE	FALSE	FALSE	MqUAwL	14	52208159	0.163952	0.0657092	377110	TRUE	reported	0.0063	9.106e-06	7824	TRUE	reported	hgfJiA	2	TRUE	0.0109057	19.4499
palmitate (16:0)	Crohn's disease	rs942888	A	G	A	G	-0.0076	0.0621026	0.4776	0.406245	FALSE	FALSE	FALSE	MqUAwL	13	45561094	0.0795793	0.0354237	377110	TRUE	reported	0.0017	6.292e-06	7824	TRUE	reported	hgfJiA	2	TRUE	0.0027111	19.9807
palmitate (16:0)	Crohn's disease	rs9809122	A	G	A	G	-0.008	-0.0066533	0.5296	0.631563	FALSE	FALSE	FALSE	MqUAwL	3	70035102	0.854402	0.0362569	377110	TRUE	reported	0.0017	2.445e-06	7824	TRUE	reported	hgfJiA	2	TRUE	0.0030031	22.1393
nonadecanoate (19:0)	Crohn's disease	rs10021069	T	C	T	C	0.031	0.0990371	0.9664	0.981438	FALSE	FALSE	FALSE	ouAinc	4	32354225	0.449019	0.13082	377110	TRUE	reported	0.0067	4.065e-06	7824	TRUE	reported	1Chosv	2	TRUE	0.0029101	21.402
nonadecanoate (19:0)	Crohn's disease	rs10156335	A	G	A	G	-0.0153	-0.0106221	0.8473	0.847872	FALSE	FALSE	FALSE	ouAinc	8	94631087	0.827193	0.0486574	377110	TRUE	reported	0.0034	7.174e-06	7824	TRUE	reported	1Chosv	2	TRUE	0.00275314	20.2445
nonadecanoate (19:0)	Crohn's disease	rs11118895	T	C	T	C	0.0202	0.0157474	0.4675	0.325415	FALSE	FALSE	FALSE	ouAinc	1	221919664	0.672627	0.0372678	377110	TRUE	reported	0.0045	7.155e-06	7824	TRUE	reported	1Chosv	2	TRUE	0.0113512	20.1272
nonadecanoate (19:0)	Crohn's disease	rs11674467	T	C	T	C	0.0148	-0.0327849	0.4181	0.471181	FALSE	FALSE	FALSE	ouAinc	2	38394314	0.34878	0.0349908	377110	TRUE	reported	0.003	7.005e-07	7824	TRUE	reported	1Chosv	2	TRUE	0.00330706	24.3311
nonadecanoate (19:0)	Crohn's disease	rs11780703	T	C	T	C	-0.0127	0.0596021	0.7557	0.74748	FALSE	FALSE	FALSE	ouAinc	8	138661865	0.136422	0.0400216	377110	TRUE	reported	0.0026	9.892e-07	7824	TRUE	reported	1Chosv	2	TRUE	0.00324228	23.853
nonadecanoate (19:0)	Crohn's disease	rs11824733	T	C	T	C	0.072	-0.000296301	0.0212	0.0282477	FALSE	FALSE	FALSE	ouAinc	11	23548233	0.997751	0.105107	377110	TRUE	reported	0.0161	7.644e-06	7824	TRUE	reported	1Chosv	2	TRUE	0.0112672	19.9764
nonadecanoate (19:0)	Crohn's disease	rs1483739	A	C	A	C	0.0117	0.0239374	0.2369	0.310737	FALSE	FALSE	FALSE	ouAinc	4	95393109	0.527274	0.0378651	377110	TRUE	reported	0.0026	9.507e-06	7824	TRUE	reported	1Chosv	2	TRUE	0.00275314	20.2445
nonadecanoate (19:0)	Crohn's disease	rs17066836	C	G	C	G	-0.0707	0.326208	0.0202	0.0106563	FALSE	TRUE	FALSE	ouAinc	18	60367358	0.0542588	0.16948	377110	TRUE	reported	0.0157	6.243e-06	7824	TRUE	reported	1Chosv	2	TRUE	0.0114228	20.2556
nonadecanoate (19:0)	Crohn's disease	rs17511568	T	C	T	C	0.0152	0.0321096	0.8423	0.834324	FALSE	FALSE	FALSE	ouAinc	6	4460910	0.493731	0.0469173	377110	TRUE	reported	0.0033	5.26e-06	7824	TRUE	reported	1Chosv	2	TRUE	0.00288406	21.21
nonadecanoate (19:0)	Crohn's disease	rs1801838	T	C	T	C	-0.0469	0.00210827	0.9655	0.879512	FALSE	FALSE	FALSE	ouAinc	4	75643425	0.968511	0.0534062	377110	TRUE	reported	0.0105	8.513e-06	7824	TRUE	reported	1Chosv	2	TRUE	0.00271261	19.9457
nonadecanoate (19:0)	Crohn's disease	rs281216	T	G	T	G	0.0205	0.0314238	0.9184	0.887708	FALSE	FALSE	FALSE	ouAinc	15	47416382	0.5709	0.055448	377110	TRUE	reported	0.0043	1.704e-06	7824	TRUE	reported	1Chosv	2	TRUE	0.00308907	22.7223
nonadecanoate (19:0)	Crohn's disease	rs4472784	T	C	T	C	-0.0118	0.00493706	0.3048	0.36613	FALSE	FALSE	FALSE	ouAinc	1	173427832	0.891749	0.0362777	377110	TRUE	reported	0.0026	4.782e-06	7824	TRUE	reported	1Chosv	2	TRUE	0.00280027	20.592
nonadecanoate (19:0)	Crohn's disease	rs603424	A	G	A	G	0.0182	0.0280864	0.1833	0.116048	FALSE	FALSE	FALSE	ouAinc	10	100315722	0.610545	0.0551475	377110	TRUE	reported	0.0032	2.229e-08	7824	TRUE	reported	1Chosv	2	TRUE	0.00439068	32.3388
nonadecanoate (19:0)	Crohn's disease	rs6486528	C	G	C	G	0.0228	0.0423337	0.9236	0.890725	FALSE	TRUE	FALSE	ouAinc	12	130205369	0.448392	0.0558419	377110	TRUE	reported	0.0049	3.302e-06	7824	TRUE	reported	1Chosv	2	TRUE	0.00294305	21.6451
nonadecanoate (19:0)	Crohn's disease	rs9291034	T	C	T	C	-0.0117	-0.00128311	0.4068	0.474753	FALSE	FALSE	FALSE	ouAinc	3	192914703	0.97077	0.035017	377110	TRUE	reported	0.0026	5.416e-06	7824	TRUE	reported	1Chosv	2	TRUE	0.00275314	20.2445
nonadecanoate (19:0)	Crohn's disease	rs9543361	T	C	T	C	-0.0514	-0.0572623	0.0422	0.0371295	FALSE	FALSE	FALSE	ouAinc	13	73402726	0.534402	0.0921653	377110	TRUE	reported	0.011	3.182e-06	7824	TRUE	reported	1Chosv	2	TRUE	0.0122884	21.8095
stearate (18:0)	Crohn's disease	rs10021069	T	C	T	C	0.0238	0.0990371	0.9663	0.981438	FALSE	FALSE	FALSE	iizjr8	4	32354225	0.449019	0.13082	377110	TRUE	reported	0.005	1.81e-06	7824	TRUE	reported	IlEgl8	2	TRUE	0.00307111	22.6514
stearate (18:0)	Crohn's disease	rs10152773	T	C	T	C	-0.0224	-0.0845044	0.0425	0.0291849	FALSE	FALSE	FALSE	iizjr8	15	80381920	0.412865	0.103197	377110	TRUE	reported	0.0049	4.733e-06	7824	TRUE	reported	IlEgl8	2	TRUE	0.00283328	20.8923
stearate (18:0)	Crohn's disease	rs10160169	A	G	A	G	0.0084	-0.0577919	0.6329	0.630767	FALSE	FALSE	FALSE	iizjr8	10	90097067	0.109809	0.0361413	377110	TRUE	reported	0.0018	3.777e-06	7824	TRUE	reported	IlEgl8	2	TRUE	0.00295221	21.7719
stearate (18:0)	Crohn's disease	rs10242171	A	G	A	G	-0.012	0.0471792	0.1356	0.106657	FALSE	FALSE	FALSE	iizjr8	7	28904528	0.405847	0.0567586	377110	TRUE	reported	0.0026	4.246e-06	7824	TRUE	reported	IlEgl8	2	TRUE	0.00288787	21.296
stearate (18:0)	Crohn's disease	rs10498606	A	C	A	C	-0.0077	0.00676886	0.4534	0.544493	FALSE	FALSE	FALSE	iizjr8	14	86853934	0.846883	0.0350542	377110	TRUE	reported	0.0017	6.402e-06	7824	TRUE	reported	IlEgl8	2	TRUE	0.00278158	20.51
stearate (18:0)	Crohn's disease	rs1075227	T	C	T	C	0.009	-0.00422909	0.552	0.414548	FALSE	FALSE	FALSE	iizjr8	4	18510903	0.905088	0.0354681	377110	TRUE	reported	0.002	6.795e-06	7824	TRUE	reported	IlEgl8	2	TRUE	0.00360946	20.2428
stearate (18:0)	Crohn's disease	rs10757839	T	C	T	C	0.0079	0.00970688	0.6521	0.562677	FALSE	FALSE	FALSE	iizjr8	9	2942968	0.783412	0.0353136	377110	TRUE	reported	0.0017	4.739e-06	7824	TRUE	reported	IlEgl8	2	TRUE	0.00292752	21.5893
stearate (18:0)	Crohn's disease	rs10853932	T	C	T	C	0.008	-0.0618872	0.345	0.331569	FALSE	FALSE	FALSE	iizjr8	19	33833804	0.0938318	0.036936	377110	TRUE	reported	0.0018	5.449e-06	7824	TRUE	reported	IlEgl8	2	TRUE	0.00267847	19.7477
stearate (18:0)	Crohn's disease	rs11118120	A	C	A	C	-0.0121	0.0128368	0.8531	0.799758	FALSE	FALSE	FALSE	iizjr8	1	218532419	0.769391	0.0437858	377110	TRUE	reported	0.0025	1.176e-06	7824	TRUE	reported	IlEgl8	2	TRUE	0.00317488	23.4192
stearate (18:0)	Crohn's disease	rs11940037	T	C	T	C	0.0125	0.0523186	0.8408	0.789436	FALSE	FALSE	FALSE	iizjr8	4	57969362	0.219249	0.0425864	377110	TRUE	reported	0.0025	7.006e-07	7824	TRUE	reported	IlEgl8	2	TRUE	0.00338753	24.9932
stearate (18:0)	Crohn's disease	rs12353451	A	G	A	G	-0.0223	0.0188329	0.0373	0.0243869	FALSE	FALSE	FALSE	iizjr8	9	135169210	0.867773	0.113119	377110	TRUE	reported	0.0049	6.061e-06	7824	TRUE	reported	IlEgl8	2	TRUE	0.00280811	20.7062
stearate (18:0)	Crohn's disease	rs1237044	T	C	T	C	0.0081	0.0167744	0.5836	0.548	FALSE	FALSE	FALSE	iizjr8	17	7138927	0.635233	0.0353611	377110	TRUE	reported	0.0018	5.097e-06	7824	TRUE	reported	IlEgl8	2	TRUE	0.00274567	20.2445
stearate (18:0)	Crohn's disease	rs13355979	A	G	A	G	-0.0076	0.0215374	0.5665	0.581238	FALSE	FALSE	FALSE	iizjr8	5	32983909	0.544841	0.0355692	377110	TRUE	reported	0.0017	6.232e-06	7824	TRUE	reported	IlEgl8	2	TRUE	0.00270999	19.9807
stearate (18:0)	Crohn's disease	rs1348656	T	C	T	C	-0.0137	-0.0456196	0.798	0.815245	FALSE	FALSE	FALSE	iizjr8	3	145215733	0.307808	0.0447324	377110	TRUE	reported	0.0024	1.169e-08	7824	TRUE	reported	IlEgl8	2	TRUE	0.00441079	32.5762
stearate (18:0)	Crohn's disease	rs1426441	A	G	A	G	0.0113	-0.0291001	0.1423	0.192701	FALSE	FALSE	FALSE	iizjr8	12	113613160	0.51014	0.0441834	377110	TRUE	reported	0.0025	4.871e-06	7824	TRUE	reported	IlEgl8	2	TRUE	0.00277006	20.4248
stearate (18:0)	Crohn's disease	rs1477025	T	C	T	C	0.0087	0.022615	0.6547	0.606997	FALSE	FALSE	FALSE	iizjr8	16	49777522	0.526652	0.0357197	377110	TRUE	reported	0.0017	4.828e-07	7824	TRUE	reported	IlEgl8	2	TRUE	0.00354825	26.1832
stearate (18:0)	Crohn's disease	rs1502593	A	G	A	G	0.0081	-0.0627468	0.3909	0.469899	FALSE	FALSE	FALSE	iizjr8	10	100349445	0.0724102	0.0349266	377110	TRUE	reported	0.0017	2.498e-06	7824	TRUE	reported	IlEgl8	2	TRUE	0.00307717	22.6962
stearate (18:0)	Crohn's disease	rs1662999	T	C	T	C	0.0079	-0.0655415	0.6325	0.564117	FALSE	FALSE	FALSE	iizjr8	2	26663934	0.0626325	0.0352034	377110	TRUE	reported	0.0017	4.209e-06	7824	TRUE	reported	IlEgl8	2	TRUE	0.00292752	21.5893
stearate (18:0)	Crohn's disease	rs1922419	A	G	A	G	-0.0182	-0.0148286	0.7807	0.8099	FALSE	FALSE	FALSE	iizjr8	7	133234256	0.737619	0.0442635	377110	TRUE	reported	0.0039	3.365e-06	7824	TRUE	reported	IlEgl8	2	TRUE	0.0121883	21.7531
stearate (18:0)	Crohn's disease	rs2100884	T	C	T	C	-0.0084	-0.0246185	0.4375	0.486879	FALSE	FALSE	FALSE	iizjr8	11	6137789	0.481059	0.0349396	377110	TRUE	reported	0.0017	8.6e-07	7824	TRUE	reported	IlEgl8	2	TRUE	0.00330856	24.4086
stearate (18:0)	Crohn's disease	rs2115366	T	C	T	C	-0.0079	-0.0249108	0.4418	0.310319	FALSE	FALSE	FALSE	iizjr8	2	8323901	0.510505	0.0378554	377110	TRUE	reported	0.0017	3.927e-06	7824	TRUE	reported	IlEgl8	2	TRUE	0.00292752	21.5893
stearate (18:0)	Crohn's disease	rs216283	A	C	A	C	0.008	0.0363771	0.4171	0.450246	FALSE	FALSE	FALSE	iizjr8	19	3007700	0.298191	0.0349672	377110	TRUE	reported	0.0017	2.631e-06	7824	TRUE	reported	IlEgl8	2	TRUE	0.00300188	22.1393
stearate (18:0)	Crohn's disease	rs2280248	A	G	A	G	-0.0077	-0.0335664	0.4808	0.547144	FALSE	FALSE	FALSE	iizjr8	15	42141604	0.339053	0.0351098	377110	TRUE	reported	0.0017	5.545e-06	7824	TRUE	reported	IlEgl8	2	TRUE	0.00278158	20.51
stearate (18:0)	Crohn's disease	rs2489020	T	C	T	C	-0.0081	0.0662628	0.5262	0.476023	FALSE	FALSE	FALSE	iizjr8	10	100625309	0.0574738	0.0348809	377110	TRUE	reported	0.0017	2.3e-06	7824	TRUE	reported	IlEgl8	2	TRUE	0.00307717	22.6962
stearate (18:0)	Crohn's disease	rs281216	T	G	T	G	0.0149	0.0314238	0.9187	0.887708	FALSE	FALSE	FALSE	iizjr8	15	47416382	0.5709	0.055448	377110	TRUE	reported	0.0033	8.264e-06	7824	TRUE	reported	IlEgl8	2	TRUE	0.00276414	20.381
stearate (18:0)	Crohn's disease	rs3087751	A	C	A	C	0.0078	0.0212651	0.423	0.364565	FALSE	FALSE	FALSE	iizjr8	20	1166766	0.559187	0.0364098	377110	TRUE	reported	0.0017	5.234e-06	7824	TRUE	reported	IlEgl8	2	TRUE	0.00285409	21.0462
stearate (18:0)	Crohn's disease	rs3748771	T	G	T	G	-0.0671	-0.253672	0.9877	0.99403	FALSE	FALSE	FALSE	iizjr8	1	230837961	0.26516	0.227656	377110	TRUE	reported	0.0149	6.346e-06	7824	TRUE	reported	IlEgl8	2	TRUE	0.0113597	20.2572
stearate (18:0)	Crohn's disease	rs3793900	A	C	A	C	-0.0078	-0.0760089	0.6337	0.712853	FALSE	FALSE	FALSE	iizjr8	10	86959076	0.0491836	0.038642	377110	TRUE	reported	0.0017	5.733e-06	7824	TRUE	reported	IlEgl8	2	TRUE	0.00285409	21.0462
stearate (18:0)	Crohn's disease	rs3863373	A	C	A	C	-0.008	0.0139144	0.3335	0.350264	FALSE	FALSE	FALSE	iizjr8	12	70894616	0.703012	0.0364962	377110	TRUE	reported	0.0017	4.205e-06	7824	TRUE	reported	IlEgl8	2	TRUE	0.00300188	22.1393
stearate (18:0)	Crohn's disease	rs4420815	A	G	A	G	-0.014	-0.000126371	0.143	0.186821	FALSE	FALSE	FALSE	iizjr8	3	33753277	0.997743	0.0446807	377110	TRUE	reported	0.003	3.061e-06	7824	TRUE	reported	IlEgl8	2	TRUE	0.00388073	21.77
stearate (18:0)	Crohn's disease	rs4507103	A	G	A	G	0.0077	-0.0589373	0.397	0.418521	FALSE	FALSE	FALSE	iizjr8	2	214496889	0.0959776	0.0354048	377110	TRUE	reported	0.0017	6.893e-06	7824	TRUE	reported	IlEgl8	2	TRUE	0.00278158	20.51
stearate (18:0)	Crohn's disease	rs4710948	A	G	A	G	-0.0085	0.000941356	0.3382	0.380573	FALSE	FALSE	FALSE	iizjr8	6	10305692	0.9791	0.0359329	377110	TRUE	reported	0.0017	6.939e-07	7824	TRUE	reported	IlEgl8	2	TRUE	0.00338753	24.9932
stearate (18:0)	Crohn's disease	rs4750059	C	G	C	G	-0.0134	-0.0607899	0.7956	0.71252	FALSE	TRUE	FALSE	iizjr8	10	11429467	0.119446	0.0390404	377110	TRUE	reported	0.003	6.492e-06	7824	TRUE	reported	IlEgl8	2	TRUE	0.00270525	19.9457
stearate (18:0)	Crohn's disease	rs603424	A	G	A	G	0.0225	0.0280864	0.1835	0.116048	FALSE	FALSE	FALSE	iizjr8	10	100315722	0.610545	0.0551475	377110	TRUE	reported	0.0024	6.064e-21	7824	TRUE	reported	IlEgl8	2	TRUE	0.0118087	87.8667
stearate (18:0)	Crohn's disease	rs6453594	A	G	A	G	-0.0108	0.0239275	0.2196	0.195291	FALSE	FALSE	FALSE	iizjr8	6	72625962	0.58552	0.0438763	377110	TRUE	reported	0.0024	7.008e-06	7824	TRUE	reported	IlEgl8	2	TRUE	0.00274567	20.2445
stearate (18:0)	Crohn's disease	rs6733405	A	G	A	G	-0.0082	0.0246738	0.3867	0.459834	FALSE	FALSE	FALSE	iizjr8	2	22750247	0.480461	0.0349705	377110	TRUE	reported	0.0017	2.415e-06	7824	TRUE	reported	IlEgl8	2	TRUE	0.00315337	23.2601
stearate (18:0)	Crohn's disease	rs6883481	T	C	T	C	0.0077	-0.0116857	0.4737	0.603075	FALSE	FALSE	FALSE	iizjr8	5	166705924	0.74344	0.0357032	377110	TRUE	reported	0.0017	6.17e-06	7824	TRUE	reported	IlEgl8	2	TRUE	0.00278158	20.51
stearate (18:0)	Crohn's disease	rs727892	A	G	A	G	0.0083	0.0260643	0.5021	0.532047	FALSE	FALSE	FALSE	iizjr8	22	29047721	0.455422	0.0349198	377110	TRUE	reported	0.0017	8.15e-07	7824	TRUE	reported	IlEgl8	2	TRUE	0.0032305	23.8309
stearate (18:0)	Crohn's disease	rs7583745	T	C	T	C	-0.0262	-0.0147103	0.8839	0.919886	FALSE	FALSE	FALSE	iizjr8	2	79311772	0.818388	0.0640642	377110	TRUE	reported	0.0055	1.487e-06	7824	TRUE	reported	IlEgl8	2	TRUE	0.0126936	22.6665
stearate (18:0)	Crohn's disease	rs7681360	A	G	A	G	0.0078	0.0273172	0.5825	0.501442	FALSE	FALSE	FALSE	iizjr8	4	57106999	0.434603	0.034962	377110	TRUE	reported	0.0017	4.186e-06	7824	TRUE	reported	IlEgl8	2	TRUE	0.00285409	21.0462
stearate (18:0)	Crohn's disease	rs7996008	A	G	A	G	0.0079	-0.00334489	0.2935	0.3376	FALSE	FALSE	FALSE	iizjr8	13	57791578	0.927697	0.0368614	377110	TRUE	reported	0.0017	5.685e-06	7824	TRUE	reported	IlEgl8	2	TRUE	0.00292752	21.5893
stearate (18:0)	Crohn's disease	rs954820	A	G	A	G	0.0083	0.00713933	0.5619	0.582222	FALSE	FALSE	FALSE	iizjr8	10	132144257	0.841411	0.0356809	377110	TRUE	reported	0.0018	2.57e-06	7824	TRUE	reported	IlEgl8	2	TRUE	0.00288254	21.2566
stearate (18:0)	Crohn's disease	rs9568232	T	C	T	C	0.0126	-0.0498229	0.1152	0.09402	FALSE	FALSE	FALSE	iizjr8	13	49515708	0.402129	0.0594669	377110	TRUE	reported	0.0028	5.056e-06	7824	TRUE	reported	IlEgl8	2	TRUE	0.00274567	20.2445
stearate (18:0)	Crohn's disease	rs9809122	A	G	A	G	-0.0087	-0.0066533	0.5295	0.631563	FALSE	FALSE	FALSE	iizjr8	3	70035102	0.854402	0.0362569	377110	TRUE	reported	0.0017	3.924e-07	7824	TRUE	reported	IlEgl8	2	TRUE	0.00354825	26.1832
oleate (18:1n9)	Crohn's disease	rs10112003	A	G	A	G	0.019	0.0266046	0.0783	0.0535935	FALSE	FALSE	FALSE	nId9KA	8	34502975	0.730725	0.0773029	377110	TRUE	reported	0.004	2.412e-06	7824	TRUE	reported	Cmc17P	2	TRUE	0.00307158	22.5563
oleate (18:1n9)	Crohn's disease	rs10242171	A	G	A	G	-0.0154	0.0471792	0.135	0.106657	FALSE	FALSE	FALSE	nId9KA	7	28904528	0.405847	0.0567586	377110	TRUE	reported	0.0033	4.315e-06	7824	TRUE	reported	Cmc17P	2	TRUE	0.00296507	21.7718
oleate (18:1n9)	Crohn's disease	rs10746614	A	G	A	G	-0.0114	0.00234819	0.2333	0.235285	FALSE	FALSE	FALSE	nId9KA	9	80001862	0.954548	0.041199	377110	TRUE	reported	0.0025	4.049e-06	7824	TRUE	reported	Cmc17P	2	TRUE	0.00283145	20.7879
oleate (18:1n9)	Crohn's disease	rs11118120	A	C	A	C	-0.0142	0.0128368	0.8514	0.799758	FALSE	FALSE	FALSE	nId9KA	1	218532419	0.769391	0.0437858	377110	TRUE	reported	0.0031	6.009e-06	7824	TRUE	reported	Cmc17P	2	TRUE	0.00285708	20.9766
oleate (18:1n9)	Crohn's disease	rs11133892	A	G	A	G	0.012	0.0278381	0.4423	0.43029	FALSE	FALSE	FALSE	nId9KA	5	17254917	0.429514	0.035237	377110	TRUE	reported	0.0023	2.648e-07	7824	TRUE	reported	Cmc17P	2	TRUE	0.00370345	27.2137
oleate (18:1n9)	Crohn's disease	rs12451448	A	G	A	G	-0.0116	-0.0104138	0.2677	0.253731	FALSE	FALSE	FALSE	nId9KA	17	53510521	0.794939	0.0400682	377110	TRUE	reported	0.0025	2.298e-06	7824	TRUE	reported	Cmc17P	2	TRUE	0.00293138	21.5237
oleate (18:1n9)	Crohn's disease	rs13019537	C	G	C	G	0.0157	-0.000715823	0.841	0.865055	FALSE	TRUE	FALSE	nId9KA	2	48749438	0.988832	0.0511382	377110	TRUE	reported	0.0032	7.521e-07	7824	TRUE	reported	Cmc17P	2	TRUE	0.00327631	24.0647
oleate (18:1n9)	Crohn's disease	rs1348656	T	C	T	C	-0.0172	-0.0456196	0.7976	0.815245	FALSE	FALSE	FALSE	nId9KA	3	145215733	0.307808	0.0447324	377110	TRUE	reported	0.003	1.058e-08	7824	TRUE	reported	Cmc17P	2	TRUE	0.00446869	32.8621
oleate (18:1n9)	Crohn's disease	rs17495226	A	G	A	G	0.0216	0.0187581	0.0566	0.0365731	FALSE	FALSE	FALSE	nId9KA	4	37641124	0.840788	0.0933769	377110	TRUE	reported	0.0047	5.667e-06	7824	TRUE	reported	Cmc17P	2	TRUE	0.00287589	21.1151
oleate (18:1n9)	Crohn's disease	rs1922578	A	G	A	G	-0.0391	0.200022	0.9821	0.980011	FALSE	FALSE	FALSE	nId9KA	12	82677418	0.106306	0.123851	377110	TRUE	reported	0.0088	9.363e-06	7824	TRUE	reported	Cmc17P	2	TRUE	0.00268862	19.7365
oleate (18:1n9)	Crohn's disease	rs2017823	A	G	A	G	0.0142	0.0126448	0.841	0.838011	FALSE	FALSE	FALSE	nId9KA	18	2383524	0.788913	0.047231	377110	TRUE	reported	0.0031	4.849e-06	7824	TRUE	reported	Cmc17P	2	TRUE	0.00285708	20.9766
oleate (18:1n9)	Crohn's disease	rs35350	A	G	A	G	0.0376	0.0529393	0.9692	0.979749	FALSE	FALSE	FALSE	nId9KA	12	115170925	0.672368	0.125182	377110	TRUE	reported	0.0083	5.443e-06	7824	TRUE	reported	Cmc17P	2	TRUE	0.00279457	20.5164
oleate (18:1n9)	Crohn's disease	rs4287543	A	G	A	G	0.015	0.0245275	0.8771	0.869041	FALSE	FALSE	FALSE	nId9KA	15	91570275	0.635125	0.0516883	377110	TRUE	reported	0.0033	4.542e-06	7824	TRUE	reported	Cmc17P	2	TRUE	0.00281347	20.6555
oleate (18:1n9)	Crohn's disease	rs4353846	T	C	T	C	-0.0112	-0.0612776	0.5643	0.44952	FALSE	FALSE	FALSE	nId9KA	3	177448351	0.0814667	0.0351719	377110	TRUE	reported	0.0023	1.7e-06	7824	TRUE	reported	Cmc17P	2	TRUE	0.00322766	23.7062
oleate (18:1n9)	Crohn's disease	rs4573205	T	G	T	G	-0.0146	0.00486434	0.8698	0.882432	FALSE	FALSE	FALSE	nId9KA	7	124224131	0.928613	0.0542953	377110	TRUE	reported	0.0033	8.717e-06	7824	TRUE	reported	Cmc17P	2	TRUE	0.00266581	19.5686
oleate (18:1n9)	Crohn's disease	rs4654501	A	G	A	G	0.011	-0.062308	0.7667	0.832413	FALSE	FALSE	FALSE	nId9KA	1	4175708	0.181423	0.0466243	377110	TRUE	reported	0.0025	7.407e-06	7824	TRUE	reported	Cmc17P	2	TRUE	0.00263675	19.3547
oleate (18:1n9)	Crohn's disease	rs6453591	A	T	A	T	0.0133	-0.0239274	0.771	0.804709	FALSE	TRUE	FALSE	nId9KA	6	72625380	0.585522	0.0438763	377110	TRUE	reported	0.0025	8.55e-08	7824	TRUE	reported	Cmc17P	2	TRUE	0.00384998	28.2947
oleate (18:1n9)	Crohn's disease	rs7586280	A	T	A	T	-0.011	-0.061999	0.3011	0.357133	FALSE	TRUE	FALSE	nId9KA	2	48709450	0.0891313	0.0364699	377110	TRUE	reported	0.0024	4.106e-06	7824	TRUE	reported	Cmc17P	2	TRUE	0.00286042	21.0012
oleate (18:1n9)	Crohn's disease	rs7898173	A	G	A	G	-0.0138	-0.0282836	0.1431	0.191971	FALSE	FALSE	FALSE	nId9KA	10	3387136	0.524567	0.0444487	377110	TRUE	reported	0.0031	8.957e-06	7824	TRUE	reported	Cmc17P	2	TRUE	0.00269881	19.8114
oleate (18:1n9)	Crohn's disease	rs7951538	C	G	C	G	-0.0107	0.0167102	0.7061	0.748972	FALSE	TRUE	FALSE	nId9KA	11	96134525	0.679143	0.0403987	377110	TRUE	reported	0.0024	8.092e-06	7824	TRUE	reported	Cmc17P	2	TRUE	0.00270694	19.8713
oleate (18:1n9)	Crohn's disease	rs9861865	C	G	C	G	-0.0107	0.000683117	0.3196	0.373113	FALSE	TRUE	FALSE	nId9KA	3	116564680	0.984885	0.036058	377110	TRUE	reported	0.0024	8.06e-06	7824	TRUE	reported	Cmc17P	2	TRUE	0.00270694	19.8713
pentadecanoate (15:0)	Crohn's disease	rs10509840	A	G	A	G	-0.0119	-0.0263616	0.6879	0.706799	FALSE	FALSE	FALSE	JWYTTL	10	107614014	0.492534	0.0384121	377110	TRUE	reported	0.0026	4.225e-06	7824	TRUE	reported	wZTn6E	2	TRUE	0.00295714	20.9423
pentadecanoate (15:0)	Crohn's disease	rs11036893	T	C	T	C	-0.013	-0.0160886	0.3592	0.296066	FALSE	FALSE	FALSE	JWYTTL	11	42444556	0.673113	0.0381356	377110	TRUE	reported	0.0025	3.005e-07	7824	TRUE	reported	wZTn6E	2	TRUE	0.0038138	27.0323
pentadecanoate (15:0)	Crohn's disease	rs11245200	T	C	T	C	0.018	-0.0183062	0.1119	0.134823	FALSE	FALSE	FALSE	JWYTTL	10	124494183	0.720711	0.0512046	377110	TRUE	reported	0.004	8.941e-06	7824	TRUE	reported	wZTn6E	2	TRUE	0.00285886	20.2443
pentadecanoate (15:0)	Crohn's disease	rs11791164	T	G	T	G	0.0196	-0.0300422	0.0803	0.0778748	FALSE	FALSE	FALSE	JWYTTL	9	38285274	0.645543	0.0653145	377110	TRUE	reported	0.0043	4.345e-06	7824	TRUE	reported	wZTn6E	2	TRUE	0.00293299	20.7708
pentadecanoate (15:0)	Crohn's disease	rs16830012	T	G	T	G	-0.0328	-0.0109941	0.9719	0.935273	FALSE	FALSE	FALSE	JWYTTL	2	134055092	0.876888	0.070968	377110	TRUE	reported	0.0073	7.407e-06	7824	TRUE	reported	wZTn6E	2	TRUE	0.00285019	20.1827
pentadecanoate (15:0)	Crohn's disease	rs17056226	T	G	T	G	0.0153	-0.00520385	0.1416	0.0857327	FALSE	FALSE	FALSE	JWYTTL	18	75055313	0.933528	0.0623909	377110	TRUE	reported	0.0034	7.065e-06	7824	TRUE	reported	wZTn6E	2	TRUE	0.00285886	20.2443
pentadecanoate (15:0)	Crohn's disease	rs17385848	A	G	A	G	0.0122	-0.0997591	0.6443	0.730209	FALSE	FALSE	FALSE	JWYTTL	2	17096633	0.011429	0.0394414	377110	TRUE	reported	0.0025	1.162e-06	7824	TRUE	reported	wZTn6E	2	TRUE	0.00336038	23.8077
pentadecanoate (15:0)	Crohn's disease	rs17773390	A	G	A	G	0.0123	0.00174774	0.2915	0.346391	FALSE	FALSE	FALSE	JWYTTL	4	6171794	0.9619	0.0365872	377110	TRUE	reported	0.0026	3.254e-06	7824	TRUE	reported	wZTn6E	2	TRUE	0.00315864	22.3738
pentadecanoate (15:0)	Crohn's disease	rs3135095	A	G	A	G	-0.0117	0.045358	0.2993	0.348529	FALSE	FALSE	FALSE	JWYTTL	4	2388073	0.21512	0.0365905	377110	TRUE	reported	0.0025	3.918e-06	7824	TRUE	reported	wZTn6E	2	TRUE	0.00309142	21.8962
pentadecanoate (15:0)	Crohn's disease	rs3900774	T	G	T	G	0.061	-0.0648593	0.988	0.978476	FALSE	FALSE	FALSE	JWYTTL	6	168469704	0.587199	0.119468	377110	TRUE	reported	0.013	2.701e-06	7824	TRUE	reported	wZTn6E	2	TRUE	0.00408871	22.0095
pentadecanoate (15:0)	Crohn's disease	rs4960640	T	C	T	C	-0.0285	-0.0627248	0.9667	0.935207	FALSE	FALSE	FALSE	JWYTTL	7	154885042	0.375192	0.0707323	377110	TRUE	reported	0.0064	9.695e-06	7824	TRUE	reported	wZTn6E	2	TRUE	0.00279977	19.8247
pentadecanoate (15:0)	Crohn's disease	rs6471261	T	G	T	G	0.0115	-0.0116398	0.2806	0.31143	FALSE	FALSE	FALSE	JWYTTL	8	90877942	0.756601	0.0375542	377110	TRUE	reported	0.0025	6.164e-06	7824	TRUE	reported	wZTn6E	2	TRUE	0.00298695	21.154
pentadecanoate (15:0)	Crohn's disease	rs6472299	A	G	A	G	-0.0149	0.0221404	0.8381	0.782219	FALSE	FALSE	FALSE	JWYTTL	8	67453079	0.601242	0.0423645	377110	TRUE	reported	0.0033	7.866e-06	7824	TRUE	reported	wZTn6E	2	TRUE	0.00287809	20.3808
pentadecanoate (15:0)	Crohn's disease	rs6783294	A	G	A	G	-0.0213	0.0237428	0.4281	0.462242	FALSE	FALSE	FALSE	JWYTTL	3	134186501	0.496331	0.0349018	377110	TRUE	reported	0.0045	2.41e-06	7824	TRUE	reported	wZTn6E	2	TRUE	0.0130077	22.3781
pentadecanoate (15:0)	Crohn's disease	rs6887589	A	G	A	G	-0.0142	0.0326749	0.7787	0.785281	FALSE	FALSE	FALSE	JWYTTL	5	107675858	0.440191	0.042332	377110	TRUE	reported	0.0026	4.33e-08	7824	TRUE	reported	wZTn6E	2	TRUE	0.00420543	29.82
pentadecanoate (15:0)	Crohn's disease	rs7710912	A	G	A	G	-0.0189	0.02578	0.0728	0.10892	FALSE	FALSE	FALSE	JWYTTL	5	84683136	0.646764	0.056256	377110	TRUE	reported	0.0042	8.302e-06	7824	TRUE	reported	wZTn6E	2	TRUE	0.00285886	20.2443
pentadecanoate (15:0)	Crohn's disease	rs7791503	T	C	T	C	0.0126	0.0571245	0.269	0.398783	FALSE	FALSE	FALSE	JWYTTL	7	45968084	0.110547	0.0357981	377110	TRUE	reported	0.0026	9.648e-07	7824	TRUE	reported	wZTn6E	2	TRUE	0.00331408	23.4786
pentadecanoate (15:0)	Crohn's disease	rs8098317	T	G	T	G	-0.0119	-0.0211411	0.7857	0.753179	FALSE	FALSE	FALSE	JWYTTL	18	24627755	0.601348	0.0404643	377110	TRUE	reported	0.0026	6.643e-06	7824	TRUE	reported	wZTn6E	2	TRUE	0.00295714	20.9423
pentadecanoate (15:0)	Crohn's disease	rs961959	A	C	A	C	-0.0121	0.0213488	0.1925	0.224806	FALSE	FALSE	FALSE	JWYTTL	9	118787757	0.60891	0.0417269	377110	TRUE	reported	0.0027	5.262e-06	7824	TRUE	reported	wZTn6E	2	TRUE	0.00283544	20.078
myristate (14:0)	Crohn's disease	rs10005295	A	G	A	G	-0.0634	-0.00523528	0.0267	0.042873	FALSE	FALSE	FALSE	X3kEBX	4	90961573	0.951349	0.0858056	377110	TRUE	reported	0.0136	3.398e-06	7824	TRUE	reported	Tj5sjb	2	TRUE	0.0121426	21.7075
myristate (14:0)	Crohn's disease	rs10164158	A	G	A	G	0.0229	-0.0199945	0.0577	0.0761877	FALSE	FALSE	FALSE	X3kEBX	18	69099637	0.762277	0.0660997	377110	TRUE	reported	0.005	4.179e-06	7824	TRUE	reported	Tj5sjb	2	TRUE	0.00284118	20.9707
myristate (14:0)	Crohn's disease	rs10494825	T	C	T	C	-0.0114	-0.0138281	0.2783	0.17774	FALSE	FALSE	FALSE	X3kEBX	1	200504351	0.76337	0.0459316	377110	TRUE	reported	0.0026	9.586e-06	7824	TRUE	reported	Tj5sjb	2	TRUE	0.00260456	19.2196
myristate (14:0)	Crohn's disease	rs10831497	A	G	A	G	0.0126	-0.0173424	0.2209	0.260107	FALSE	FALSE	FALSE	X3kEBX	11	96214246	0.662772	0.039768	377110	TRUE	reported	0.0028	4.968e-06	7824	TRUE	reported	Tj5sjb	2	TRUE	0.00274307	20.2445
myristate (14:0)	Crohn's disease	rs11118120	A	C	A	C	-0.0175	0.0128368	0.8534	0.799758	FALSE	FALSE	FALSE	X3kEBX	1	218532419	0.769391	0.0437858	377110	TRUE	reported	0.0033	1.709e-07	7824	TRUE	reported	Tj5sjb	2	TRUE	0.00380537	28.1145
myristate (14:0)	Crohn's disease	rs12250605	T	C	T	C	0.0122	0.0212817	0.751	0.593529	FALSE	FALSE	FALSE	X3kEBX	10	118289682	0.552268	0.0358058	377110	TRUE	reported	0.0026	2.015e-06	7824	TRUE	reported	Tj5sjb	2	TRUE	0.00298181	22.0118
myristate (14:0)	Crohn's disease	rs12426539	T	C	T	C	0.0405	-0.22505	0.0306	0.0284937	FALSE	FALSE	FALSE	X3kEBX	12	131252234	0.0373456	0.108095	377110	TRUE	reported	0.0091	9.311e-06	7824	TRUE	reported	Tj5sjb	2	TRUE	0.00268327	19.802
myristate (14:0)	Crohn's disease	rs12967799	A	C	A	C	0.0193	0.029515	0.0794	0.0537852	FALSE	FALSE	FALSE	X3kEBX	18	72449754	0.70288	0.0773787	377110	TRUE	reported	0.0043	6.129e-06	7824	TRUE	reported	Tj5sjb	2	TRUE	0.00272895	20.14
myristate (14:0)	Crohn's disease	rs13393013	A	G	A	G	0.0415	0.0189818	0.0218	0.0341664	FALSE	FALSE	FALSE	X3kEBX	2	195509187	0.841625	0.0949967	377110	TRUE	reported	0.0085	1.075e-06	7824	TRUE	reported	Tj5sjb	2	TRUE	0.00322744	23.8309
myristate (14:0)	Crohn's disease	rs17155949	T	C	T	C	0.0698	0.0545588	0.9746	0.965468	FALSE	FALSE	FALSE	X3kEBX	5	103907376	0.568643	0.0957089	377110	TRUE	reported	0.0153	4.752e-06	7824	TRUE	reported	Tj5sjb	2	TRUE	0.0116349	20.7891
myristate (14:0)	Crohn's disease	rs1936396	A	G	A	G	-0.0118	-0.0158305	0.2253	0.227562	FALSE	FALSE	FALSE	X3kEBX	10	45052620	0.704241	0.0417028	377110	TRUE	reported	0.0026	5.67e-06	7824	TRUE	reported	Tj5sjb	2	TRUE	0.00279003	20.592
myristate (14:0)	Crohn's disease	rs314241	T	C	T	C	-0.0114	-0.0123024	0.4625	0.511	FALSE	FALSE	FALSE	X3kEBX	17	7142342	0.727348	0.0352852	377110	TRUE	reported	0.0025	5.249e-06	7824	TRUE	reported	Tj5sjb	2	TRUE	0.00281649	20.788
myristate (14:0)	Crohn's disease	rs35350	A	G	A	G	0.0397	0.0529393	0.9722	0.979749	FALSE	FALSE	FALSE	X3kEBX	12	115170925	0.672368	0.125182	377110	TRUE	reported	0.0089	8.097e-06	7824	TRUE	reported	Tj5sjb	2	TRUE	0.00269546	19.8922
myristate (14:0)	Crohn's disease	rs3759526	T	C	T	C	-0.0209	-0.00820727	0.0806	0.0908859	FALSE	FALSE	FALSE	X3kEBX	14	50825817	0.892094	0.0605008	377110	TRUE	reported	0.0043	8.927e-07	7824	TRUE	reported	Tj5sjb	2	TRUE	0.00319866	23.6177
myristate (14:0)	Crohn's disease	rs4109037	A	T	A	T	0.0162	0.0411655	0.146	0.107363	FALSE	TRUE	FALSE	X3kEBX	4	56909443	0.465106	0.0563552	377110	TRUE	reported	0.0033	9.489e-07	7824	TRUE	reported	Tj5sjb	2	TRUE	0.00326277	24.0926
myristate (14:0)	Crohn's disease	rs4327548	A	G	A	G	-0.0121	-0.0175796	0.291	0.328342	FALSE	FALSE	FALSE	X3kEBX	4	57133102	0.636788	0.0372295	377110	TRUE	reported	0.0026	2.251e-06	7824	TRUE	reported	Tj5sjb	2	TRUE	0.00293327	21.6524
myristate (14:0)	Crohn's disease	rs4420815	A	G	A	G	-0.019	-0.000126371	0.143	0.186821	FALSE	FALSE	FALSE	X3kEBX	3	33753277	0.997743	0.0446807	377110	TRUE	reported	0.004	2.034e-06	7824	TRUE	reported	Tj5sjb	2	TRUE	0.00401714	22.5544
myristate (14:0)	Crohn's disease	rs453612	T	C	T	C	0.0114	0.00917412	0.3549	0.410051	FALSE	FALSE	FALSE	X3kEBX	20	15421533	0.795996	0.0354853	377110	TRUE	reported	0.0025	5.854e-06	7824	TRUE	reported	Tj5sjb	2	TRUE	0.00281649	20.788
myristate (14:0)	Crohn's disease	rs4710948	A	G	A	G	-0.0115	0.000941356	0.3383	0.380573	FALSE	FALSE	FALSE	X3kEBX	6	10305692	0.9791	0.0359329	377110	TRUE	reported	0.0025	4.85e-06	7824	TRUE	reported	Tj5sjb	2	TRUE	0.00286598	21.1543
myristate (14:0)	Crohn's disease	rs603424	A	G	A	G	0.0162	0.0280864	0.1832	0.116048	FALSE	FALSE	FALSE	X3kEBX	10	100315722	0.610545	0.0551475	377110	TRUE	reported	0.0032	5.756e-07	7824	TRUE	reported	Tj5sjb	2	TRUE	0.00346917	25.6219
myristate (14:0)	Crohn's disease	rs6467872	A	C	A	C	0.0114	0.0382388	0.6087	0.574788	FALSE	FALSE	FALSE	X3kEBX	7	81775566	0.279528	0.0353612	377110	TRUE	reported	0.0025	5.639e-06	7824	TRUE	reported	Tj5sjb	2	TRUE	0.00281649	20.788
myristate (14:0)	Crohn's disease	rs6665988	A	C	A	C	-0.0115	0.034428	0.7127	0.632794	FALSE	FALSE	FALSE	X3kEBX	1	200540783	0.341918	0.0362254	377110	TRUE	reported	0.0026	9.113e-06	7824	TRUE	reported	Tj5sjb	2	TRUE	0.00265033	19.5583
myristate (14:0)	Crohn's disease	rs670365	A	G	A	G	0.039	0.0432144	0.0903	0.0942603	FALSE	FALSE	FALSE	X3kEBX	5	41603338	0.468973	0.0596759	377110	TRUE	reported	0.0088	9.48e-06	7824	TRUE	reported	Tj5sjb	2	TRUE	0.0109871	19.6188
myristate (14:0)	Crohn's disease	rs7016645	T	C	T	C	-0.0117	-0.0524578	0.253	0.211546	FALSE	FALSE	FALSE	X3kEBX	8	79629792	0.21989	0.0427591	377110	TRUE	reported	0.0026	8.442e-06	7824	TRUE	reported	Tj5sjb	2	TRUE	0.00274307	20.2445
myristate (14:0)	Crohn's disease	rs7796330	T	C	T	C	0.0116	-0.0722011	0.2727	0.289418	FALSE	FALSE	FALSE	X3kEBX	7	49088263	0.0606764	0.0384899	377110	TRUE	reported	0.0026	7.927e-06	7824	TRUE	reported	Tj5sjb	2	TRUE	0.0026965	19.8999
pipecolate	Crohn's disease	rs11184997	A	T	A	T	0.0179	-0.00505025	0.2894	0.27964	FALSE	TRUE	FALSE	1MYwqS	1	106874932	0.896868	0.0389622	377110	TRUE	reported	0.0039	6.013e-06	7824	TRUE	reported	uvC9oY	2	TRUE	0.00285984	21.06
pipecolate	Crohn's disease	rs11718405	T	C	T	C	0.0216	-0.0809365	0.8358	0.854158	FALSE	FALSE	FALSE	1MYwqS	3	105428358	0.100166	0.0492299	377110	TRUE	reported	0.0048	8.433e-06	7824	TRUE	reported	uvC9oY	2	TRUE	0.0027494	20.2445
pipecolate	Crohn's disease	rs12725284	T	C	T	C	0.0315	0.103938	0.1606	0.192406	FALSE	FALSE	FALSE	1MYwqS	1	147320547	0.0185191	0.0441334	377110	TRUE	reported	0.0056	1.72e-08	7824	TRUE	reported	uvC9oY	2	TRUE	0.0042893	31.632
pipecolate	Crohn's disease	rs1476414	C	G	C	G	0.0397	-0.127693	0.0535	0.0798973	FALSE	TRUE	FALSE	1MYwqS	13	87632701	0.0469624	0.0642757	377110	TRUE	reported	0.0081	9.299e-07	7824	TRUE	reported	uvC9oY	2	TRUE	0.00325988	24.0156
pipecolate	Crohn's disease	rs3010320	A	T	A	T	-0.0205	0.0372371	0.232	0.199277	FALSE	TRUE	FALSE	1MYwqS	1	59099220	0.394626	0.0437436	377110	TRUE	reported	0.0042	1.001e-06	7824	TRUE	reported	uvC9oY	2	TRUE	0.00323304	23.8172
pipecolate	Crohn's disease	rs35421463	A	G	A	G	0.0277	-0.0722455	0.4033	0.400061	FALSE	FALSE	FALSE	1MYwqS	4	12780040	0.0415757	0.0354537	377110	TRUE	reported	0.006	4.148e-06	7824	TRUE	reported	uvC9oY	2	TRUE	0.0120123	21.2893
pipecolate	Crohn's disease	rs3915237	T	G	T	G	-0.0182	0.0176762	0.7005	0.715997	FALSE	FALSE	FALSE	1MYwqS	12	16266471	0.650567	0.0390226	377110	TRUE	reported	0.004	5.519e-06	7824	TRUE	reported	uvC9oY	2	TRUE	0.00281066	20.6969
pipecolate	Crohn's disease	rs4443239	T	G	T	G	0.031	-0.0198631	0.7453	0.834909	FALSE	FALSE	FALSE	1MYwqS	4	169341881	0.672704	0.0470198	377110	TRUE	reported	0.0069	7.58e-06	7824	TRUE	reported	uvC9oY	2	TRUE	0.0113834	20.1618
pipecolate	Crohn's disease	rs4590377	T	C	T	C	-0.0178	-0.0415899	0.7362	0.710595	FALSE	FALSE	FALSE	1MYwqS	7	78078240	0.28091	0.0385707	377110	TRUE	reported	0.004	8.786e-06	7824	TRUE	reported	uvC9oY	2	TRUE	0.0026888	19.7971
pipecolate	Crohn's disease	rs4717457	A	C	A	C	0.0233	0.0146093	0.1392	0.113966	FALSE	FALSE	FALSE	1MYwqS	7	68488861	0.790229	0.0549197	377110	TRUE	reported	0.0052	6.802e-06	7824	TRUE	reported	uvC9oY	2	TRUE	0.00272601	20.0718
pipecolate	Crohn's disease	rs6497209	A	G	A	G	0.019	0.0316484	0.2139	0.247684	FALSE	FALSE	FALSE	1MYwqS	15	85486366	0.433186	0.0403805	377110	TRUE	reported	0.0042	4.779e-06	7824	TRUE	reported	uvC9oY	2	TRUE	0.00277849	20.4593
pipecolate	Crohn's disease	rs699474	C	G	C	G	0.1282	0.143642	0.0134	0.002526	FALSE	TRUE	FALSE	1MYwqS	4	24795242	0.686437	0.355818	377110	TRUE	reported	0.0264	1.158e-06	7824	TRUE	reported	uvC9oY	2	TRUE	0.0132734	23.5544
pipecolate	Crohn's disease	rs7561932	T	C	T	C	0.0184	-0.0190968	0.7721	0.82209	FALSE	FALSE	FALSE	1MYwqS	2	65317934	0.674408	0.0454571	377110	TRUE	reported	0.0042	9.551e-06	7824	TRUE	reported	uvC9oY	2	TRUE	0.00260623	19.1875
pipecolate	Crohn's disease	rs7871735	T	G	T	G	0.0184	-0.0256798	0.2953	0.317244	FALSE	FALSE	FALSE	1MYwqS	9	24205006	0.4921	0.0373811	377110	TRUE	reported	0.004	3.395e-06	7824	TRUE	reported	uvC9oY	2	TRUE	0.0028726	21.1542
pipecolate	Crohn's disease	rs9295427	A	G	A	G	0.0356	-0.0562381	0.9408	0.921949	FALSE	FALSE	FALSE	1MYwqS	6	19287262	0.388259	0.0651826	377110	TRUE	reported	0.0077	3.808e-06	7824	TRUE	reported	uvC9oY	2	TRUE	0.00290178	21.3698
pipecolate	Crohn's disease	rs9460045	T	C	T	C	-0.0529	0.0449461	0.9224	0.891677	FALSE	FALSE	FALSE	1MYwqS	6	170099061	0.422314	0.0560137	377110	TRUE	reported	0.0119	8.911e-06	7824	TRUE	reported	uvC9oY	2	TRUE	0.0111472	19.7388
ornithine	Crohn's disease	rs10497426	T	C	T	C	0.012	-0.0120583	0.8064	0.855287	FALSE	FALSE	FALSE	iizjr8	2	174717539	0.809072	0.0499053	377110	TRUE	reported	0.0026	4.466e-06	7824	TRUE	reported	IlEgl8	2	TRUE	0.00290678	21.2959
ornithine	Crohn's disease	rs10900040	T	C	T	C	-0.0144	0.0391941	0.8351	0.777	FALSE	FALSE	FALSE	iizjr8	10	44458123	0.350464	0.0419777	377110	TRUE	reported	0.0031	3.401e-06	7824	TRUE	reported	IlEgl8	2	TRUE	0.0029443	21.5716
ornithine	Crohn's disease	rs10945970	T	C	T	C	-0.011	-0.0281614	0.3103	0.338067	FALSE	FALSE	FALSE	iizjr8	6	164276686	0.445144	0.036883	377110	TRUE	reported	0.0025	7.379e-06	7824	TRUE	reported	IlEgl8	2	TRUE	0.00264251	19.3547
ornithine	Crohn's disease	rs11701867	A	C	A	C	-0.0136	0.109777	0.1761	0.189517	FALSE	FALSE	FALSE	iizjr8	21	42136622	0.0137765	0.0445699	377110	TRUE	reported	0.0027	2.753e-07	7824	TRUE	reported	IlEgl8	2	TRUE	0.00346024	25.3648
ornithine	Crohn's disease	rs1192521	A	T	A	T	-0.0163	-0.0135531	0.7755	0.760818	FALSE	TRUE	FALSE	iizjr8	20	58104289	0.740541	0.0409291	377110	TRUE	reported	0.0031	1.402e-07	7824	TRUE	reported	IlEgl8	2	TRUE	0.0037694	27.6397
ornithine	Crohn's disease	rs12300345	A	T	A	T	-0.0151	0.0800398	0.132	0.163513	FALSE	TRUE	FALSE	iizjr8	12	11963324	0.0910416	0.0473629	377110	TRUE	reported	0.0034	7.452e-06	7824	TRUE	reported	IlEgl8	2	TRUE	0.00269207	19.7186
ornithine	Crohn's disease	rs13424082	A	G	A	G	-0.0125	0.0027711	0.1735	0.176941	FALSE	FALSE	FALSE	iizjr8	2	179363138	0.951806	0.0458499	377110	TRUE	reported	0.0026	1.799e-06	7824	TRUE	reported	IlEgl8	2	TRUE	0.00315328	23.1076
ornithine	Crohn's disease	rs2351725	A	T	A	T	-0.0119	0.0374266	0.7947	0.821795	FALSE	TRUE	FALSE	iizjr8	6	65814520	0.411905	0.0456119	377110	TRUE	reported	0.0026	5.841e-06	7824	TRUE	reported	IlEgl8	2	TRUE	0.00285868	20.9425
ornithine	Crohn's disease	rs4764034	A	G	A	G	-0.011	0.0247099	0.6869	0.742092	FALSE	FALSE	FALSE	iizjr8	12	13807100	0.535467	0.0398752	377110	TRUE	reported	0.0024	7.669e-06	7824	TRUE	reported	IlEgl8	2	TRUE	0.00286667	21.0012
ornithine	Crohn's disease	rs4812400	A	T	A	T	0.0178	-0.0198733	0.9092	0.923698	FALSE	TRUE	FALSE	iizjr8	20	39551009	0.762384	0.0657291	377110	TRUE	reported	0.0039	4.893e-06	7824	TRUE	reported	IlEgl8	2	TRUE	0.00284273	20.8253
ornithine	Crohn's disease	rs6975921	A	G	A	G	0.0343	-0.000128631	0.9095	0.897194	FALSE	FALSE	FALSE	iizjr8	7	15113188	0.998207	0.0572337	377110	TRUE	reported	0.0071	1.246e-06	7824	TRUE	reported	IlEgl8	2	TRUE	0.013043	23.312
5-oxoproline	Crohn's disease	rs1001210	T	C	T	C	-0.0106	0.0564154	0.8353	0.865978	FALSE	FALSE	FALSE	rrQCA2	6	16728549	0.272018	0.0513602	377110	TRUE	reported	0.0023	3.798e-06	7824	TRUE	reported	l0AyxD	2	TRUE	0.00287992	21.2343
5-oxoproline	Crohn's disease	rs10853533	A	C	A	C	0.0103	0.0167073	0.8743	0.875585	FALSE	FALSE	FALSE	rrQCA2	18	45573334	0.751952	0.05286	377110	TRUE	reported	0.0023	6.086e-06	7824	TRUE	reported	l0AyxD	2	TRUE	0.00271965	20.0494
5-oxoproline	Crohn's disease	rs10890517	T	C	T	C	-0.0197	-0.0138136	0.0433	0.032017	FALSE	FALSE	FALSE	rrQCA2	2	1404671	0.889777	0.0996754	377110	TRUE	reported	0.0043	3.448e-06	7824	TRUE	reported	l0AyxD	2	TRUE	0.002846	20.9835
5-oxoproline	Crohn's disease	rs11582143	C	G	C	G	-0.0112	0.0745263	0.1443	0.0974871	FALSE	TRUE	FALSE	rrQCA2	1	211343634	0.205977	0.0589278	377110	TRUE	reported	0.0023	9.315e-07	7824	TRUE	reported	l0AyxD	2	TRUE	0.00321409	23.7062
5-oxoproline	Crohn's disease	rs12143589	A	G	A	G	0.0118	0.0346942	0.1428	0.186783	FALSE	FALSE	FALSE	rrQCA2	1	239176823	0.437641	0.0446985	377110	TRUE	reported	0.0023	3.381e-07	7824	TRUE	reported	l0AyxD	2	TRUE	0.00356642	26.3142
5-oxoproline	Crohn's disease	rs12294182	T	C	T	C	0.014	0.0341963	0.0987	0.225276	FALSE	FALSE	FALSE	rrQCA2	11	12219173	0.41401	0.0418632	377110	TRUE	reported	0.0029	1.071e-06	7824	TRUE	reported	l0AyxD	2	TRUE	0.00315909	23.2993
5-oxoproline	Crohn's disease	rs12550729	T	C	T	C	0.0637	-0.133987	0.9233	0.925599	FALSE	FALSE	FALSE	rrQCA2	8	144100505	0.044692	0.0667421	377110	TRUE	reported	0.0029	5.97e-110	7824	TRUE	reported	l0AyxD	2	TRUE	0.0615689	482.353
5-oxoproline	Crohn's disease	rs12611788	T	C	T	C	-0.007	-0.0242489	0.6267	0.604811	FALSE	FALSE	FALSE	rrQCA2	2	31119309	0.495692	0.0355929	377110	TRUE	reported	0.0015	5.507e-06	7824	TRUE	reported	l0AyxD	2	TRUE	0.00295261	21.7719
5-oxoproline	Crohn's disease	rs13013224	C	G	C	G	0.0113	-0.0107471	0.1794	0.220096	FALSE	TRUE	FALSE	rrQCA2	2	53203348	0.798939	0.0421918	377110	TRUE	reported	0.0023	7.044e-07	7824	TRUE	reported	l0AyxD	2	TRUE	0.00327156	24.1314
5-oxoproline	Crohn's disease	rs13159409	T	G	T	G	-0.0148	0.0876277	0.0652	0.055711	FALSE	FALSE	FALSE	rrQCA2	5	55832644	0.254813	0.0769517	377110	TRUE	reported	0.0032	2.741e-06	7824	TRUE	reported	l0AyxD	2	TRUE	0.00290027	21.3848
5-oxoproline	Crohn's disease	rs1578743	A	C	A	C	0.0075	-0.0279478	0.6068	0.64396	FALSE	FALSE	FALSE	rrQCA2	10	5680821	0.444932	0.0365861	377110	TRUE	reported	0.0016	1.7e-06	7824	TRUE	reported	l0AyxD	2	TRUE	0.00297895	21.9667
5-oxoproline	Crohn's disease	rs2068157	T	C	T	C	0.0137	-0.0830205	0.9144	0.913618	FALSE	FALSE	FALSE	rrQCA2	5	178766349	0.182084	0.0622171	377110	TRUE	reported	0.0031	8.989e-06	7824	TRUE	reported	l0AyxD	2	TRUE	0.00264876	19.5254
5-oxoproline	Crohn's disease	rs2115151	A	T	A	T	0.0103	-0.0585006	0.8627	0.916357	FALSE	TRUE	FALSE	rrQCA2	4	123091216	0.353367	0.0630341	377110	TRUE	reported	0.0022	3.752e-06	7824	TRUE	reported	l0AyxD	2	TRUE	0.00297175	21.9135
5-oxoproline	Crohn's disease	rs2592916	T	C	T	C	-0.0123	-0.0578364	0.1013	0.0922405	FALSE	FALSE	FALSE	rrQCA2	11	127372556	0.337347	0.0602827	377110	TRUE	reported	0.0027	6.554e-06	7824	TRUE	reported	l0AyxD	2	TRUE	0.00281407	20.7474
5-oxoproline	Crohn's disease	rs306676	A	G	A	G	0.0112	0.0518213	0.1304	0.138914	FALSE	FALSE	FALSE	rrQCA2	13	92954561	0.305527	0.0505746	377110	TRUE	reported	0.0024	2.484e-06	7824	TRUE	reported	l0AyxD	2	TRUE	0.00295261	21.7719
5-oxoproline	Crohn's disease	rs3936211	T	C	T	C	-0.0119	0.0429379	0.424	0.426552	FALSE	FALSE	FALSE	rrQCA2	8	143987456	0.223417	0.0352676	377110	TRUE	reported	0.0015	1.335e-14	7824	TRUE	reported	l0AyxD	2	TRUE	0.00848568	62.9207
5-oxoproline	Crohn's disease	rs4646693	T	C	T	C	-0.009	-0.0436308	0.435	0.384625	FALSE	FALSE	FALSE	rrQCA2	15	100917809	0.22566	0.0360104	377110	TRUE	reported	0.002	6.795e-06	7824	TRUE	reported	l0AyxD	2	TRUE	0.00360818	20.2428
5-oxoproline	Crohn's disease	rs5764925	A	G	A	G	-0.016	-0.0540934	0.0772	0.111912	FALSE	FALSE	FALSE	rrQCA2	22	44367919	0.326361	0.0551146	377110	TRUE	reported	0.0031	1.906e-07	7824	TRUE	reported	l0AyxD	2	TRUE	0.0036093	26.6317
5-oxoproline	Crohn's disease	rs7561255	A	G	A	G	-0.0072	0.010711	0.7086	0.657254	FALSE	FALSE	FALSE	rrQCA2	2	180504489	0.770754	0.0367585	377110	TRUE	reported	0.0016	4.719e-06	7824	TRUE	reported	l0AyxD	2	TRUE	0.00274604	20.2445
5-oxoproline	Crohn's disease	rs764206	A	G	A	G	0.0071	0.0115466	0.6546	0.685428	FALSE	FALSE	FALSE	rrQCA2	1	171575912	0.758351	0.0375317	377110	TRUE	reported	0.0015	4.581e-06	7824	TRUE	reported	l0AyxD	2	TRUE	0.00303731	22.3984
5-oxoproline	Crohn's disease	rs7973508	A	G	A	G	-0.0073	0.0541758	0.2831	0.351432	FALSE	FALSE	FALSE	rrQCA2	12	114855774	0.136051	0.0363436	377110	TRUE	reported	0.0016	5.403e-06	7824	TRUE	reported	l0AyxD	2	TRUE	0.00282263	20.8107
5-oxoproline	Crohn's disease	rs8092658	A	C	A	C	-0.009	0.0300808	0.389	0.345973	FALSE	FALSE	FALSE	rrQCA2	18	45649486	0.412189	0.0366818	377110	TRUE	reported	0.002	6.795e-06	7824	TRUE	reported	l0AyxD	2	TRUE	0.00360818	20.2428
5-oxoproline	Crohn's disease	rs9460424	T	G	T	G	-0.0097	-0.0497613	0.8437	0.802394	FALSE	FALSE	FALSE	rrQCA2	6	19856470	0.254417	0.0436622	377110	TRUE	reported	0.0022	9.164e-06	7824	TRUE	reported	l0AyxD	2	TRUE	0.0026365	19.4348
5-oxoproline	Crohn's disease	rs9964014	T	C	T	C	-0.0132	-0.0339424	0.1115	0.131642	FALSE	FALSE	FALSE	rrQCA2	18	3794759	0.509961	0.0515138	377110	TRUE	reported	0.0025	1.796e-07	7824	TRUE	reported	l0AyxD	2	TRUE	0.0037766	27.8708
5-oxoproline	Crohn's disease	rs9987070	C	G	C	G	-0.028	0.00864469	0.9808	0.947649	FALSE	TRUE	FALSE	rrQCA2	7	19158318	0.912406	0.0785849	377110	TRUE	reported	0.0059	2.432e-06	7824	TRUE	reported	l0AyxD	2	TRUE	0.00305324	22.5161
pantothenate	Crohn's disease	rs10919047	A	C	A	C	0.0176	-0.0122271	0.1408	0.0936487	FALSE	FALSE	FALSE	1MYwqS	1	169064261	0.837835	0.0597424	377110	TRUE	reported	0.0035	6.751e-07	7824	TRUE	reported	uvC9oY	2	TRUE	0.00351921	25.2795
pantothenate	Crohn's disease	rs11719633	A	G	A	G	-0.0206	-0.0160344	0.0945	0.0625134	FALSE	FALSE	FALSE	1MYwqS	3	20361389	0.824649	0.0723672	377110	TRUE	reported	0.0044	3.012e-06	7824	TRUE	reported	uvC9oY	2	TRUE	0.00305203	21.9133
pantothenate	Crohn's disease	rs12544560	A	G	A	G	0.0164	-0.102579	0.148	0.0940312	FALSE	FALSE	FALSE	1MYwqS	8	21510940	0.0874017	0.0600133	377110	TRUE	reported	0.0035	3.318e-06	7824	TRUE	reported	uvC9oY	2	TRUE	0.00305709	21.9498
pantothenate	Crohn's disease	rs13212846	A	C	A	C	-0.0241	-0.124141	0.9252	0.958416	FALSE	FALSE	FALSE	1MYwqS	6	50333387	0.151523	0.0865592	377110	TRUE	reported	0.0052	2.882e-06	7824	TRUE	reported	uvC9oY	2	TRUE	0.00299098	21.4737
pantothenate	Crohn's disease	rs1350858	A	C	A	C	0.0152	0.0706659	0.1783	0.141769	FALSE	FALSE	FALSE	1MYwqS	3	110155780	0.158837	0.0501535	377110	TRUE	reported	0.0034	8.213e-06	7824	TRUE	reported	uvC9oY	2	TRUE	0.00278359	19.9806
pantothenate	Crohn's disease	rs1395	A	G	A	G	0.0172	0.1127	0.7034	0.702148	FALSE	FALSE	FALSE	1MYwqS	2	27201768	0.00333872	0.0384024	377110	TRUE	reported	0.0027	8.138e-11	7824	TRUE	reported	uvC9oY	2	TRUE	0.00563588	40.5703
pantothenate	Crohn's disease	rs17049936	T	C	T	C	-0.0187	0.0366259	0.8912	0.827234	FALSE	FALSE	FALSE	1MYwqS	2	59119677	0.426621	0.046071	377110	TRUE	reported	0.0042	9.584e-06	7824	TRUE	reported	uvC9oY	2	TRUE	0.00276103	19.8182
pantothenate	Crohn's disease	rs17082600	T	C	T	C	0.0476	0.353958	0.0193	0.00764114	FALSE	FALSE	FALSE	1MYwqS	13	25654176	0.0827161	0.203994	377110	TRUE	reported	0.0094	4.082e-07	7824	TRUE	reported	uvC9oY	2	TRUE	0.00356856	25.6352
pantothenate	Crohn's disease	rs17751805	A	G	A	G	0.0628	-0.119434	0.9645	0.958152	FALSE	FALSE	FALSE	1MYwqS	14	64567645	0.171865	0.0874181	377110	TRUE	reported	0.0135	3.399e-06	7824	TRUE	reported	uvC9oY	2	TRUE	0.0129452	21.6135
pantothenate	Crohn's disease	rs1975271	T	C	T	C	0.0116	-0.0519722	0.5872	0.583618	FALSE	FALSE	FALSE	1MYwqS	16	9403806	0.141457	0.0353459	377110	TRUE	reported	0.0026	8.682e-06	7824	TRUE	reported	uvC9oY	2	TRUE	0.00277237	19.8998
pantothenate	Crohn's disease	rs2173615	T	G	T	G	0.0125	-0.00153695	0.3153	0.392554	FALSE	FALSE	FALSE	1MYwqS	3	191955788	0.965673	0.0357134	377110	TRUE	reported	0.0026	1.693e-06	7824	TRUE	reported	uvC9oY	2	TRUE	0.00321781	23.1074
pantothenate	Crohn's disease	rs2526477	A	G	A	G	-0.012	0.0399166	0.609	0.519798	FALSE	FALSE	FALSE	1MYwqS	17	20227880	0.25244	0.0348786	377110	TRUE	reported	0.0026	2.988e-06	7824	TRUE	reported	uvC9oY	2	TRUE	0.00296628	21.2958
pantothenate	Crohn's disease	rs2967437	A	G	A	G	-0.0126	-0.0223296	0.6902	0.701956	FALSE	FALSE	FALSE	1MYwqS	19	36595743	0.558123	0.0381291	377110	TRUE	reported	0.0027	1.879e-06	7824	TRUE	reported	uvC9oY	2	TRUE	0.00303237	21.7717
pantothenate	Crohn's disease	rs3949865	C	G	C	G	-0.0115	0.00441392	0.6187	0.638873	FALSE	TRUE	FALSE	1MYwqS	1	183961672	0.903304	0.0363319	377110	TRUE	reported	0.0026	9.491e-06	7824	TRUE	reported	uvC9oY	2	TRUE	0.0027249	19.5581
pantothenate	Crohn's disease	rs4269521	A	G	A	G	0.0168	0.0116104	0.8431	0.829687	FALSE	FALSE	FALSE	1MYwqS	8	131346302	0.80457	0.0469225	377110	TRUE	reported	0.0034	1.034e-06	7824	TRUE	reported	uvC9oY	2	TRUE	0.00339836	24.4084
pantothenate	Crohn's disease	rs4746017	A	C	A	C	-0.0122	0.051388	0.713	0.76184	FALSE	FALSE	FALSE	1MYwqS	10	70015116	0.20792	0.0408067	377110	TRUE	reported	0.0027	5.098e-06	7824	TRUE	reported	uvC9oY	2	TRUE	0.00284343	20.4113
pantothenate	Crohn's disease	rs6034318	A	G	A	G	0.1083	0.0469437	0.013	0.0292667	FALSE	FALSE	FALSE	1MYwqS	20	15883354	0.649549	0.103312	377110	TRUE	reported	0.0236	4.518e-06	7824	TRUE	reported	uvC9oY	2	TRUE	0.012602	21.0332
pantothenate	Crohn's disease	rs6078500	T	C	T	C	-0.0118	0.00199013	0.5117	0.507606	FALSE	FALSE	FALSE	1MYwqS	20	201372	0.954422	0.0348198	377110	TRUE	reported	0.0026	4.468e-06	7824	TRUE	reported	uvC9oY	2	TRUE	0.00286851	20.5919
pantothenate	Crohn's disease	rs6774965	A	G	A	G	-0.0163	0.00947221	0.8582	0.834967	FALSE	FALSE	FALSE	1MYwqS	3	27507322	0.840184	0.0469716	377110	TRUE	reported	0.0035	3.16e-06	7824	TRUE	reported	uvC9oY	2	TRUE	0.00302004	21.6829
pantothenate	Crohn's disease	rs6848070	A	G	A	G	-0.0117	0.0421802	0.3521	0.498235	FALSE	FALSE	FALSE	1MYwqS	4	126941659	0.227142	0.0349245	377110	TRUE	reported	0.0027	9.911e-06	7824	TRUE	reported	uvC9oY	2	TRUE	0.00261573	18.7725
pantothenate	Crohn's disease	rs7009776	T	C	T	C	-0.0268	-0.023556	0.3342	0.355082	FALSE	FALSE	FALSE	1MYwqS	8	89360962	0.520292	0.0366405	377110	TRUE	reported	0.006	7.116e-06	7824	TRUE	reported	uvC9oY	2	TRUE	0.0119471	19.9269
pantothenate	Crohn's disease	rs7458704	T	G	T	G	-0.0544	0.0114625	0.984	0.962876	FALSE	FALSE	FALSE	1MYwqS	7	67957106	0.900801	0.0919582	377110	TRUE	reported	0.0109	5.6e-07	7824	TRUE	reported	uvC9oY	2	TRUE	0.00346676	24.9014
pantothenate	Crohn's disease	rs7574257	T	C	T	C	0.0118	-0.0588317	0.325	0.360488	FALSE	FALSE	FALSE	1MYwqS	2	105371990	0.10632	0.0364293	377110	TRUE	reported	0.0026	7.764e-06	7824	TRUE	reported	uvC9oY	2	TRUE	0.00286851	20.5919
pantothenate	Crohn's disease	rs8065435	A	G	A	G	-0.0128	0.0339465	0.327	0.39266	FALSE	FALSE	FALSE	1MYwqS	17	58080256	0.341334	0.0356756	377110	TRUE	reported	0.0028	5.034e-06	7824	TRUE	reported	uvC9oY	2	TRUE	0.00291022	20.8921
pantothenate	Crohn's disease	rs9365106	A	G	A	G	-0.0117	0.0317779	0.6824	0.587816	FALSE	FALSE	FALSE	1MYwqS	6	159861802	0.370407	0.0354778	377110	TRUE	reported	0.0026	8.055e-06	7824	TRUE	reported	uvC9oY	2	TRUE	0.00282024	20.2443
salicylate	Crohn's disease	rs10205265	T	C	T	C	-0.0901	-0.00315055	0.2056	0.166004	FALSE	FALSE	FALSE	1MYwqS	2	133868158	0.946527	0.0469752	377110	TRUE	reported	0.0202	7.794e-06	7824	TRUE	reported	uvC9oY	2	TRUE	0.00863169	19.8777
salicylate	Crohn's disease	rs10402106	T	C	T	C	0.9529	-0.0395694	0.0165	0.0274579	FALSE	FALSE	FALSE	1MYwqS	19	57051921	0.710112	0.106454	377110	TRUE	reported	0.1924	7.348e-07	7824	TRUE	reported	uvC9oY	2	TRUE	0.0484262	24.4275
salicylate	Crohn's disease	rs10458721	A	G	A	G	-0.0786	-0.0148282	0.609	0.564284	FALSE	FALSE	FALSE	1MYwqS	10	48697502	0.672727	0.0351039	377110	TRUE	reported	0.0175	7.228e-06	7824	TRUE	reported	uvC9oY	2	TRUE	0.00875116	20.1553
salicylate	Crohn's disease	rs10471169	T	C	T	C	0.9362	0.172311	0.0105	0.0409685	FALSE	FALSE	FALSE	1MYwqS	4	167707172	0.0528433	0.0889944	377110	TRUE	reported	0.1854	4.427e-07	7824	TRUE	reported	uvC9oY	2	TRUE	0.0502438	25.3929
salicylate	Crohn's disease	rs10749553	A	G	A	G	-0.0868	-0.0300275	0.3074	0.3312	FALSE	FALSE	FALSE	1MYwqS	10	87580449	0.417637	0.0370468	377110	TRUE	reported	0.0194	7.554e-06	7824	TRUE	reported	uvC9oY	2	TRUE	0.00868483	20.0012
salicylate	Crohn's disease	rs10977627	T	C	T	C	0.8146	0.0367338	0.0168	0.0181205	FALSE	FALSE	FALSE	1MYwqS	9	9273681	0.779915	0.131459	377110	TRUE	reported	0.1524	9.061e-08	7824	TRUE	reported	uvC9oY	2	TRUE	0.0559581	28.452
salicylate	Crohn's disease	rs10984575	A	C	A	C	0.1144	0.0315198	0.1164	0.144125	FALSE	FALSE	FALSE	1MYwqS	9	119513810	0.525756	0.0496767	377110	TRUE	reported	0.0257	8.271e-06	7824	TRUE	reported	uvC9oY	2	TRUE	0.00859706	19.7973
salicylate	Crohn's disease	rs11256026	A	G	A	G	-0.2061	0.0278983	0.6357	0.613311	FALSE	FALSE	FALSE	1MYwqS	10	9012726	0.434977	0.0357349	377110	TRUE	reported	0.0409	4.601e-07	7824	TRUE	reported	uvC9oY	2	TRUE	0.0500455	25.2874
salicylate	Crohn's disease	rs1164673	C	G	C	G	0.0754	-0.0799058	0.3743	0.394148	FALSE	TRUE	FALSE	1MYwqS	11	49306804	0.0250202	0.0356549	377110	TRUE	reported	0.0168	7.267e-06	7824	TRUE	reported	uvC9oY	2	TRUE	0.00873829	20.1254
salicylate	Crohn's disease	rs12005082	A	T	A	T	0.1232	-0.030566	0.1814	0.166763	FALSE	TRUE	FALSE	1MYwqS	9	7904849	0.515041	0.0469517	377110	TRUE	reported	0.0265	3.354e-06	7824	TRUE	reported	uvC9oY	2	TRUE	0.00937033	21.5948
salicylate	Crohn's disease	rs12075728	T	G	T	G	-0.4196	0.0453155	0.9442	0.881013	FALSE	FALSE	FALSE	1MYwqS	1	191686051	0.400304	0.0538778	377110	TRUE	reported	0.0922	5.394e-06	7824	TRUE	reported	uvC9oY	2	TRUE	0.0411994	20.6254
salicylate	Crohn's disease	rs16832600	T	C	T	C	0.2205	0.146938	0.0297	0.0298657	FALSE	FALSE	FALSE	1MYwqS	1	235423061	0.155049	0.103337	377110	TRUE	reported	0.0469	2.579e-06	7824	TRUE	reported	uvC9oY	2	TRUE	0.00958086	22.0847
salicylate	Crohn's disease	rs16862165	T	C	T	C	-0.413	0.115761	0.99	0.979522	FALSE	FALSE	FALSE	1MYwqS	3	149696659	0.344256	0.122396	377110	TRUE	reported	0.089	3.477e-06	7824	TRUE	reported	uvC9oY	2	TRUE	0.0118023	21.5099
salicylate	Crohn's disease	rs17682068	A	G	A	G	-0.1299	-0.0582909	0.9248	0.915359	FALSE	FALSE	FALSE	1MYwqS	8	118386016	0.358557	0.0634895	377110	TRUE	reported	0.029	7.452e-06	7824	TRUE	reported	uvC9oY	2	TRUE	0.00870441	20.0467
salicylate	Crohn's disease	rs400214	T	C	T	C	0.3258	0.040558	0.0185	0.056009	FALSE	FALSE	FALSE	1MYwqS	1	158201288	0.593148	0.0759115	377110	TRUE	reported	0.0723	6.599e-06	7824	TRUE	reported	uvC9oY	2	TRUE	0.0088084	20.2883
salicylate	Crohn's disease	rs7701675	A	G	A	G	-0.7943	-0.201019	0.9839	0.981505	FALSE	FALSE	FALSE	1MYwqS	5	171787660	0.128646	0.132296	377110	TRUE	reported	0.1733	4.558e-06	7824	TRUE	reported	uvC9oY	2	TRUE	0.0417636	20.9202
salicylate	Crohn's disease	rs8178289	A	C	A	C	-0.1064	-0.00120426	0.8497	0.832028	FALSE	FALSE	FALSE	1MYwqS	17	58242569	0.979352	0.0465292	377110	TRUE	reported	0.0233	5.095e-06	7824	TRUE	reported	uvC9oY	2	TRUE	0.00904357	20.8349
salicylate	Crohn's disease	rs9453415	A	G	A	G	0.374	-0.174643	0.011	0.0120373	FALSE	FALSE	FALSE	1MYwqS	6	65812958	0.281108	0.162032	377110	TRUE	reported	0.083	6.605e-06	7824	TRUE	reported	uvC9oY	2	TRUE	0.011136	20.2817
4-acetamidobutanoate	Crohn's disease	rs10004130	A	G	A	G	0.009	-0.0282756	0.581	0.597012	FALSE	FALSE	FALSE	jsoX0g	4	83743190	0.428278	0.0356952	377110	TRUE	reported	0.002	6.795e-06	7824	TRUE	reported	2Hjefc	2	TRUE	0.00410314	20.2418
4-acetamidobutanoate	Crohn's disease	rs10122824	T	G	T	G	0.0087	-0.0422952	0.3503	0.354154	FALSE	FALSE	FALSE	jsoX0g	9	136218015	0.245956	0.0364543	377110	TRUE	reported	0.0019	2.787e-06	7824	TRUE	reported	2Hjefc	2	TRUE	0.00320398	20.9603
4-acetamidobutanoate	Crohn's disease	rs10416031	A	G	A	G	0.0085	0.0206772	0.3202	0.273341	FALSE	FALSE	FALSE	jsoX0g	19	1095152	0.597389	0.0391496	377110	TRUE	reported	0.0018	3.84e-06	7824	TRUE	reported	2Hjefc	2	TRUE	0.00340693	22.2925
4-acetamidobutanoate	Crohn's disease	rs1041983	T	C	T	C	-0.0161	-0.0214631	0.3233	0.278036	FALSE	FALSE	FALSE	jsoX0g	8	18400285	0.580167	0.0388021	377110	TRUE	reported	0.0018	2.142e-19	7824	TRUE	reported	2Hjefc	2	TRUE	0.0121162	79.9786
4-acetamidobutanoate	Crohn's disease	rs10496826	A	G	A	G	-0.008	-0.0754634	0.2948	0.363139	FALSE	FALSE	FALSE	jsoX0g	2	139717203	0.0377034	0.0363143	377110	TRUE	reported	0.0018	7.767e-06	7824	TRUE	reported	2Hjefc	2	TRUE	0.00301908	19.747
4-acetamidobutanoate	Crohn's disease	rs11023380	A	G	A	G	0.0088	-0.0583392	0.4591	0.59515	FALSE	FALSE	FALSE	jsoX0g	11	14908512	0.101878	0.0356637	377110	TRUE	reported	0.0018	5.374e-07	7824	TRUE	reported	2Hjefc	2	TRUE	0.00365077	23.8939
4-acetamidobutanoate	Crohn's disease	rs1113643	T	C	T	C	0.0094	-0.0844476	0.2769	0.264466	FALSE	FALSE	FALSE	jsoX0g	2	29316670	0.033338	0.0396843	377110	TRUE	reported	0.0018	2.236e-07	7824	TRUE	reported	2Hjefc	2	TRUE	0.00416343	27.2632
4-acetamidobutanoate	Crohn's disease	rs11170032	T	C	T	C	-0.008	0.0324681	0.64	0.695814	FALSE	FALSE	FALSE	jsoX0g	12	52175128	0.390911	0.0378431	377110	TRUE	reported	0.0018	7.178e-06	7824	TRUE	reported	2Hjefc	2	TRUE	0.00301908	19.747
4-acetamidobutanoate	Crohn's disease	rs11650615	C	G	C	G	0.0081	0.0718028	0.6907	0.658208	FALSE	TRUE	FALSE	jsoX0g	17	48046336	0.050364	0.0366928	377110	TRUE	reported	0.0018	5.987e-06	7824	TRUE	reported	2Hjefc	2	TRUE	0.00309479	20.2438
4-acetamidobutanoate	Crohn's disease	rs1280717	A	G	A	G	0.0094	-0.0249768	0.2512	0.281525	FALSE	FALSE	FALSE	jsoX0g	6	54632930	0.518104	0.0386476	377110	TRUE	reported	0.0018	2.006e-07	7824	TRUE	reported	2Hjefc	2	TRUE	0.00416343	27.2632
4-acetamidobutanoate	Crohn's disease	rs13164411	T	C	T	C	0.0082	-0.0071496	0.7246	0.77006	FALSE	FALSE	FALSE	jsoX0g	5	106041937	0.863182	0.0414891	377110	TRUE	reported	0.0018	5.334e-06	7824	TRUE	reported	2Hjefc	2	TRUE	0.00317143	20.7467
4-acetamidobutanoate	Crohn's disease	rs13271577	T	C	T	C	0.0219	-0.0354613	0.1383	0.196706	FALSE	FALSE	FALSE	jsoX0g	8	18356642	0.418986	0.0438779	377110	TRUE	reported	0.0026	2.562e-17	7824	TRUE	reported	2Hjefc	2	TRUE	0.0107596	70.9265
4-acetamidobutanoate	Crohn's disease	rs1493031	T	C	T	C	0.0208	0.0765244	0.0434	0.0608035	FALSE	FALSE	FALSE	jsoX0g	8	18291103	0.295376	0.073131	377110	TRUE	reported	0.0044	1.96e-06	7824	TRUE	reported	2Hjefc	2	TRUE	0.0034142	22.3403
4-acetamidobutanoate	Crohn's disease	rs1538330	T	G	T	G	-0.0306	0.0427433	0.0213	0.0168486	FALSE	FALSE	FALSE	jsoX0g	6	715684	0.75545	0.137235	377110	TRUE	reported	0.0064	1.728e-06	7824	TRUE	reported	2Hjefc	2	TRUE	0.00349234	22.8533
4-acetamidobutanoate	Crohn's disease	rs1556880	T	C	T	C	0.0081	-0.00840393	0.2976	0.299154	FALSE	FALSE	FALSE	jsoX0g	6	150294691	0.825261	0.0380641	377110	TRUE	reported	0.0018	6.043e-06	7824	TRUE	reported	2Hjefc	2	TRUE	0.00309479	20.2438
4-acetamidobutanoate	Crohn's disease	rs1604290	A	C	A	C	-0.0079	0.000134069	0.3851	0.451059	FALSE	FALSE	FALSE	jsoX0g	18	4946423	0.996952	0.0350907	377110	TRUE	reported	0.0018	8.13e-06	7824	TRUE	reported	2Hjefc	2	TRUE	0.00294429	19.2564
4-acetamidobutanoate	Crohn's disease	rs164742	A	G	A	G	-0.0079	-0.00248899	0.4697	0.416596	FALSE	FALSE	FALSE	jsoX0g	16	89691317	0.944081	0.0354852	377110	TRUE	reported	0.0018	7.375e-06	7824	TRUE	reported	2Hjefc	2	TRUE	0.00294429	19.2564
4-acetamidobutanoate	Crohn's disease	rs17642859	A	T	A	T	-0.0173	-0.0669853	0.1138	0.139131	FALSE	TRUE	FALSE	jsoX0g	8	18437137	0.190943	0.05122	377110	TRUE	reported	0.0033	1.16e-07	7824	TRUE	reported	2Hjefc	2	TRUE	0.00419557	27.4746
4-acetamidobutanoate	Crohn's disease	rs1812125	T	G	T	G	-0.0085	-0.0453336	0.7578	0.847679	FALSE	FALSE	FALSE	jsoX0g	18	46558798	0.351195	0.0486269	377110	TRUE	reported	0.0018	3.484e-06	7824	TRUE	reported	2Hjefc	2	TRUE	0.00340693	22.2925
4-acetamidobutanoate	Crohn's disease	rs2029830	T	C	T	C	0.0098	-0.0114925	0.3011	0.380194	FALSE	FALSE	FALSE	jsoX0g	8	18497437	0.749292	0.0359619	377110	TRUE	reported	0.0018	3.49e-08	7824	TRUE	reported	2Hjefc	2	TRUE	0.00452367	29.6329
4-acetamidobutanoate	Crohn's disease	rs2055056	T	C	T	C	-0.0244	-0.14082	0.968	0.981384	FALSE	FALSE	FALSE	jsoX0g	8	95265842	0.275724	0.129195	377110	TRUE	reported	0.0055	8.566e-06	7824	TRUE	reported	2Hjefc	2	TRUE	0.00300814	19.6753
4-acetamidobutanoate	Crohn's disease	rs2144834	A	G	A	G	0.008	-0.0148725	0.2535	0.259685	FALSE	FALSE	FALSE	jsoX0g	14	94307297	0.70857	0.0397897	377110	TRUE	reported	0.0018	7.973e-06	7824	TRUE	reported	2Hjefc	2	TRUE	0.00301908	19.747
4-acetamidobutanoate	Crohn's disease	rs2252585	T	C	T	C	-0.0081	0.000735836	0.7349	0.752224	FALSE	FALSE	FALSE	jsoX0g	21	34869632	0.985521	0.0405479	377110	TRUE	reported	0.0018	5.967e-06	7824	TRUE	reported	2Hjefc	2	TRUE	0.00309479	20.2438
4-acetamidobutanoate	Crohn's disease	rs2290156	C	G	C	G	0.0088	0.0184808	0.2806	0.321282	FALSE	TRUE	FALSE	jsoX0g	2	11193082	0.619838	0.0372537	377110	TRUE	reported	0.0018	1.05e-06	7824	TRUE	reported	2Hjefc	2	TRUE	0.00365077	23.8939
4-acetamidobutanoate	Crohn's disease	rs2604548	T	C	T	C	-0.0086	0.0362511	0.6463	0.729648	FALSE	FALSE	FALSE	jsoX0g	4	15088829	0.356612	0.0393247	377110	TRUE	reported	0.0018	1.285e-06	7824	TRUE	reported	2Hjefc	2	TRUE	0.00348728	22.8202
4-acetamidobutanoate	Crohn's disease	rs304171	T	C	T	C	-0.0168	0.00835731	0.0624	0.09727	FALSE	FALSE	FALSE	jsoX0g	3	62795134	0.887336	0.0589889	377110	TRUE	reported	0.0036	2.168e-06	7824	TRUE	reported	2Hjefc	2	TRUE	0.0033275	21.7711
4-acetamidobutanoate	Crohn's disease	rs3813810	A	C	A	C	0.0117	-0.076117	0.1334	0.125136	FALSE	FALSE	FALSE	jsoX0g	1	4028279	0.147514	0.0525537	377110	TRUE	reported	0.0026	5.725e-06	7824	TRUE	reported	2Hjefc	2	TRUE	0.00309479	20.2438
4-acetamidobutanoate	Crohn's disease	rs4443239	T	G	T	G	0.02	-0.0198631	0.7446	0.834909	FALSE	FALSE	FALSE	jsoX0g	4	169341881	0.672704	0.0470198	377110	TRUE	reported	0.0042	2.265e-06	7824	TRUE	reported	2Hjefc	2	TRUE	0.0139057	22.6475
4-acetamidobutanoate	Crohn's disease	rs4687937	T	C	T	C	-0.0079	0.0392268	0.3741	0.431357	FALSE	FALSE	FALSE	jsoX0g	3	118703398	0.265414	0.0352225	377110	TRUE	reported	0.0018	9.469e-06	7824	TRUE	reported	2Hjefc	2	TRUE	0.00294429	19.2564
4-acetamidobutanoate	Crohn's disease	rs4692012	A	G	A	G	-0.0082	0.0324271	0.5389	0.565798	FALSE	FALSE	FALSE	jsoX0g	4	164825874	0.358385	0.0353064	377110	TRUE	reported	0.0018	3.347e-06	7824	TRUE	reported	2Hjefc	2	TRUE	0.00317143	20.7467
4-acetamidobutanoate	Crohn's disease	rs4923082	T	C	T	C	0.0081	-0.00122882	0.2518	0.215522	FALSE	FALSE	FALSE	jsoX0g	11	23266750	0.976881	0.0424029	377110	TRUE	reported	0.0018	6.953e-06	7824	TRUE	reported	2Hjefc	2	TRUE	0.00309479	20.2438
4-acetamidobutanoate	Crohn's disease	rs604388	T	C	T	C	0.0086	-0.0339235	0.6845	0.665715	FALSE	FALSE	FALSE	jsoX0g	1	177908844	0.358528	0.0369467	377110	TRUE	reported	0.0018	1.562e-06	7824	TRUE	reported	2Hjefc	2	TRUE	0.00348728	22.8202
4-acetamidobutanoate	Crohn's disease	rs6500864	A	G	A	G	-0.0083	-0.0472968	0.2762	0.310446	FALSE	FALSE	FALSE	jsoX0g	16	6888131	0.210211	0.0377473	377110	TRUE	reported	0.0018	4.339e-06	7824	TRUE	reported	2Hjefc	2	TRUE	0.00324901	21.2558
4-acetamidobutanoate	Crohn's disease	rs721399	T	C	T	C	-0.0289	0.00477353	0.7176	0.682007	FALSE	FALSE	FALSE	jsoX0g	8	18401856	0.898321	0.0373568	377110	TRUE	reported	0.0018	3.948e-58	7824	TRUE	reported	2Hjefc	2	TRUE	0.0380164	257.702
4-acetamidobutanoate	Crohn's disease	rs7228099	T	C	T	C	-0.0097	0.00128508	0.4364	0.383918	FALSE	FALSE	FALSE	jsoX0g	18	25206514	0.971359	0.0357923	377110	TRUE	reported	0.0018	3.609e-08	7824	TRUE	reported	2Hjefc	2	TRUE	0.00443223	29.0312
4-acetamidobutanoate	Crohn's disease	rs7817770	T	C	T	C	0.0094	-0.0284746	0.3971	0.445871	FALSE	FALSE	FALSE	jsoX0g	8	18449651	0.421319	0.0354101	377110	TRUE	reported	0.0018	9.422e-08	7824	TRUE	reported	2Hjefc	2	TRUE	0.00416343	27.2632
4-acetamidobutanoate	Crohn's disease	rs7943587	A	C	A	C	-0.0115	-0.00803088	0.1515	0.188303	FALSE	FALSE	FALSE	jsoX0g	11	16793084	0.856932	0.0445466	377110	TRUE	reported	0.0026	6.326e-06	7824	TRUE	reported	2Hjefc	2	TRUE	0.00299021	19.5576
4-acetamidobutanoate	Crohn's disease	rs890984	A	G	A	G	-0.012	-0.0694519	0.1092	0.08292	FALSE	FALSE	FALSE	jsoX0g	5	479425	0.274238	0.0635218	377110	TRUE	reported	0.0027	6.908e-06	7824	TRUE	reported	2Hjefc	2	TRUE	0.00301908	19.747
4-acetamidobutanoate	Crohn's disease	rs9354329	T	C	T	C	-0.0081	-0.0188464	0.6322	0.636714	FALSE	FALSE	FALSE	jsoX0g	6	65890291	0.602669	0.0362037	377110	TRUE	reported	0.0018	5.104e-06	7824	TRUE	reported	2Hjefc	2	TRUE	0.00309479	20.2438
4-acetamidobutanoate	Crohn's disease	rs9657488	T	C	T	C	0.0124	0.00191288	0.3749	0.466722	FALSE	FALSE	FALSE	jsoX0g	8	18258000	0.956358	0.0349546	377110	TRUE	reported	0.0018	3.534e-12	7824	TRUE	reported	2Hjefc	2	TRUE	0.00722275	47.4422
4-acetamidobutanoate	Crohn's disease	rs9940567	T	C	T	C	0.0095	0.0758973	0.7319	0.80655	FALSE	FALSE	FALSE	jsoX0g	16	62251774	0.0855205	0.0441387	377110	TRUE	reported	0.0018	1.574e-07	7824	TRUE	reported	2Hjefc	2	TRUE	0.00425211	27.8464
alpha-tocopherol	Crohn's disease	rs10163969	T	G	T	G	-0.0352	-0.00651287	0.0412	0.118972	FALSE	FALSE	FALSE	gnGbGC	18	9067441	0.903545	0.0537435	377110	TRUE	reported	0.008	9.385e-06	7824	TRUE	reported	iEulkS	2	TRUE	0.00265374	19.3547
alpha-tocopherol	Crohn's disease	rs10245705	T	C	T	C	-0.0663	-0.0474236	0.0181	0.0148815	FALSE	FALSE	FALSE	gnGbGC	7	26090052	0.747078	0.147052	377110	TRUE	reported	0.0127	1.946e-07	7824	TRUE	reported	iEulkS	2	TRUE	0.00373167	27.2458
alpha-tocopherol	Crohn's disease	rs10935814	A	G	A	G	-0.037	-0.00315026	0.1006	0.111277	FALSE	FALSE	FALSE	gnGbGC	3	150635086	0.954756	0.0555259	377110	TRUE	reported	0.0083	9.443e-06	7824	TRUE	reported	iEulkS	2	TRUE	0.0111713	19.8497
alpha-tocopherol	Crohn's disease	rs11145330	A	C	A	C	0.0324	0.0219354	0.8908	0.848902	FALSE	FALSE	FALSE	gnGbGC	9	69118687	0.651853	0.0486169	377110	TRUE	reported	0.0068	1.945e-06	7824	TRUE	reported	iEulkS	2	TRUE	0.012742	22.6766
alpha-tocopherol	Crohn's disease	rs11992435	A	G	A	G	0.0327	0.0844368	0.9488	0.955071	FALSE	FALSE	FALSE	gnGbGC	8	80613848	0.31772	0.0845082	377110	TRUE	reported	0.0072	6.383e-06	7824	TRUE	reported	iEulkS	2	TRUE	0.00282689	20.6211
alpha-tocopherol	Crohn's disease	rs1404410	C	G	C	G	-0.0236	0.00657106	0.7853	0.803418	FALSE	TRUE	FALSE	gnGbGC	7	124608896	0.880582	0.0437397	377110	TRUE	reported	0.0052	4.568e-06	7824	TRUE	reported	iEulkS	2	TRUE	0.0115743	20.5742
alpha-tocopherol	Crohn's disease	rs1532701	A	G	A	G	0.0137	-0.0167577	0.5456	0.549217	FALSE	FALSE	FALSE	gnGbGC	16	55664115	0.63307	0.0351013	377110	TRUE	reported	0.003	5.074e-06	7824	TRUE	reported	iEulkS	2	TRUE	0.002858	20.8487
alpha-tocopherol	Crohn's disease	rs2074731	A	C	A	C	-0.0184	-0.0321422	0.1654	0.182439	FALSE	FALSE	FALSE	gnGbGC	22	30337925	0.476593	0.0451567	377110	TRUE	reported	0.0039	2.307e-06	7824	TRUE	reported	iEulkS	2	TRUE	0.00304991	22.2529
alpha-tocopherol	Crohn's disease	rs261342	C	G	C	G	-0.0169	0.0658275	0.794	0.77823	FALSE	TRUE	FALSE	gnGbGC	15	58438954	0.1168	0.0419725	377110	TRUE	reported	0.0037	5.405e-06	7824	TRUE	reported	iEulkS	2	TRUE	0.00285913	20.8569
alpha-tocopherol	Crohn's disease	rs7238006	T	C	T	C	0.0281	0.0353756	0.9262	0.861649	FALSE	FALSE	FALSE	gnGbGC	18	34347934	0.481196	0.0502223	377110	TRUE	reported	0.0057	6.772e-07	7824	TRUE	reported	iEulkS	2	TRUE	0.00332906	24.2965
alpha-tocopherol	Crohn's disease	rs7930821	T	C	T	C	0.0666	-0.0203951	0.0202	0.0104738	FALSE	FALSE	FALSE	gnGbGC	11	19121148	0.906552	0.173741	377110	TRUE	reported	0.0149	7.53e-06	7824	TRUE	reported	iEulkS	2	TRUE	0.0112307	19.9564
citrate	Crohn's disease	rs10043015	T	C	T	C	0.0082	-0.0790179	0.7113	0.713073	FALSE	FALSE	FALSE	rrQCA2	5	169231367	0.0414143	0.0387465	377110	TRUE	reported	0.0018	5.582e-06	7824	TRUE	reported	l0AyxD	2	TRUE	0.00281026	20.7475
citrate	Crohn's disease	rs10514735	A	G	A	G	0.0346	0.0364044	0.985	0.980186	FALSE	FALSE	FALSE	rrQCA2	3	85749800	0.771177	0.125172	377110	TRUE	reported	0.0077	6.505e-06	7824	TRUE	reported	l0AyxD	2	TRUE	0.00273444	20.1861
citrate	Crohn's disease	rs10787308	A	G	A	G	-0.009	0.068858	0.2701	0.232751	FALSE	FALSE	FALSE	rrQCA2	10	111149210	0.0953938	0.0412916	377110	TRUE	reported	0.0018	6.039e-07	7824	TRUE	reported	l0AyxD	2	TRUE	0.00338341	24.9932
citrate	Crohn's disease	rs10992722	A	C	A	C	0.0326	-0.0316457	0.0163	0.0301478	FALSE	FALSE	FALSE	rrQCA2	9	93401479	0.756592	0.102097	377110	TRUE	reported	0.0069	2.441e-06	7824	TRUE	reported	l0AyxD	2	TRUE	0.0030221	22.3161
citrate	Crohn's disease	rs11120725	A	G	A	G	-0.0181	-0.0212529	0.4596	0.490638	FALSE	FALSE	FALSE	rrQCA2	1	216033426	0.54389	0.0350164	377110	TRUE	reported	0.0039	4.609e-06	7824	TRUE	reported	l0AyxD	2	TRUE	0.0120834	21.5147
citrate	Crohn's disease	rs1125471	A	C	A	C	-0.0085	0.0257107	0.2928	0.357582	FALSE	FALSE	FALSE	rrQCA2	22	17175834	0.479485	0.0363592	377110	TRUE	reported	0.0018	4.474e-06	7824	TRUE	reported	l0AyxD	2	TRUE	0.00301902	22.2933
citrate	Crohn's disease	rs12121428	T	C	T	C	-0.0197	0.168434	0.0535	0.0581439	FALSE	FALSE	FALSE	rrQCA2	1	209201769	0.0250138	0.0751538	377110	TRUE	reported	0.0044	6.094e-06	7824	TRUE	reported	l0AyxD	2	TRUE	0.00271477	20.0405
citrate	Crohn's disease	rs12625828	T	G	T	G	0.0086	0.0152188	0.3366	0.389286	FALSE	FALSE	FALSE	rrQCA2	20	50228048	0.670621	0.0357838	377110	TRUE	reported	0.0018	2.055e-06	7824	TRUE	reported	l0AyxD	2	TRUE	0.00309025	22.821
citrate	Crohn's disease	rs12803308	A	T	A	T	-0.0081	-0.0130941	0.6752	0.646514	FALSE	TRUE	FALSE	rrQCA2	11	96447445	0.719688	0.0364863	377110	TRUE	reported	0.0018	5.967e-06	7824	TRUE	reported	l0AyxD	2	TRUE	0.00274232	20.2445
citrate	Crohn's disease	rs13130021	T	C	T	C	-0.0089	0.0147743	0.4312	0.386945	FALSE	FALSE	FALSE	rrQCA2	4	2276036	0.679707	0.035785	377110	TRUE	reported	0.0018	1.411e-06	7824	TRUE	reported	l0AyxD	2	TRUE	0.00330889	24.4409
citrate	Crohn's disease	rs1380634	A	G	A	G	-0.0083	-0.0557052	0.7425	0.841301	FALSE	FALSE	FALSE	rrQCA2	8	79325658	0.245353	0.047951	377110	TRUE	reported	0.0018	5.174e-06	7824	TRUE	reported	l0AyxD	2	TRUE	0.00287902	21.2566
citrate	Crohn's disease	rs13966	T	C	T	C	0.0082	0.0282707	0.467	0.417732	FALSE	FALSE	FALSE	rrQCA2	11	61897520	0.427735	0.0356469	377110	TRUE	reported	0.0019	9.994e-06	7824	TRUE	reported	l0AyxD	2	TRUE	0.00252296	18.621
citrate	Crohn's disease	rs1404373	T	C	T	C	-0.0084	-0.0509999	0.6525	0.69562	FALSE	FALSE	FALSE	rrQCA2	4	57337858	0.1773	0.0378025	377110	TRUE	reported	0.0018	2.917e-06	7824	TRUE	reported	l0AyxD	2	TRUE	0.00294861	21.7719
citrate	Crohn's disease	rs1509123	T	C	T	C	-0.0248	-0.159239	0.0476	0.0293991	FALSE	FALSE	FALSE	rrQCA2	17	6780559	0.119137	0.102181	377110	TRUE	reported	0.0043	5.203e-09	7824	TRUE	reported	l0AyxD	2	TRUE	0.00449672	33.2544
citrate	Crohn's disease	rs1530219	A	G	A	G	-0.0078	0.0178768	0.4797	0.533625	FALSE	FALSE	FALSE	rrQCA2	15	39310179	0.608527	0.0349036	377110	TRUE	reported	0.0018	9.942e-06	7824	TRUE	reported	l0AyxD	2	TRUE	0.00254346	18.7727
citrate	Crohn's disease	rs170149	A	G	A	G	0.0256	0.14612	0.074	0.0388783	FALSE	FALSE	FALSE	rrQCA2	17	6692611	0.106347	0.0904859	377110	TRUE	reported	0.0035	1.421e-13	7824	TRUE	reported	l0AyxD	2	TRUE	0.00721251	53.4842
citrate	Crohn's disease	rs17034684	T	G	T	G	0.0081	0.0296069	0.2881	0.381421	FALSE	FALSE	FALSE	rrQCA2	4	104590653	0.410971	0.0360099	377110	TRUE	reported	0.0018	7.899e-06	7824	TRUE	reported	l0AyxD	2	TRUE	0.00274232	20.2445
citrate	Crohn's disease	rs2143327	T	C	T	C	0.0392	-0.300944	0.0129	0.00784875	FALSE	FALSE	FALSE	rrQCA2	6	146295103	0.130013	0.198767	377110	TRUE	reported	0.0085	4.276e-06	7824	TRUE	reported	l0AyxD	2	TRUE	0.00287984	21.2626
citrate	Crohn's disease	rs218682	T	C	T	C	0.0093	0.01746	0.3999	0.387205	FALSE	FALSE	FALSE	rrQCA2	17	6710969	0.628594	0.0360963	377110	TRUE	reported	0.0018	2.975e-07	7824	TRUE	reported	l0AyxD	2	TRUE	0.0036119	26.6872
citrate	Crohn's disease	rs2236299	A	G	A	G	0.0087	-0.0603873	0.3065	0.18521	FALSE	FALSE	FALSE	rrQCA2	14	54788617	0.180465	0.0450879	377110	TRUE	reported	0.0018	1.694e-06	7824	TRUE	reported	l0AyxD	2	TRUE	0.00316231	23.3548
citrate	Crohn's disease	rs2239337	C	G	C	G	0.023	0.0362197	0.0356	0.0517564	FALSE	TRUE	FALSE	rrQCA2	16	22900232	0.64498	0.0786105	377110	TRUE	reported	0.0051	7.514e-06	7824	TRUE	reported	l0AyxD	2	TRUE	0.00275425	20.3328
citrate	Crohn's disease	rs2370136	T	C	T	C	-0.0086	-0.0324203	0.4875	0.605396	FALSE	FALSE	FALSE	rrQCA2	19	57107873	0.367164	0.0359507	377110	TRUE	reported	0.0018	1.249e-06	7824	TRUE	reported	l0AyxD	2	TRUE	0.00309025	22.821
citrate	Crohn's disease	rs2534835	T	G	T	G	-0.0083	0.000646735	0.2407	0.204126	FALSE	FALSE	FALSE	rrQCA2	5	57652616	0.988046	0.043164	377110	TRUE	reported	0.0018	6.23e-06	7824	TRUE	reported	l0AyxD	2	TRUE	0.00287902	21.2566
citrate	Crohn's disease	rs3193970	T	C	T	C	0.0081	0.0274171	0.5801	0.596264	FALSE	FALSE	FALSE	rrQCA2	10	95312251	0.440275	0.0355269	377110	TRUE	reported	0.0018	6.065e-06	7824	TRUE	reported	l0AyxD	2	TRUE	0.00274232	20.2445
citrate	Crohn's disease	rs4235093	A	G	A	G	-0.0083	-0.0582689	0.2874	0.281475	FALSE	FALSE	FALSE	rrQCA2	4	71480535	0.133399	0.0388243	377110	TRUE	reported	0.0018	5.04e-06	7824	TRUE	reported	l0AyxD	2	TRUE	0.00287902	21.2566
citrate	Crohn's disease	rs4589188	A	G	A	G	0.0122	-0.0111092	0.2827	0.227791	FALSE	FALSE	FALSE	rrQCA2	10	5525951	0.790205	0.0417573	377110	TRUE	reported	0.0026	3.343e-06	7824	TRUE	reported	l0AyxD	2	TRUE	0.002981	22.0118
citrate	Crohn's disease	rs4779800	A	G	A	G	-0.0122	-0.0541356	0.8831	0.865953	FALSE	FALSE	FALSE	rrQCA2	15	29119123	0.286624	0.0508049	377110	TRUE	reported	0.0027	6.056e-06	7824	TRUE	reported	l0AyxD	2	TRUE	0.00276488	20.4115
citrate	Crohn's disease	rs4999864	C	G	C	G	0.0179	0.099329	0.9329	0.946904	FALSE	TRUE	FALSE	rrQCA2	17	68790319	0.202986	0.078022	377110	TRUE	reported	0.0035	4.77e-07	7824	TRUE	reported	l0AyxD	2	TRUE	0.00353929	26.1488
citrate	Crohn's disease	rs588973	A	G	A	G	0.009	-0.0466813	0.646	0.658496	FALSE	FALSE	FALSE	rrQCA2	19	50233699	0.203572	0.0367152	377110	TRUE	reported	0.002	6.795e-06	7824	TRUE	reported	l0AyxD	2	TRUE	0.00360112	20.2428
citrate	Crohn's disease	rs6077792	T	G	T	G	-0.0085	0.00927812	0.3	0.293393	FALSE	FALSE	FALSE	rrQCA2	20	1115473	0.80815	0.0382109	377110	TRUE	reported	0.0018	2.821e-06	7824	TRUE	reported	l0AyxD	2	TRUE	0.00301902	22.2933
citrate	Crohn's disease	rs6507399	A	G	A	G	-0.0101	-0.00789403	0.6713	0.648946	FALSE	FALSE	FALSE	rrQCA2	18	41152081	0.828689	0.0364817	377110	TRUE	reported	0.0018	1.703e-08	7824	TRUE	reported	l0AyxD	2	TRUE	0.00425727	31.476
citrate	Crohn's disease	rs6678076	A	G	A	G	-0.0252	-0.1262	0.0339	0.0719561	FALSE	FALSE	FALSE	rrQCA2	1	199264072	0.0619199	0.0676001	377110	TRUE	reported	0.0052	1.084e-06	7824	TRUE	reported	l0AyxD	2	TRUE	0.00317905	23.4788
citrate	Crohn's disease	rs7105815	A	G	A	G	0.0091	0.0136198	0.2968	0.293664	FALSE	FALSE	FALSE	rrQCA2	11	12288146	0.722815	0.038398	377110	TRUE	reported	0.0018	4.934e-07	7824	TRUE	reported	l0AyxD	2	TRUE	0.00345875	25.5517
citrate	Crohn's disease	rs7152965	A	G	A	G	0.0079	-0.0587271	0.4052	0.430397	FALSE	FALSE	FALSE	rrQCA2	14	63174699	0.0956379	0.0352423	377110	TRUE	reported	0.0018	9.004e-06	7824	TRUE	reported	l0AyxD	2	TRUE	0.00260892	19.2571
citrate	Crohn's disease	rs7584253	A	C	A	C	0.0083	-0.00267832	0.7047	0.715849	FALSE	FALSE	FALSE	rrQCA2	2	48700107	0.944829	0.0387028	377110	TRUE	reported	0.0018	5.043e-06	7824	TRUE	reported	l0AyxD	2	TRUE	0.00287902	21.2566
citrate	Crohn's disease	rs7710027	T	C	T	C	0.0081	0.0243008	0.2886	0.317351	FALSE	FALSE	FALSE	rrQCA2	5	56606118	0.51797	0.0375896	377110	TRUE	reported	0.0018	9.155e-06	7824	TRUE	reported	l0AyxD	2	TRUE	0.00274232	20.2445
citrate	Crohn's disease	rs7851531	A	G	A	G	-0.009	0.00886351	0.6594	0.661856	FALSE	FALSE	FALSE	rrQCA2	9	82511370	0.810088	0.0368832	377110	TRUE	reported	0.0018	6.467e-07	7824	TRUE	reported	l0AyxD	2	TRUE	0.00338341	24.9932
citrate	Crohn's disease	rs7919076	T	C	T	C	-0.0081	-0.0206925	0.3416	0.25037	FALSE	FALSE	FALSE	rrQCA2	10	66569178	0.609057	0.0404609	377110	TRUE	reported	0.0018	7.791e-06	7824	TRUE	reported	l0AyxD	2	TRUE	0.00274232	20.2445
citrate	Crohn's disease	rs8017368	A	C	A	C	-0.0083	0.00625686	0.6452	0.693945	FALSE	FALSE	FALSE	rrQCA2	14	63060465	0.868556	0.0378072	377110	TRUE	reported	0.0018	3.853e-06	7824	TRUE	reported	l0AyxD	2	TRUE	0.00287902	21.2566
citrate	Crohn's disease	rs807670	A	C	A	C	0.011	-0.0244675	0.421	0.408841	FALSE	FALSE	FALSE	rrQCA2	22	19167095	0.488895	0.0353543	377110	TRUE	reported	0.0018	6.841e-10	7824	TRUE	reported	l0AyxD	2	TRUE	0.0050458	37.3355
citrate	Crohn's disease	rs835154	A	G	A	G	-0.0114	0.0634013	0.5753	0.581744	FALSE	FALSE	FALSE	rrQCA2	5	14876460	0.0735326	0.0354294	377110	TRUE	reported	0.0018	1.147e-10	7824	TRUE	reported	l0AyxD	2	TRUE	0.00541741	40.1002
citrate	Crohn's disease	rs868395	T	G	T	G	0.0101	-0.0224885	0.6653	0.601558	FALSE	FALSE	FALSE	rrQCA2	9	82560878	0.527389	0.0355832	377110	TRUE	reported	0.0018	2.031e-08	7824	TRUE	reported	l0AyxD	2	TRUE	0.00425727	31.476
citrate	Crohn's disease	rs889128	T	G	T	G	0.0082	0.00120576	0.6665	0.601863	FALSE	FALSE	FALSE	rrQCA2	19	10021017	0.972938	0.0355428	377110	TRUE	reported	0.0018	6.754e-06	7824	TRUE	reported	l0AyxD	2	TRUE	0.00281026	20.7475
citrate	Crohn's disease	rs906749	A	G	A	G	0.0105	-0.00533557	0.7158	0.608481	FALSE	FALSE	FALSE	rrQCA2	17	6778914	0.881856	0.0359014	377110	TRUE	reported	0.0018	1.084e-08	7824	TRUE	reported	l0AyxD	2	TRUE	0.00459957	34.0185
citrate	Crohn's disease	rs910616	T	C	T	C	-0.0093	0.00125684	0.4991	0.470226	FALSE	FALSE	FALSE	rrQCA2	6	44107239	0.971267	0.0348934	377110	TRUE	reported	0.0018	1.972e-07	7824	TRUE	reported	l0AyxD	2	TRUE	0.0036119	26.6872
citrate	Crohn's disease	rs9327706	A	C	A	C	0.0081	0.0144638	0.5937	0.564715	FALSE	FALSE	FALSE	rrQCA2	5	135176918	0.680624	0.0351394	377110	TRUE	reported	0.0018	5.612e-06	7824	TRUE	reported	l0AyxD	2	TRUE	0.00274232	20.2445
citrate	Crohn's disease	rs9372398	T	C	T	C	0.0081	-0.0281068	0.5453	0.426313	FALSE	FALSE	FALSE	rrQCA2	6	114512427	0.425279	0.0352527	377110	TRUE	reported	0.0018	6.735e-06	7824	TRUE	reported	l0AyxD	2	TRUE	0.00274232	20.2445
citrate	Crohn's disease	rs9389071	A	G	A	G	-0.012	0.0302278	0.1579	0.128593	FALSE	FALSE	FALSE	rrQCA2	6	133353496	0.563854	0.0523765	377110	TRUE	reported	0.0026	5.638e-06	7824	TRUE	reported	l0AyxD	2	TRUE	0.00288435	21.296
citrate	Crohn's disease	rs940697	A	G	A	G	0.0082	-0.0924184	0.2701	0.234342	FALSE	FALSE	FALSE	rrQCA2	7	143486110	0.024657	0.0411345	377110	TRUE	reported	0.0018	5.706e-06	7824	TRUE	reported	l0AyxD	2	TRUE	0.00281026	20.7475
glycerate	Crohn's disease	rs11061416	A	G	A	G	-0.0125	-0.00986533	0.6428	0.708773	FALSE	FALSE	FALSE	Bzt5gf	12	131257697	0.798071	0.0385598	377110	TRUE	reported	0.0024	1.763e-07	7824	TRUE	reported	orvxtG	2	TRUE	0.00368563	27.1193
glycerate	Crohn's disease	rs11618222	T	C	T	C	-0.0182	-0.0396252	0.1008	0.255297	FALSE	FALSE	FALSE	Bzt5gf	13	25725511	0.321081	0.0399351	377110	TRUE	reported	0.004	5.999e-06	7824	TRUE	reported	orvxtG	2	TRUE	0.00281525	20.6969
glycerate	Crohn's disease	rs11724197	A	G	A	G	0.0159	-0.00151759	0.8734	0.886563	FALSE	FALSE	FALSE	Bzt5gf	4	167845783	0.977964	0.0549411	377110	TRUE	reported	0.0034	2.294e-06	7824	TRUE	reported	orvxtG	2	TRUE	0.00297346	21.8634
glycerate	Crohn's disease	rs12507784	A	G	A	G	-0.012	-0.0294342	0.2395	0.224387	FALSE	FALSE	FALSE	Bzt5gf	4	136586531	0.480712	0.0417413	377110	TRUE	reported	0.0025	1.782e-06	7824	TRUE	reported	orvxtG	2	TRUE	0.00313212	23.0337
glycerate	Crohn's disease	rs12866131	A	C	A	C	0.011	-0.050891	0.2805	0.238075	FALSE	FALSE	FALSE	Bzt5gf	13	71206979	0.213399	0.0409002	377110	TRUE	reported	0.0024	5.615e-06	7824	TRUE	reported	orvxtG	2	TRUE	0.00285653	21.0012
glycerate	Crohn's disease	rs13102848	C	G	C	G	-0.0152	0.0425615	0.8686	0.839693	FALSE	TRUE	FALSE	Bzt5gf	4	106644143	0.36896	0.0473735	377110	TRUE	reported	0.0033	3.132e-06	7824	TRUE	reported	orvxtG	2	TRUE	0.00288485	21.21
glycerate	Crohn's disease	rs17011367	T	C	T	C	0.0115	-0.0202955	0.7325	0.74022	FALSE	FALSE	FALSE	Bzt5gf	2	75464396	0.609053	0.0396842	377110	TRUE	reported	0.0026	7.378e-06	7824	TRUE	reported	orvxtG	2	TRUE	0.00266079	19.5583
glycerate	Crohn's disease	rs17086746	T	C	T	C	-0.046	0.00942354	0.02	0.0300811	FALSE	FALSE	FALSE	Bzt5gf	4	56393833	0.926857	0.102652	377110	TRUE	reported	0.01	4.225e-06	7824	TRUE	reported	orvxtG	2	TRUE	0.00377442	21.1524
glycerate	Crohn's disease	rs17131975	A	G	A	G	-0.0216	0.0794331	0.0607	0.0301229	FALSE	FALSE	FALSE	Bzt5gf	5	139248002	0.437664	0.102343	377110	TRUE	reported	0.0048	8.184e-06	7824	TRUE	reported	orvxtG	2	TRUE	0.00275388	20.2445
glycerate	Crohn's disease	rs2643891	A	G	A	G	-0.018	0.0489919	0.165	0.254762	FALSE	FALSE	FALSE	Bzt5gf	1	2360913	0.220088	0.0399512	377110	TRUE	reported	0.004	6.795e-06	7824	TRUE	reported	orvxtG	2	TRUE	0.00361268	20.2427
glycerate	Crohn's disease	rs2907828	C	G	C	G	-0.0188	0.0649653	0.1375	0.156952	FALSE	TRUE	FALSE	Bzt5gf	5	57606328	0.176716	0.0480892	377110	TRUE	reported	0.004	2.736e-06	7824	TRUE	reported	orvxtG	2	TRUE	0.00300336	22.084
glycerate	Crohn's disease	rs338526	T	C	T	C	-0.0111	-0.0490594	0.7181	0.675644	FALSE	FALSE	FALSE	Bzt5gf	15	85718609	0.188173	0.0372791	377110	TRUE	reported	0.0024	5.606e-06	7824	TRUE	reported	orvxtG	2	TRUE	0.00290855	21.3848
glycerate	Crohn's disease	rs4836200	A	G	A	G	-0.0109	-0.033504	0.6785	0.585663	FALSE	FALSE	FALSE	Bzt5gf	5	125607225	0.34338	0.0353601	377110	TRUE	reported	0.0024	5.909e-06	7824	TRUE	reported	orvxtG	2	TRUE	0.00280497	20.6211
glycerate	Crohn's disease	rs6743210	T	C	T	C	0.0123	-0.0515889	0.6199	0.677953	FALSE	FALSE	FALSE	Bzt5gf	2	235063573	0.180889	0.038556	377110	TRUE	reported	0.0026	2.209e-06	7824	TRUE	reported	orvxtG	2	TRUE	0.00304269	22.3741
glycerate	Crohn's disease	rs6896132	C	G	C	G	0.0121	-0.0329307	0.219	0.352964	FALSE	TRUE	FALSE	Bzt5gf	5	131437868	0.366577	0.036472	377110	TRUE	reported	0.0025	1.801e-06	7824	TRUE	reported	orvxtG	2	TRUE	0.00318437	23.4192
glycerate	Crohn's disease	rs7861435	C	G	C	G	-0.0115	-0.0432332	0.7685	0.728273	FALSE	TRUE	FALSE	Bzt5gf	9	129208929	0.269234	0.0391312	377110	TRUE	reported	0.0025	4.012e-06	7824	TRUE	reported	orvxtG	2	TRUE	0.00287728	21.1542
glycerate	Crohn's disease	rs884870	C	G	C	G	-0.0202	-0.0187406	0.0689	0.0474875	FALSE	TRUE	FALSE	Bzt5gf	15	87246438	0.819114	0.0819496	377110	TRUE	reported	0.0045	7.402e-06	7824	TRUE	reported	orvxtG	2	TRUE	0.00274034	20.1446
guanosine	Crohn's disease	rs11141909	A	C	A	C	0.0808	-0.0590929	0.0405	0.080224	FALSE	FALSE	FALSE	MqUAwL	9	87603937	0.359369	0.064472	377110	TRUE	reported	0.0182	9.02e-06	7824	TRUE	reported	hgfJiA	2	TRUE	0.00844203	19.6927
guanosine	Crohn's disease	rs12052900	A	G	A	G	-0.1115	0.0936576	0.9783	0.976157	FALSE	FALSE	FALSE	MqUAwL	2	201890453	0.408951	0.113422	377110	TRUE	reported	0.0242	4.27e-06	7824	TRUE	reported	hgfJiA	2	TRUE	0.00908665	21.2101
guanosine	Crohn's disease	rs1577941	A	G	A	G	0.0531	0.0171552	0.1187	0.16283	FALSE	FALSE	FALSE	MqUAwL	10	8386246	0.717351	0.0473898	377110	TRUE	reported	0.0114	3.485e-06	7824	TRUE	reported	hgfJiA	2	TRUE	0.0092849	21.6772
guanosine	Crohn's disease	rs16887484	A	G	A	G	-0.0991	-0.139672	0.9585	0.908175	FALSE	FALSE	FALSE	MqUAwL	5	57859481	0.0205329	0.0602952	377110	TRUE	reported	0.0201	8.815e-07	7824	TRUE	reported	hgfJiA	2	TRUE	0.0145532	24.2788
guanosine	Crohn's disease	rs16933423	A	G	A	G	0.0891	0.130197	0.9651	0.979805	FALSE	FALSE	FALSE	MqUAwL	8	67598161	0.298233	0.125162	377110	TRUE	reported	0.02	8.312e-06	7824	TRUE	reported	hgfJiA	2	TRUE	0.00850035	19.8299
guanosine	Crohn's disease	rs17224277	A	G	A	G	0.0633	0.111869	0.0789	0.0599219	FALSE	FALSE	FALSE	MqUAwL	2	181475717	0.129609	0.0738091	377110	TRUE	reported	0.0134	2.291e-06	7824	TRUE	reported	hgfJiA	2	TRUE	0.0095473	22.2958
guanosine	Crohn's disease	rs2257243	A	G	A	G	0.0354	0.0430125	0.6612	0.65542	FALSE	FALSE	FALSE	MqUAwL	21	28016306	0.241504	0.036724	377110	TRUE	reported	0.0075	2.185e-06	7824	TRUE	reported	hgfJiA	2	TRUE	0.00953177	22.2592
guanosine	Crohn's disease	rs2846365	A	G	A	G	0.0336	0.0222025	0.4476	0.505101	FALSE	FALSE	FALSE	MqUAwL	11	102701161	0.523322	0.0347875	377110	TRUE	reported	0.0071	1.976e-06	7824	TRUE	reported	hgfJiA	2	TRUE	0.00958141	22.3762
guanosine	Crohn's disease	rs4661299	T	G	T	G	0.0319	-0.00336914	0.4551	0.469765	FALSE	FALSE	FALSE	MqUAwL	1	14702764	0.923243	0.0349678	377110	TRUE	reported	0.0071	7.63e-06	7824	TRUE	reported	hgfJiA	2	TRUE	0.00864456	20.1692
guanosine	Crohn's disease	rs4948051	T	C	T	C	0.0528	-0.0247965	0.1328	0.202456	FALSE	FALSE	FALSE	MqUAwL	7	55620407	0.567413	0.0433607	377110	TRUE	reported	0.0115	4.836e-06	7824	TRUE	reported	hgfJiA	2	TRUE	0.0126449	21.0545
guanosine	Crohn's disease	rs7137298	C	G	C	G	-0.0457	0.0184716	0.176	0.241867	FALSE	TRUE	FALSE	MqUAwL	12	101207379	0.650852	0.040814	377110	TRUE	reported	0.0103	8.822e-06	7824	TRUE	reported	hgfJiA	2	TRUE	0.0118186	19.6621
guanosine	Crohn's disease	rs7438272	T	C	T	C	0.0589	-0.0296372	0.1691	0.211499	FALSE	FALSE	FALSE	MqUAwL	4	95553417	0.49251	0.0431826	377110	TRUE	reported	0.0123	1.802e-06	7824	TRUE	reported	hgfJiA	2	TRUE	0.00980819	22.9111
guanosine	Crohn's disease	rs9353315	A	G	A	G	-0.0476	-0.0897097	0.8731	0.887434	FALSE	FALSE	FALSE	MqUAwL	6	85440220	0.102955	0.0550132	377110	TRUE	reported	0.0105	5.856e-06	7824	TRUE	reported	hgfJiA	2	TRUE	0.00879926	20.5334
N-acetylalanine	Crohn's disease	rs10090064	T	C	T	C	0.0077	-0.00800214	0.8026	0.770767	FALSE	FALSE	FALSE	rwFeCT	8	91883794	0.84678	0.0414128	377110	TRUE	reported	0.0017	5.931e-06	7824	TRUE	reported	JeukL4	2	TRUE	0.00281362	20.5099
N-acetylalanine	Crohn's disease	rs10125203	C	G	C	G	0.009	-0.027857	0.8698	0.849246	FALSE	TRUE	FALSE	rwFeCT	9	81093256	0.569317	0.0489528	377110	TRUE	reported	0.0018	4.109e-07	7824	TRUE	reported	JeukL4	2	TRUE	0.00342654	24.9931
N-acetylalanine	Crohn's disease	rs10757735	A	C	A	C	-0.008	-0.0483128	0.132	0.1216	FALSE	FALSE	FALSE	rwFeCT	9	28373520	0.364229	0.0532469	377110	TRUE	reported	0.0018	7.911e-06	7824	TRUE	reported	JeukL4	2	TRUE	0.00270933	19.7477
N-acetylalanine	Crohn's disease	rs10850426	T	G	T	G	0.0081	0.0298261	0.1199	0.0701326	FALSE	FALSE	FALSE	rwFeCT	12	115006106	0.667372	0.0694021	377110	TRUE	reported	0.0018	6.845e-06	7824	TRUE	reported	JeukL4	2	TRUE	0.0027773	20.2444
N-acetylalanine	Crohn's disease	rs10988352	T	G	T	G	0.0084	-0.0346114	0.1244	0.147308	FALSE	FALSE	FALSE	rwFeCT	9	129398977	0.482515	0.0492856	377110	TRUE	reported	0.0018	3.086e-06	7824	TRUE	reported	JeukL4	2	TRUE	0.00298621	21.7718
N-acetylalanine	Crohn's disease	rs11045425	A	G	A	G	0.0086	-0.0575122	0.1266	0.119625	FALSE	FALSE	FALSE	rwFeCT	12	20741046	0.285645	0.0538644	377110	TRUE	reported	0.0018	1.832e-06	7824	TRUE	reported	JeukL4	2	TRUE	0.00312965	22.8209
N-acetylalanine	Crohn's disease	rs11144136	T	G	T	G	0.0097	-0.0112107	0.1375	0.111623	FALSE	FALSE	FALSE	rwFeCT	9	68887435	0.839351	0.0553006	377110	TRUE	reported	0.0018	4.862e-08	7824	TRUE	reported	JeukL4	2	TRUE	0.00397808	29.0321
N-acetylalanine	Crohn's disease	rs11606364	T	C	T	C	0.0084	0.113436	0.1149	0.0558671	FALSE	FALSE	FALSE	rwFeCT	11	130636106	0.135166	0.0759255	377110	TRUE	reported	0.0019	9.266e-06	7824	TRUE	reported	JeukL4	2	TRUE	0.00268097	19.5403
N-acetylalanine	Crohn's disease	rs1554074	A	G	A	G	0.0086	-0.0507294	0.1925	0.166395	FALSE	FALSE	FALSE	rwFeCT	12	100846572	0.277599	0.0467238	377110	TRUE	reported	0.0017	6.392e-07	7824	TRUE	reported	JeukL4	2	TRUE	0.00350735	25.5847
N-acetylalanine	Crohn's disease	rs2019107	T	C	T	C	-0.0078	-0.0639308	0.6257	0.594741	FALSE	FALSE	FALSE	rwFeCT	19	1181718	0.0727663	0.0356301	377110	TRUE	reported	0.0017	6.655e-06	7824	TRUE	reported	JeukL4	2	TRUE	0.00288697	21.0461
N-acetylalanine	Crohn's disease	rs2486925	T	G	T	G	-0.0082	0.042532	0.1462	0.118588	FALSE	FALSE	FALSE	rwFeCT	1	203264909	0.427698	0.0536251	377110	TRUE	reported	0.0018	3.467e-06	7824	TRUE	reported	JeukL4	2	TRUE	0.0028461	20.7474
N-acetylalanine	Crohn's disease	rs2596194	A	T	A	T	-0.0083	0.0280685	0.1255	0.09176	FALSE	TRUE	FALSE	rwFeCT	15	33394576	0.644052	0.060749	377110	TRUE	reported	0.0018	2.586e-06	7824	TRUE	reported	JeukL4	2	TRUE	0.00291574	21.2565
N-acetylalanine	Crohn's disease	rs266742	T	G	T	G	0.0082	0.000574812	0.7307	0.7141	FALSE	FALSE	FALSE	rwFeCT	3	186758056	0.988191	0.0388374	377110	TRUE	reported	0.0016	5.676e-07	7824	TRUE	reported	JeukL4	2	TRUE	0.00359938	26.2584
N-acetylalanine	Crohn's disease	rs2993308	A	G	A	G	0.0075	0.0262378	0.338	0.292456	FALSE	FALSE	FALSE	rwFeCT	13	113026762	0.494624	0.0384171	377110	TRUE	reported	0.0017	6.833e-06	7824	TRUE	reported	JeukL4	2	TRUE	0.00266974	19.4583
N-acetylalanine	Crohn's disease	rs513209	A	C	A	C	-0.0082	0.0360069	0.8824	0.829794	FALSE	FALSE	FALSE	rwFeCT	11	125597249	0.438459	0.0464727	377110	TRUE	reported	0.0018	6.602e-06	7824	TRUE	reported	JeukL4	2	TRUE	0.0028461	20.7474
N-acetylalanine	Crohn's disease	rs6019504	A	G	A	G	0.008	-0.0361279	0.8586	0.823129	FALSE	FALSE	FALSE	rwFeCT	20	48898058	0.430409	0.0458189	377110	TRUE	reported	0.0018	6.689e-06	7824	TRUE	reported	JeukL4	2	TRUE	0.00270933	19.7477
N-acetylalanine	Crohn's disease	rs6462723	A	G	A	G	-0.0085	0.0418029	0.121	0.102086	FALSE	FALSE	FALSE	rwFeCT	7	36917745	0.469531	0.0577993	377110	TRUE	reported	0.0018	1.921e-06	7824	TRUE	reported	JeukL4	2	TRUE	0.00305752	22.2932
N-acetylalanine	Crohn's disease	rs662760	A	C	A	C	0.0079	0.000808647	0.8723	0.896409	FALSE	FALSE	FALSE	rwFeCT	6	85155277	0.988725	0.0572204	377110	TRUE	reported	0.0018	8.042e-06	7824	TRUE	reported	JeukL4	2	TRUE	0.0026422	19.257
N-acetylalanine	Crohn's disease	rs6690829	T	C	T	C	-0.008	-0.0340157	0.24	0.260991	FALSE	FALSE	FALSE	rwFeCT	1	245567009	0.391191	0.0396704	377110	TRUE	reported	0.0016	1.242e-06	7824	TRUE	reported	JeukL4	2	TRUE	0.00342654	24.9931
N-acetylalanine	Crohn's disease	rs7178551	T	C	T	C	0.0081	-0.0106547	0.1545	0.119925	FALSE	FALSE	FALSE	rwFeCT	15	80971296	0.842709	0.0536953	377110	TRUE	reported	0.0017	2.664e-06	7824	TRUE	reported	JeukL4	2	TRUE	0.00311261	22.6962
N-acetylalanine	Crohn's disease	rs7250750	T	G	T	G	0.0081	-0.0333097	0.8583	0.813242	FALSE	FALSE	FALSE	rwFeCT	19	17260675	0.45858	0.044941	377110	TRUE	reported	0.0018	7.029e-06	7824	TRUE	reported	JeukL4	2	TRUE	0.0027773	20.2444
N-acetylalanine	Crohn's disease	rs732426	A	G	A	G	0.0077	-0.0413053	0.8218	0.789207	FALSE	FALSE	FALSE	rwFeCT	17	10371069	0.335598	0.0428969	377110	TRUE	reported	0.0017	7.541e-06	7824	TRUE	reported	JeukL4	2	TRUE	0.00281362	20.5099
N-acetylalanine	Crohn's disease	rs9663814	A	G	A	G	0.0076	0.0912188	0.6175	0.640207	FALSE	FALSE	FALSE	rwFeCT	10	75978624	0.0119991	0.0363108	377110	TRUE	reported	0.0016	1.952e-06	7824	TRUE	reported	JeukL4	2	TRUE	0.00309348	22.5563
urate	Crohn's disease	rs1001217	C	G	C	G	0.0082	0.0868933	0.6383	0.647287	FALSE	TRUE	FALSE	77lxle	4	10167375	0.0171159	0.0364453	377110	TRUE	reported	0.0016	2.737e-07	7824	TRUE	reported	ROdtaS	2	TRUE	0.00355072	26.2585
urate	Crohn's disease	rs10490734	A	G	A	G	0.0077	0.0172174	0.8314	0.777929	FALSE	FALSE	FALSE	77lxle	2	137254613	0.682084	0.0420327	377110	TRUE	reported	0.0017	7.935e-06	7824	TRUE	reported	ROdtaS	2	TRUE	0.00277556	20.51
urate	Crohn's disease	rs10516194	T	C	T	C	0.0269	0.14223	0.9827	0.975961	FALSE	FALSE	FALSE	77lxle	4	9914585	0.214832	0.114665	377110	TRUE	reported	0.006	6.879e-06	7824	TRUE	reported	ROdtaS	2	TRUE	0.00271952	20.0948
urate	Crohn's disease	rs10844317	T	G	T	G	-0.0086	-0.0169481	0.1637	0.109711	FALSE	FALSE	FALSE	77lxle	12	32721706	0.761242	0.0557779	377110	TRUE	reported	0.0018	1.122e-06	7824	TRUE	reported	ROdtaS	2	TRUE	0.00308733	22.821
urate	Crohn's disease	rs10939663	T	G	T	G	-0.0161	-0.0219851	0.7279	0.749705	FALSE	FALSE	FALSE	77lxle	4	10030892	0.586333	0.0404021	377110	TRUE	reported	0.0017	5.57e-22	7824	TRUE	reported	ROdtaS	2	TRUE	0.0120219	89.6677
urate	Crohn's disease	rs11130013	T	C	T	C	-0.0081	-0.095096	0.153	0.0943278	FALSE	FALSE	FALSE	77lxle	3	43791685	0.113138	0.0600261	377110	TRUE	reported	0.0018	5.094e-06	7824	TRUE	reported	ROdtaS	2	TRUE	0.00273973	20.2445
urate	Crohn's disease	rs11731100	A	T	A	T	-0.0116	-0.0978688	0.3502	0.380201	FALSE	TRUE	FALSE	77lxle	4	9765556	0.00657295	0.036011	377110	TRUE	reported	0.0016	9.972e-13	7824	TRUE	reported	ROdtaS	2	TRUE	0.0070805	52.5482
urate	Crohn's disease	rs11737601	A	G	A	G	0.0104	-0.0274083	0.6847	0.653129	FALSE	FALSE	FALSE	77lxle	4	10486944	0.453993	0.0366042	377110	TRUE	reported	0.0016	1.335e-10	7824	TRUE	reported	ROdtaS	2	TRUE	0.00569925	42.2385
urate	Crohn's disease	rs11741189	T	C	T	C	-0.0087	0.000329089	0.177	0.147038	FALSE	FALSE	FALSE	77lxle	5	180116546	0.994681	0.0493681	377110	TRUE	reported	0.0017	3.781e-07	7824	TRUE	reported	ROdtaS	2	TRUE	0.00354058	26.1832
urate	Crohn's disease	rs12579148	T	C	T	C	-0.0077	-0.00682824	0.1887	0.164718	FALSE	FALSE	FALSE	77lxle	12	26650560	0.884446	0.0469827	377110	TRUE	reported	0.0017	5.919e-06	7824	TRUE	reported	ROdtaS	2	TRUE	0.00277556	20.51
urate	Crohn's disease	rs1286087	T	C	T	C	0.0077	-0.0565649	0.8367	0.9046	FALSE	FALSE	FALSE	77lxle	14	90971026	0.340041	0.0592871	377110	TRUE	reported	0.0017	8.083e-06	7824	TRUE	reported	ROdtaS	2	TRUE	0.00277556	20.51
urate	Crohn's disease	rs13318012	T	C	T	C	-0.0078	-0.0385402	0.8378	0.832456	FALSE	FALSE	FALSE	77lxle	3	106956097	0.408731	0.0466516	377110	TRUE	reported	0.0017	8.359e-06	7824	TRUE	reported	ROdtaS	2	TRUE	0.00284791	21.0462
urate	Crohn's disease	rs16953268	A	C	A	C	-0.0115	-0.0954385	0.0689	0.047733	FALSE	FALSE	FALSE	77lxle	16	54252645	0.244028	0.081923	377110	TRUE	reported	0.0026	7.726e-06	7824	TRUE	reported	ROdtaS	2	TRUE	0.00264711	19.5583
urate	Crohn's disease	rs1825043	A	G	A	G	0.019	0.119291	0.9571	0.923383	FALSE	FALSE	FALSE	77lxle	4	9572116	0.0703817	0.0659268	377110	TRUE	reported	0.0038	5.259e-07	7824	TRUE	reported	ROdtaS	2	TRUE	0.00338021	24.9932
urate	Crohn's disease	rs2231142	T	G	T	G	0.0119	-0.0598343	0.1106	0.075183	FALSE	FALSE	FALSE	77lxle	4	88131171	0.364438	0.0659738	377110	TRUE	reported	0.0024	8.428e-07	7824	TRUE	reported	ROdtaS	2	TRUE	0.00332429	24.5784
urate	Crohn's disease	rs233340	A	G	A	G	-0.0125	-0.0135866	0.0707	0.119106	FALSE	FALSE	FALSE	77lxle	5	13592316	0.801016	0.0539082	377110	TRUE	reported	0.0026	2.535e-06	7824	TRUE	reported	ROdtaS	2	TRUE	0.00312599	23.1076
urate	Crohn's disease	rs235320	A	G	A	G	-0.0079	0.00368696	0.8241	0.878638	FALSE	FALSE	FALSE	77lxle	21	44857299	0.944839	0.053288	377110	TRUE	reported	0.0017	3.677e-06	7824	TRUE	reported	ROdtaS	2	TRUE	0.00292119	21.5893
urate	Crohn's disease	rs4697910	A	G	A	G	-0.0124	-0.0759035	0.2866	0.225098	FALSE	FALSE	FALSE	77lxle	4	9900250	0.0685836	0.0416787	377110	TRUE	reported	0.0017	8.723e-14	7824	TRUE	reported	ROdtaS	2	TRUE	0.00716631	53.1897
urate	Crohn's disease	rs510032	T	C	T	C	0.009	0.0986504	0.169	0.210468	FALSE	FALSE	FALSE	77lxle	1	226536501	0.0213216	0.0428498	377110	TRUE	reported	0.002	6.795e-06	7824	TRUE	reported	ROdtaS	2	TRUE	0.00360048	20.2428
urate	Crohn's disease	rs6731691	A	G	A	G	-0.008	0.071392	0.1705	0.150989	FALSE	FALSE	FALSE	77lxle	2	172467026	0.142209	0.0486449	377110	TRUE	reported	0.0018	5.301e-06	7824	TRUE	reported	ROdtaS	2	TRUE	0.00267268	19.7477
urate	Crohn's disease	rs6927639	A	G	A	G	-0.0078	-0.0270055	0.8458	0.740095	FALSE	FALSE	FALSE	77lxle	6	107687814	0.496824	0.0397435	377110	TRUE	reported	0.0018	9.274e-06	7824	TRUE	reported	ROdtaS	2	TRUE	0.00254105	18.7727
urate	Crohn's disease	rs7906282	T	G	T	G	0.008	0.00911244	0.3075	0.233925	FALSE	FALSE	FALSE	77lxle	10	18794667	0.825193	0.041257	377110	TRUE	reported	0.0016	1.105e-06	7824	TRUE	reported	ROdtaS	2	TRUE	0.00338021	24.9932
urate	Crohn's disease	rs872114	A	C	A	C	-0.0208	-0.1316	0.9736	0.991224	FALSE	FALSE	FALSE	77lxle	3	68554412	0.488489	0.189978	377110	TRUE	reported	0.0044	2.294e-06	7824	TRUE	reported	ROdtaS	2	TRUE	0.0030226	22.341
urate	Crohn's disease	rs938554	C	G	C	G	-0.0348	-0.0464222	0.2256	0.172476	FALSE	TRUE	FALSE	77lxle	4	9924068	0.314319	0.0461361	377110	TRUE	reported	0.0017	5.85e-93	7824	TRUE	reported	ROdtaS	2	TRUE	0.0537924	418.931
urate	Crohn's disease	rs9549021	T	C	T	C	-0.0135	0.0234959	0.6112	0.61896	FALSE	FALSE	FALSE	77lxle	13	39969356	0.512203	0.0358491	377110	TRUE	reported	0.0029	2.944e-06	7824	TRUE	reported	ROdtaS	2	TRUE	0.0121155	21.6461
urate	Crohn's disease	rs9557545	A	T	A	T	0.018	-0.0638821	0.032	0.133209	FALSE	TRUE	FALSE	77lxle	13	100925860	0.21259	0.0512502	377110	TRUE	reported	0.004	7.829e-06	7824	TRUE	reported	ROdtaS	2	TRUE	0.00273973	20.2445
ursodeoxycholate	Crohn's disease	rs10174534	A	G	A	G	-0.028	0.0241397	0.5571	0.461975	FALSE	FALSE	FALSE	SSja1q	2	2445999	0.490038	0.0349726	377110	TRUE	reported	0.0063	7.572e-06	7824	TRUE	reported	UQpxmD	2	TRUE	0.00381205	19.7454
ursodeoxycholate	Crohn's disease	rs11736497	T	C	T	C	0.1146	-0.0197981	0.0214	0.0526403	FALSE	FALSE	FALSE	SSja1q	4	135900528	0.801448	0.0787285	377110	TRUE	reported	0.0252	5.557e-06	7824	TRUE	reported	UQpxmD	2	TRUE	0.00399037	20.6728
ursodeoxycholate	Crohn's disease	rs12587564	A	G	A	G	0.0456	-0.013565	0.1148	0.072048	FALSE	FALSE	FALSE	SSja1q	14	54107413	0.839826	0.0671151	377110	TRUE	reported	0.0097	2.63e-06	7824	TRUE	reported	UQpxmD	2	TRUE	0.00426298	22.0911
ursodeoxycholate	Crohn's disease	rs17118371	T	C	T	C	0.0343	0.0458889	0.2298	0.307137	FALSE	FALSE	FALSE	SSja1q	14	47344250	0.224766	0.0378012	377110	TRUE	reported	0.0071	1.442e-06	7824	TRUE	reported	UQpxmD	2	TRUE	0.00450085	23.3294
ursodeoxycholate	Crohn's disease	rs2421668	A	G	A	G	0.034	0.0693607	0.644	0.66929	FALSE	FALSE	FALSE	SSja1q	2	73657969	0.0607603	0.0369878	377110	TRUE	reported	0.0073	2.867e-06	7824	TRUE	reported	UQpxmD	2	TRUE	0.00512987	21.6823
ursodeoxycholate	Crohn's disease	rs2720445	T	C	T	C	0.033	-0.0100823	0.536	0.559367	FALSE	FALSE	FALSE	SSja1q	16	79513623	0.775727	0.0353897	377110	TRUE	reported	0.0073	5.56e-06	7824	TRUE	reported	UQpxmD	2	TRUE	0.00483398	20.4256
ursodeoxycholate	Crohn's disease	rs312306	C	G	C	G	-0.0654	0.0284358	0.2278	0.203889	FALSE	TRUE	FALSE	SSja1q	5	162636858	0.511873	0.0433522	377110	TRUE	reported	0.0145	6.231e-06	7824	TRUE	reported	UQpxmD	2	TRUE	0.0208575	20.3006
ursodeoxycholate	Crohn's disease	rs3760877	T	C	T	C	0.0577	0.0388112	0.4762	0.517623	FALSE	FALSE	FALSE	SSja1q	19	542672	0.267722	0.0350179	377110	TRUE	reported	0.013	9.553e-06	7824	TRUE	reported	UQpxmD	2	TRUE	0.0202113	19.6587
ursodeoxycholate	Crohn's disease	rs6763802	T	G	T	G	-0.0576	-0.0572399	0.0798	0.0565114	FALSE	FALSE	FALSE	SSja1q	3	23122317	0.449154	0.0756315	377110	TRUE	reported	0.0116	6.503e-07	7824	TRUE	reported	UQpxmD	2	TRUE	0.00475381	24.6468
ursodeoxycholate	Crohn's disease	rs7463380	C	G	C	G	0.0763	-0.0188433	0.8421	0.843864	FALSE	TRUE	FALSE	SSja1q	8	29843717	0.694274	0.04794	377110	TRUE	reported	0.0169	6.402e-06	7824	TRUE	reported	UQpxmD	2	TRUE	0.0208978	20.3407
ursodeoxycholate	Crohn's disease	rs9573265	T	C	T	C	0.2216	0.0322737	0.0158	0.0631157	FALSE	FALSE	FALSE	SSja1q	13	73623209	0.652016	0.0715661	377110	TRUE	reported	0.0488	5.552e-06	7824	TRUE	reported	UQpxmD	2	TRUE	0.0211358	20.5773
arginine	Crohn's disease	rs10922038	T	C	T	C	0.0102	0.00153206	0.4354	0.384183	FALSE	FALSE	FALSE	rrQCA2	1	196129893	0.96595	0.03589	377110	TRUE	reported	0.0023	7.569e-06	7824	TRUE	reported	l0AyxD	2	TRUE	0.00276084	19.6618
arginine	Crohn's disease	rs11114987	T	C	T	C	-0.0324	-0.0769341	0.0439	0.0198934	FALSE	FALSE	FALSE	rrQCA2	12	81709133	0.542598	0.126352	377110	TRUE	reported	0.0067	1.414e-06	7824	TRUE	reported	l0AyxD	2	TRUE	0.00328103	23.3786
arginine	Crohn's disease	rs1153903	A	G	A	G	-0.0106	-0.000538617	0.3856	0.389535	FALSE	FALSE	FALSE	rrQCA2	7	54673519	0.988021	0.0358752	377110	TRUE	reported	0.0023	4.187e-06	7824	TRUE	reported	l0AyxD	2	TRUE	0.00298096	21.2341
arginine	Crohn's disease	rs12714263	A	G	A	G	-0.0107	0.0278825	0.5733	0.679831	FALSE	FALSE	FALSE	rrQCA2	2	29095211	0.455372	0.0373515	377110	TRUE	reported	0.0023	3.976e-06	7824	TRUE	reported	l0AyxD	2	TRUE	0.0030373	21.6366
arginine	Crohn's disease	rs12985777	T	C	T	C	-0.0141	0.0297423	0.2402	0.262022	FALSE	FALSE	FALSE	rrQCA2	19	2268056	0.451612	0.0395125	377110	TRUE	reported	0.0032	8.861e-06	7824	TRUE	reported	l0AyxD	2	TRUE	0.00272552	19.4096
arginine	Crohn's disease	rs17706531	A	G	A	G	0.0105	0.0115049	0.6331	0.693757	FALSE	FALSE	FALSE	rrQCA2	19	12904716	0.760948	0.0378158	377110	TRUE	reported	0.0023	6.973e-06	7824	TRUE	reported	l0AyxD	2	TRUE	0.00292515	20.8353
arginine	Crohn's disease	rs2180566	T	C	T	C	-0.0109	0.0478991	0.6433	0.592209	FALSE	FALSE	FALSE	rrQCA2	20	31431051	0.178446	0.035598	377110	TRUE	reported	0.0023	2.105e-06	7824	TRUE	reported	l0AyxD	2	TRUE	0.00315154	22.453
arginine	Crohn's disease	rs2246012	T	C	T	C	-0.0166	0.00215475	0.8388	0.768768	FALSE	FALSE	FALSE	rrQCA2	6	131577068	0.958249	0.0411595	377110	TRUE	reported	0.0032	2.227e-07	7824	TRUE	reported	l0AyxD	2	TRUE	0.00377373	26.9026
arginine	Crohn's disease	rs2916148	A	G	A	G	-0.0101	-0.0297712	0.4534	0.364894	FALSE	FALSE	FALSE	rrQCA2	17	67485993	0.412328	0.0363151	377110	TRUE	reported	0.0023	9.235e-06	7824	TRUE	reported	l0AyxD	2	TRUE	0.00270712	19.2781
arginine	Crohn's disease	rs2933871	A	G	A	G	0.0178	0.00631947	0.6938	0.794724	FALSE	FALSE	FALSE	rrQCA2	5	24815030	0.884729	0.0435896	377110	TRUE	reported	0.004	7.648e-06	7824	TRUE	reported	l0AyxD	2	TRUE	0.0112847	19.7797
arginine	Crohn's disease	rs3011362	A	G	A	G	-0.0349	-0.085111	0.0334	0.0511187	FALSE	FALSE	FALSE	rrQCA2	10	120793682	0.281524	0.0790333	377110	TRUE	reported	0.0074	2.37e-06	7824	TRUE	reported	l0AyxD	2	TRUE	0.0126577	22.2171
arginine	Crohn's disease	rs511304	A	C	A	C	0.0191	0.0365758	0.4368	0.44549	FALSE	FALSE	FALSE	rrQCA2	3	174689417	0.299375	0.0352445	377110	TRUE	reported	0.0039	1.014e-06	7824	TRUE	reported	l0AyxD	2	TRUE	0.0136356	23.9572
arginine	Crohn's disease	rs6479442	A	C	A	C	0.0101	-0.0576344	0.4837	0.507347	FALSE	FALSE	FALSE	rrQCA2	9	92953435	0.0979986	0.0348322	377110	TRUE	reported	0.0023	9.586e-06	7824	TRUE	reported	l0AyxD	2	TRUE	0.00270712	19.2781
arginine	Crohn's disease	rs6920504	T	C	T	C	-0.0135	-0.0256759	0.7729	0.840455	FALSE	FALSE	FALSE	rrQCA2	6	115650149	0.590461	0.0477097	377110	TRUE	reported	0.003	7.527e-06	7824	TRUE	reported	l0AyxD	2	TRUE	0.0028424	20.2443
arginine	Crohn's disease	rs7036499	T	C	T	C	0.0217	0.0662164	0.8519	0.877887	FALSE	FALSE	FALSE	rrQCA2	9	128082465	0.211168	0.052958	377110	TRUE	reported	0.0049	8.857e-06	7824	TRUE	reported	l0AyxD	2	TRUE	0.0111775	19.5896
arginine	Crohn's disease	rs715	T	C	T	C	0.0144	0.0476632	0.7064	0.688039	FALSE	FALSE	FALSE	rrQCA2	2	210678331	0.206236	0.0377087	377110	TRUE	reported	0.0028	2.902e-07	7824	TRUE	reported	l0AyxD	2	TRUE	0.0037093	26.4415
arginine	Crohn's disease	rs720118	T	C	T	C	-0.0105	-0.0299291	0.6152	0.614805	FALSE	FALSE	FALSE	rrQCA2	2	5897231	0.406511	0.0360569	377110	TRUE	reported	0.0023	4.547e-06	7824	TRUE	reported	l0AyxD	2	TRUE	0.00292515	20.8353
arginine	Crohn's disease	rs7535809	A	G	A	G	0.0138	-0.0254774	0.8331	0.845477	FALSE	FALSE	FALSE	rrQCA2	1	192333001	0.597727	0.0482828	377110	TRUE	reported	0.0031	7.276e-06	7824	TRUE	reported	l0AyxD	2	TRUE	0.00278178	19.8113
arginine	Crohn's disease	rs7717247	A	C	A	C	0.0162	0.0621004	0.8061	0.817981	FALSE	FALSE	FALSE	rrQCA2	5	27839151	0.170255	0.045283	377110	TRUE	reported	0.0035	3.347e-06	7824	TRUE	reported	l0AyxD	2	TRUE	0.00300665	21.4176
arginine	Crohn's disease	rs837763	T	C	T	C	0.0114	-0.00590183	0.5528	0.553062	FALSE	FALSE	FALSE	rrQCA2	16	88787321	0.865986	0.0349719	377110	TRUE	reported	0.0025	6.027e-06	7824	TRUE	reported	l0AyxD	2	TRUE	0.00291848	20.7877
arginine	Crohn's disease	rs901272	A	C	A	C	-0.0105	-0.0140686	0.6207	0.660311	FALSE	FALSE	FALSE	rrQCA2	15	63462574	0.70188	0.0367534	377110	TRUE	reported	0.0023	6.493e-06	7824	TRUE	reported	l0AyxD	2	TRUE	0.00292515	20.8353
ascorbate (Vitamin C)	Crohn's disease	rs11167905	T	C	T	C	0.0804	0.00550103	0.8545	0.874811	FALSE	FALSE	FALSE	JWYTTL	5	145527283	0.916923	0.0527371	377110	TRUE	reported	0.0164	9.826e-07	7824	TRUE	reported	wZTn6E	2	TRUE	0.0115158	24.0106
ascorbate (Vitamin C)	Crohn's disease	rs13069990	T	C	T	C	-0.0506	-0.0477149	0.3781	0.375124	FALSE	FALSE	FALSE	JWYTTL	3	115901954	0.185943	0.0360746	377110	TRUE	reported	0.011	4.442e-06	7824	TRUE	reported	wZTn6E	2	TRUE	0.0101528	21.1395
ascorbate (Vitamin C)	Crohn's disease	rs13103690	T	G	T	G	-0.0474	0.0938363	0.5359	0.559505	FALSE	FALSE	FALSE	JWYTTL	4	9971154	0.00746191	0.0350726	377110	TRUE	reported	0.0104	5.195e-06	7824	TRUE	reported	wZTn6E	2	TRUE	0.00996873	20.7524
ascorbate (Vitamin C)	Crohn's disease	rs2070006	T	C	T	C	0.0512	0.0508296	0.3713	0.460489	FALSE	FALSE	FALSE	JWYTTL	4	154592714	0.145553	0.0349243	377110	TRUE	reported	0.0112	4.762e-06	7824	TRUE	reported	wZTn6E	2	TRUE	0.0100283	20.8777
ascorbate (Vitamin C)	Crohn's disease	rs577596	A	G	A	G	-0.0567	0.0814666	0.3267	0.423576	FALSE	FALSE	FALSE	JWYTTL	22	25535639	0.0211505	0.035339	377110	TRUE	reported	0.0114	6.679e-07	7824	TRUE	reported	wZTn6E	2	TRUE	0.011849	24.7136
ascorbate (Vitamin C)	Crohn's disease	rs6713914	T	C	T	C	0.0593	0.00678741	0.5741	0.567974	FALSE	FALSE	FALSE	JWYTTL	2	59295906	0.847436	0.0352791	377110	TRUE	reported	0.0116	3.22e-07	7824	TRUE	reported	wZTn6E	2	TRUE	0.0164037	26.0999
ascorbate (Vitamin C)	Crohn's disease	rs6826474	T	C	T	C	-0.1383	0.104221	0.0393	0.0197327	FALSE	FALSE	FALSE	JWYTTL	4	95728969	0.404852	0.125118	377110	TRUE	reported	0.0288	1.561e-06	7824	TRUE	reported	wZTn6E	2	TRUE	0.0110543	23.0376
ascorbate (Vitamin C)	Crohn's disease	rs6834631	T	G	T	G	0.1306	-0.178035	0.9596	0.980025	FALSE	FALSE	FALSE	JWYTTL	4	121394510	0.152518	0.12444	377110	TRUE	reported	0.0267	1.032e-06	7824	TRUE	reported	wZTn6E	2	TRUE	0.0114645	23.9025
ascorbate (Vitamin C)	Crohn's disease	rs7112460	T	C	T	C	0.1084	0.108173	0.0658	0.048432	FALSE	FALSE	FALSE	JWYTTL	11	125881964	0.182952	0.0812283	377110	TRUE	reported	0.0223	1.135e-06	7824	TRUE	reported	wZTn6E	2	TRUE	0.0113241	23.6063
ascorbate (Vitamin C)	Crohn's disease	rs8057559	T	C	T	C	0.1395	-0.225967	0.0312	0.0268973	FALSE	FALSE	FALSE	JWYTTL	16	73283273	0.0357462	0.107613	377110	TRUE	reported	0.0314	9.098e-06	7824	TRUE	reported	wZTn6E	2	TRUE	0.00947664	19.7182
ascorbate (Vitamin C)	Crohn's disease	rs808686	A	G	A	G	0.0598	0.0627783	0.6086	0.605552	FALSE	FALSE	FALSE	JWYTTL	20	19736491	0.079097	0.0357517	377110	TRUE	reported	0.0128	3.013e-06	7824	TRUE	reported	wZTn6E	2	TRUE	0.0137374	21.7986
ascorbate (Vitamin C)	Crohn's disease	rs8105491	T	G	T	G	-0.0698	0.0018036	0.154	0.177233	FALSE	FALSE	FALSE	JWYTTL	19	20293179	0.968524	0.0457081	377110	TRUE	reported	0.0148	2.304e-06	7824	TRUE	reported	wZTn6E	2	TRUE	0.0106667	22.2211
ascorbate (Vitamin C)	Crohn's disease	rs9419004	C	G	C	G	-0.254	0.043583	0.186	0.237119	FALSE	TRUE	FALSE	JWYTTL	10	133101018	0.286908	0.0409258	377110	TRUE	reported	0.0563	6.531e-06	7824	TRUE	reported	wZTn6E	2	TRUE	0.0394188	20.272
ascorbate (Vitamin C)	Crohn's disease	rs9606290	A	G	A	G	0.159	0.00132155	0.241	0.166725	FALSE	FALSE	FALSE	JWYTTL	22	20230714	0.977618	0.0471059	377110	TRUE	reported	0.0352	6.316e-06	7824	TRUE	reported	wZTn6E	2	TRUE	0.0395111	20.3214
heptanoate (7:0)	Crohn's disease	rs10092877	T	C	T	C	0.0087	-0.0265807	0.4173	0.318889	FALSE	FALSE	FALSE	9E5uk2	8	88811446	0.478009	0.0374635	377110	TRUE	reported	0.0018	1.25e-06	7824	TRUE	reported	A7LkWw	2	TRUE	0.00316617	23.3548
heptanoate (7:0)	Crohn's disease	rs10153405	A	G	A	G	-0.0103	-0.00449339	0.5342	0.605911	FALSE	FALSE	FALSE	9E5uk2	18	43690707	0.900011	0.035762	377110	TRUE	reported	0.0018	9.267e-09	7824	TRUE	reported	A7LkWw	2	TRUE	0.00443218	32.7349
heptanoate (7:0)	Crohn's disease	rs10266726	T	C	T	C	-0.0083	-0.0274814	0.4261	0.437372	FALSE	FALSE	FALSE	9E5uk2	7	3106447	0.434582	0.0351707	377110	TRUE	reported	0.0018	4.002e-06	7824	TRUE	reported	A7LkWw	2	TRUE	0.00288254	21.2566
heptanoate (7:0)	Crohn's disease	rs10492225	T	C	T	C	-0.0128	-0.0657777	0.8498	0.843079	FALSE	FALSE	FALSE	9E5uk2	12	96067528	0.169037	0.0478277	377110	TRUE	reported	0.0027	1.596e-06	7824	TRUE	reported	A7LkWw	2	TRUE	0.00304638	22.4685
heptanoate (7:0)	Crohn's disease	rs10740323	T	C	T	C	0.0084	0.0549639	0.5935	0.421249	FALSE	FALSE	FALSE	9E5uk2	10	69742436	0.119898	0.035342	377110	TRUE	reported	0.0018	4.096e-06	7824	TRUE	reported	A7LkWw	2	TRUE	0.00295221	21.7719
heptanoate (7:0)	Crohn's disease	rs10848196	A	G	A	G	-0.0098	-0.0232934	0.5584	0.55888	FALSE	FALSE	FALSE	9E5uk2	12	130741664	0.506581	0.0350715	377110	TRUE	reported	0.0018	5.252e-08	7824	TRUE	reported	A7LkWw	2	TRUE	0.004014	29.6339
heptanoate (7:0)	Crohn's disease	rs11872932	A	T	A	T	0.0128	0.0333711	0.201	0.202814	FALSE	TRUE	FALSE	9E5uk2	18	43826259	0.44222	0.0434266	377110	TRUE	reported	0.0027	1.486e-06	7824	TRUE	reported	A7LkWw	2	TRUE	0.00304638	22.4685
heptanoate (7:0)	Crohn's disease	rs12953375	A	T	A	T	0.0126	0.0429585	0.8162	0.804358	FALSE	TRUE	FALSE	9E5uk2	18	78156505	0.330242	0.0441221	377110	TRUE	reported	0.0026	1.344e-06	7824	TRUE	reported	A7LkWw	2	TRUE	0.00318293	23.4788
heptanoate (7:0)	Crohn's disease	rs13002121	A	G	A	G	0.0115	0.0433608	0.766	0.707314	FALSE	FALSE	FALSE	9E5uk2	2	77118976	0.257702	0.03831	377110	TRUE	reported	0.0026	6.943e-06	7824	TRUE	reported	A7LkWw	2	TRUE	0.00265285	19.5583
heptanoate (7:0)	Crohn's disease	rs13083714	T	C	T	C	0.0194	-0.0140303	0.5762	0.514185	FALSE	FALSE	FALSE	9E5uk2	3	6067587	0.68666	0.034781	377110	TRUE	reported	0.0042	4.84e-06	7824	TRUE	reported	A7LkWw	2	TRUE	0.0119371	21.3114
heptanoate (7:0)	Crohn's disease	rs13109093	A	C	A	C	0.0085	0.0751021	0.614	0.6324	FALSE	FALSE	FALSE	9E5uk2	4	148061988	0.0389135	0.0363672	377110	TRUE	reported	0.0018	4.247e-06	7824	TRUE	reported	A7LkWw	2	TRUE	0.0030227	22.2933
heptanoate (7:0)	Crohn's disease	rs17002476	T	C	T	C	-0.0119	0.0126966	0.1459	0.196717	FALSE	FALSE	FALSE	9E5uk2	22	23553438	0.771662	0.0437508	377110	TRUE	reported	0.0027	8.317e-06	7824	TRUE	reported	A7LkWw	2	TRUE	0.00263414	19.42
heptanoate (7:0)	Crohn's disease	rs17287933	T	C	T	C	0.0083	0.00204056	0.4687	0.479934	FALSE	FALSE	FALSE	9E5uk2	13	21849786	0.953388	0.0349099	377110	TRUE	reported	0.0018	5.243e-06	7824	TRUE	reported	A7LkWw	2	TRUE	0.00288254	21.2566
heptanoate (7:0)	Crohn's disease	rs17520583	A	G	A	G	0.0093	-0.0713797	0.332	0.239037	FALSE	FALSE	FALSE	9E5uk2	10	90487480	0.0802287	0.0408033	377110	TRUE	reported	0.0018	3.599e-07	7824	TRUE	reported	A7LkWw	2	TRUE	0.0036163	26.6872
heptanoate (7:0)	Crohn's disease	rs17739107	A	G	A	G	-0.0198	0.00647145	0.942	0.967897	FALSE	FALSE	FALSE	9E5uk2	6	93349914	0.947706	0.0986683	377110	TRUE	reported	0.0044	8.091e-06	7824	TRUE	reported	A7LkWw	2	TRUE	0.00274567	20.2445
heptanoate (7:0)	Crohn's disease	rs1836862	A	C	A	C	-0.008	-0.0233896	0.6051	0.631804	FALSE	FALSE	FALSE	9E5uk2	3	104823393	0.516766	0.0360762	377110	TRUE	reported	0.0018	9.366e-06	7824	TRUE	reported	A7LkWw	2	TRUE	0.00267847	19.7477
heptanoate (7:0)	Crohn's disease	rs1889463	T	C	T	C	0.0089	-0.0331051	0.628	0.638998	FALSE	FALSE	FALSE	9E5uk2	1	106111000	0.366422	0.0366533	377110	TRUE	reported	0.0019	3.358e-06	7824	TRUE	reported	A7LkWw	2	TRUE	0.00297438	21.9359
heptanoate (7:0)	Crohn's disease	rs203591	T	C	T	C	-0.0086	-0.0432557	0.3697	0.377459	FALSE	FALSE	FALSE	9E5uk2	14	27305738	0.229113	0.0359671	377110	TRUE	reported	0.0018	2.014e-06	7824	TRUE	reported	A7LkWw	2	TRUE	0.00309402	22.821
heptanoate (7:0)	Crohn's disease	rs2073805	T	C	T	C	-0.009	-0.0570485	0.407	0.328545	FALSE	FALSE	FALSE	9E5uk2	11	3339857	0.133131	0.037985	377110	TRUE	reported	0.002	6.795e-06	7824	TRUE	reported	A7LkWw	2	TRUE	0.00361011	20.2428
heptanoate (7:0)	Crohn's disease	rs2091331	A	G	A	G	0.0082	-0.0425928	0.4127	0.443299	FALSE	FALSE	FALSE	9E5uk2	10	71981948	0.224978	0.0351022	377110	TRUE	reported	0.0018	5.705e-06	7824	TRUE	reported	A7LkWw	2	TRUE	0.00281369	20.7474
heptanoate (7:0)	Crohn's disease	rs2291199	A	G	A	G	0.0083	-0.0308802	0.5373	0.494676	FALSE	FALSE	FALSE	9E5uk2	4	1250479	0.376088	0.0348878	377110	TRUE	reported	0.0018	5.175e-06	7824	TRUE	reported	A7LkWw	2	TRUE	0.00288254	21.2566
heptanoate (7:0)	Crohn's disease	rs269194	A	C	A	C	-0.0081	-0.0157345	0.4386	0.484034	FALSE	FALSE	FALSE	9E5uk2	8	74708531	0.65121	0.0348045	377110	TRUE	reported	0.0018	9.008e-06	7824	TRUE	reported	A7LkWw	2	TRUE	0.00274567	20.2445
heptanoate (7:0)	Crohn's disease	rs4618485	A	G	A	G	-0.0085	-0.0130388	0.595	0.5885	FALSE	FALSE	FALSE	9E5uk2	6	72846194	0.712947	0.0354408	377110	TRUE	reported	0.0018	3.037e-06	7824	TRUE	reported	A7LkWw	2	TRUE	0.0030227	22.2933
heptanoate (7:0)	Crohn's disease	rs498266	A	G	A	G	0.0082	0.0312434	0.5852	0.52106	FALSE	FALSE	FALSE	9E5uk2	9	76692003	0.37018	0.0348645	377110	TRUE	reported	0.0018	6.145e-06	7824	TRUE	reported	A7LkWw	2	TRUE	0.00281369	20.7474
heptanoate (7:0)	Crohn's disease	rs6051643	A	G	A	G	0.0441	0.165651	0.986	0.96339	FALSE	FALSE	FALSE	9E5uk2	20	3205300	0.0795243	0.0944714	377110	TRUE	reported	0.0095	3.759e-06	7824	TRUE	reported	A7LkWw	2	TRUE	0.0029213	21.5433
heptanoate (7:0)	Crohn's disease	rs630782	T	C	T	C	0.0093	0.0477441	0.4713	0.469574	FALSE	FALSE	FALSE	9E5uk2	11	107326810	0.171612	0.0349251	377110	TRUE	reported	0.0018	2.324e-07	7824	TRUE	reported	A7LkWw	2	TRUE	0.0036163	26.6872
heptanoate (7:0)	Crohn's disease	rs676094	A	G	A	G	0.0191	-0.099222	0.4178	0.43245	FALSE	FALSE	FALSE	9E5uk2	1	28758177	0.00466842	0.0350724	377110	TRUE	reported	0.0042	6.606e-06	7824	TRUE	reported	A7LkWw	2	TRUE	0.011575	20.6574
heptanoate (7:0)	Crohn's disease	rs6860349	A	G	A	G	-0.0089	-0.0110844	0.4108	0.36023	FALSE	FALSE	FALSE	9E5uk2	5	2133298	0.768721	0.0376959	377110	TRUE	reported	0.0018	8.673e-07	7824	TRUE	reported	A7LkWw	2	TRUE	0.00331292	24.4409
heptanoate (7:0)	Crohn's disease	rs7436874	T	C	T	C	0.0083	0.0440826	0.6135	0.588558	FALSE	FALSE	FALSE	9E5uk2	4	8649098	0.2124	0.0353511	377110	TRUE	reported	0.0019	9.886e-06	7824	TRUE	reported	A7LkWw	2	TRUE	0.00258786	19.0779
heptanoate (7:0)	Crohn's disease	rs8006663	A	G	A	G	-0.0086	-0.0238945	0.4556	0.511882	FALSE	FALSE	FALSE	9E5uk2	14	68704286	0.493717	0.0349125	377110	TRUE	reported	0.0018	1.785e-06	7824	TRUE	reported	A7LkWw	2	TRUE	0.00309402	22.821
heptanoate (7:0)	Crohn's disease	rs8079173	A	G	A	G	0.0118	0.052982	0.1402	0.228522	FALSE	FALSE	FALSE	9E5uk2	17	72079655	0.202551	0.0415768	377110	TRUE	reported	0.0026	8.927e-06	7824	TRUE	reported	A7LkWw	2	TRUE	0.00279267	20.592
heptanoate (7:0)	Crohn's disease	rs864428	T	C	T	C	0.0101	0.0180787	0.4058	0.409491	FALSE	FALSE	FALSE	9E5uk2	7	137240724	0.609808	0.0354243	377110	TRUE	reported	0.0018	2.986e-08	7824	TRUE	reported	A7LkWw	2	TRUE	0.00426246	31.476
heptanoate (7:0)	Crohn's disease	rs9607028	T	G	T	G	-0.0084	-0.0471524	0.4268	0.404319	FALSE	FALSE	FALSE	9E5uk2	22	33236126	0.184131	0.0355025	377110	TRUE	reported	0.0019	7.286e-06	7824	TRUE	reported	A7LkWw	2	TRUE	0.00265043	19.5404
heptanoate (7:0)	Crohn's disease	rs989248	A	G	A	G	-0.0085	-0.00761647	0.6475	0.756801	FALSE	FALSE	FALSE	9E5uk2	5	39526340	0.851704	0.0407417	377110	TRUE	reported	0.0018	2.962e-06	7824	TRUE	reported	A7LkWw	2	TRUE	0.0030227	22.2933
heptanoate (7:0)	Crohn's disease	rs990054	T	C	T	C	-0.0087	0.00394845	0.5955	0.613805	FALSE	FALSE	FALSE	9E5uk2	21	24061991	0.91217	0.035797	377110	TRUE	reported	0.0018	1.325e-06	7824	TRUE	reported	A7LkWw	2	TRUE	0.00316617	23.3548
heptanoate (7:0)	Crohn's disease	rs9997602	A	C	A	C	-0.0081	-0.0049325	0.5717	0.536281	FALSE	FALSE	FALSE	9E5uk2	4	179011271	0.887752	0.0349453	377110	TRUE	reported	0.0018	7.565e-06	7824	TRUE	reported	A7LkWw	2	TRUE	0.00274567	20.2445
laurate (12:0)	Crohn's disease	rs10039731	A	G	A	G	0.0198	-0.00993279	0.5787	0.615601	FALSE	FALSE	FALSE	JGw8CX	5	111428554	0.781903	0.0358792	377110	TRUE	reported	0.004	8.465e-07	7824	TRUE	reported	KkV310	2	TRUE	0.0136771	24.4748
laurate (12:0)	Crohn's disease	rs11036901	A	G	A	G	-0.0079	-0.0159428	0.433	0.295999	FALSE	FALSE	FALSE	JGw8CX	11	42465879	0.675868	0.0381308	377110	TRUE	reported	0.0018	7.855e-06	7824	TRUE	reported	KkV310	2	TRUE	0.0026153	19.2571
laurate (12:0)	Crohn's disease	rs11193635	T	C	T	C	0.0084	-0.000649624	0.6725	0.705709	FALSE	FALSE	FALSE	JGw8CX	10	107708493	0.986589	0.038648	377110	TRUE	reported	0.0018	3.797e-06	7824	TRUE	reported	KkV310	2	TRUE	0.00295581	21.7718
laurate (12:0)	Crohn's disease	rs11589855	T	C	T	C	-0.0084	-0.0480472	0.3809	0.453813	FALSE	FALSE	FALSE	JGw8CX	1	154783367	0.172639	0.0352311	377110	TRUE	reported	0.0018	2.222e-06	7824	TRUE	reported	KkV310	2	TRUE	0.00295581	21.7718
laurate (12:0)	Crohn's disease	rs11731117	A	G	A	G	0.0081	-0.0533517	0.5958	0.621135	FALSE	FALSE	FALSE	JGw8CX	4	14871113	0.137879	0.0359577	377110	TRUE	reported	0.0018	4.324e-06	7824	TRUE	reported	KkV310	2	TRUE	0.00274902	20.2445
laurate (12:0)	Crohn's disease	rs11857879	T	G	T	G	0.0112	0.0166486	0.1952	0.204316	FALSE	FALSE	FALSE	JGw8CX	15	94666024	0.701588	0.0434486	377110	TRUE	reported	0.0025	8.18e-06	7824	TRUE	reported	KkV310	2	TRUE	0.00272471	20.0649
laurate (12:0)	Crohn's disease	rs11978728	A	T	A	T	-0.0089	0.0416294	0.6876	0.73876	FALSE	TRUE	FALSE	JGw8CX	7	38710771	0.294908	0.0397449	377110	TRUE	reported	0.0018	5.182e-07	7824	TRUE	reported	KkV310	2	TRUE	0.00331697	24.4409
laurate (12:0)	Crohn's disease	rs12466053	A	G	A	G	0.0087	-0.0336424	0.402	0.377066	FALSE	FALSE	FALSE	JGw8CX	2	35710151	0.358417	0.0366321	377110	TRUE	reported	0.0018	8.441e-07	7824	TRUE	reported	KkV310	2	TRUE	0.00317003	23.3548
laurate (12:0)	Crohn's disease	rs12862464	T	C	T	C	0.0146	-0.0881804	0.0842	0.111347	FALSE	FALSE	FALSE	JGw8CX	13	74367879	0.112296	0.0555307	377110	TRUE	reported	0.0033	9.825e-06	7824	TRUE	reported	KkV310	2	TRUE	0.00265749	19.5686
laurate (12:0)	Crohn's disease	rs12940605	A	C	A	C	-0.0096	0.0607848	0.6059	0.640786	FALSE	FALSE	FALSE	JGw8CX	17	12752115	0.094724	0.0363766	377110	TRUE	reported	0.0018	1.823e-07	7824	TRUE	reported	KkV310	2	TRUE	0.00385716	28.4367
laurate (12:0)	Crohn's disease	rs13393013	A	G	A	G	0.0314	0.0189818	0.0213	0.0341664	FALSE	FALSE	FALSE	JGw8CX	2	195509187	0.841625	0.0949967	377110	TRUE	reported	0.0065	1.312e-06	7824	TRUE	reported	KkV310	2	TRUE	0.00316668	23.33
laurate (12:0)	Crohn's disease	rs1487052	T	C	T	C	0.008	-0.0367774	0.3063	0.341956	FALSE	FALSE	FALSE	JGw8CX	4	111199584	0.316306	0.0367011	377110	TRUE	reported	0.0018	7.664e-06	7824	TRUE	reported	KkV310	2	TRUE	0.00268175	19.7477
laurate (12:0)	Crohn's disease	rs1530439	T	G	T	G	0.009	0.0105465	0.2946	0.29594	FALSE	FALSE	FALSE	JGw8CX	10	61886200	0.783424	0.0383705	377110	TRUE	reported	0.0018	6.08e-07	7824	TRUE	reported	KkV310	2	TRUE	0.00339167	24.9932
laurate (12:0)	Crohn's disease	rs16942446	A	G	A	G	-0.0259	0.05681	0.0314	0.0380675	FALSE	FALSE	FALSE	JGw8CX	15	88898125	0.532238	0.0909551	377110	TRUE	reported	0.0056	3.318e-06	7824	TRUE	reported	KkV310	2	TRUE	0.00290342	21.3848
laurate (12:0)	Crohn's disease	rs16990450	T	C	T	C	0.0161	0.0152076	0.0722	0.0967892	FALSE	FALSE	FALSE	JGw8CX	19	417714	0.796583	0.0589961	377110	TRUE	reported	0.0035	4.178e-06	7824	TRUE	reported	KkV310	2	TRUE	0.00287221	21.1542
laurate (12:0)	Crohn's disease	rs2069151	A	G	A	G	0.009	-0.0241737	0.7083	0.736743	FALSE	FALSE	FALSE	JGw8CX	1	210543803	0.541801	0.0396231	377110	TRUE	reported	0.0018	4.682e-07	7824	TRUE	reported	KkV310	2	TRUE	0.00339167	24.9932
laurate (12:0)	Crohn's disease	rs2140495	T	C	T	C	0.0638	0.0738663	0.0158	0.058497	FALSE	FALSE	FALSE	JGw8CX	7	79704070	0.318541	0.0740544	377110	TRUE	reported	0.0144	9.505e-06	7824	TRUE	reported	KkV310	2	TRUE	0.0109871	19.6076
laurate (12:0)	Crohn's disease	rs2255059	T	C	T	C	-0.008	-0.0463569	0.5192	0.544989	FALSE	FALSE	FALSE	JGw8CX	18	50801633	0.187374	0.0351618	377110	TRUE	reported	0.0018	7.397e-06	7824	TRUE	reported	KkV310	2	TRUE	0.00268175	19.7477
laurate (12:0)	Crohn's disease	rs2304767	A	G	A	G	0.0091	-0.0376282	0.3402	0.306485	FALSE	FALSE	FALSE	JGw8CX	13	110687995	0.322214	0.0380114	377110	TRUE	reported	0.0019	1.216e-06	7824	TRUE	reported	KkV310	2	TRUE	0.00311294	22.9328
laurate (12:0)	Crohn's disease	rs2423542	A	G	A	G	0.0153	-0.019979	0.8036	0.873704	FALSE	FALSE	FALSE	JGw8CX	20	11113861	0.709777	0.0536847	377110	TRUE	reported	0.0032	1.914e-06	7824	TRUE	reported	KkV310	2	TRUE	0.00310229	22.8541
laurate (12:0)	Crohn's disease	rs2491274	A	G	A	G	-0.0297	-0.191332	0.9732	0.978674	FALSE	FALSE	FALSE	JGw8CX	1	87787866	0.111326	0.120164	377110	TRUE	reported	0.0065	4.627e-06	7824	TRUE	reported	KkV310	2	TRUE	0.00283402	20.8722
laurate (12:0)	Crohn's disease	rs287276	A	G	A	G	0.0084	-0.0103107	0.3317	0.375974	FALSE	FALSE	FALSE	JGw8CX	5	56429784	0.774569	0.0360005	377110	TRUE	reported	0.0018	2.647e-06	7824	TRUE	reported	KkV310	2	TRUE	0.00295581	21.7718
laurate (12:0)	Crohn's disease	rs369895	A	G	A	G	-0.0114	-0.0269499	0.574	0.502834	FALSE	FALSE	FALSE	JGw8CX	8	142821875	0.445147	0.0352964	377110	TRUE	reported	0.0023	1.075e-06	7824	TRUE	reported	KkV310	2	TRUE	0.00333314	24.5604
laurate (12:0)	Crohn's disease	rs4327548	A	G	A	G	-0.0093	-0.0175796	0.2904	0.328342	FALSE	FALSE	FALSE	JGw8CX	4	57133102	0.636788	0.0372295	377110	TRUE	reported	0.0018	2.156e-07	7824	TRUE	reported	KkV310	2	TRUE	0.00362072	26.6872
laurate (12:0)	Crohn's disease	rs4333677	A	G	A	G	0.008	0.0706672	0.5848	0.595382	FALSE	FALSE	FALSE	JGw8CX	9	72129354	0.046489	0.0354947	377110	TRUE	reported	0.0018	5.985e-06	7824	TRUE	reported	KkV310	2	TRUE	0.00268175	19.7477
laurate (12:0)	Crohn's disease	rs4680878	T	G	T	G	0.0079	-0.0154598	0.6552	0.613584	FALSE	FALSE	FALSE	JGw8CX	3	30152052	0.666569	0.0358812	377110	TRUE	reported	0.0018	9.163e-06	7824	TRUE	reported	KkV310	2	TRUE	0.0026153	19.2571
laurate (12:0)	Crohn's disease	rs4789698	T	C	T	C	-0.0079	0.000410824	0.4508	0.469196	FALSE	FALSE	FALSE	JGw8CX	17	82221910	0.990608	0.0349001	377110	TRUE	reported	0.0018	6.828e-06	7824	TRUE	reported	KkV310	2	TRUE	0.0026153	19.2571
laurate (12:0)	Crohn's disease	rs4930046	A	G	A	G	0.0088	-0.0433135	0.4652	0.525575	FALSE	FALSE	FALSE	JGw8CX	11	2175918	0.215	0.0349322	377110	TRUE	reported	0.0019	2.716e-06	7824	TRUE	reported	KkV310	2	TRUE	0.00291166	21.4457
laurate (12:0)	Crohn's disease	rs6112257	A	G	A	G	-0.0092	0.00131499	0.6843	0.710629	FALSE	FALSE	FALSE	JGw8CX	20	19214675	0.972781	0.0385399	377110	TRUE	reported	0.0018	3.386e-07	7824	TRUE	reported	KkV310	2	TRUE	0.00354355	26.1163
laurate (12:0)	Crohn's disease	rs6441206	A	G	A	G	0.0099	0.0190295	0.4638	0.444825	FALSE	FALSE	FALSE	JGw8CX	3	158523282	0.587519	0.0350817	377110	TRUE	reported	0.0018	2.088e-08	7824	TRUE	reported	KkV310	2	TRUE	0.004101	30.2418
laurate (12:0)	Crohn's disease	rs6502896	A	G	A	G	-0.0187	0.00275545	0.7619	0.701012	FALSE	FALSE	FALSE	JGw8CX	17	5935377	0.942315	0.0380798	377110	TRUE	reported	0.0042	9.701e-06	7824	TRUE	reported	KkV310	2	TRUE	0.0110944	19.8013
laurate (12:0)	Crohn's disease	rs6765113	T	C	T	C	0.0082	-0.00668614	0.5408	0.606918	FALSE	FALSE	FALSE	JGw8CX	3	196143290	0.851696	0.0357634	377110	TRUE	reported	0.0018	8.162e-06	7824	TRUE	reported	KkV310	2	TRUE	0.00281713	20.7474
laurate (12:0)	Crohn's disease	rs696979	T	C	T	C	0.0084	0.00414307	0.6026	0.691587	FALSE	FALSE	FALSE	JGw8CX	1	208385202	0.912822	0.0378433	377110	TRUE	reported	0.0018	2.048e-06	7824	TRUE	reported	KkV310	2	TRUE	0.00295581	21.7718
laurate (12:0)	Crohn's disease	rs6973824	A	G	A	G	0.009	-0.0637509	0.3374	0.305064	FALSE	FALSE	FALSE	JGw8CX	7	134578860	0.0914534	0.037772	377110	TRUE	reported	0.0018	4.019e-07	7824	TRUE	reported	KkV310	2	TRUE	0.00339167	24.9932
laurate (12:0)	Crohn's disease	rs699015	A	G	A	G	0.0391	0.133337	0.955	0.953919	FALSE	FALSE	FALSE	JGw8CX	1	79913734	0.109681	0.0833552	377110	TRUE	reported	0.0089	9.928e-06	7824	TRUE	reported	KkV310	2	TRUE	0.0108049	19.2789
laurate (12:0)	Crohn's disease	rs7011528	A	C	A	C	-0.0082	-0.0582825	0.4515	0.454397	FALSE	FALSE	FALSE	JGw8CX	8	124255998	0.0957282	0.034985	377110	TRUE	reported	0.0018	4.005e-06	7824	TRUE	reported	KkV310	2	TRUE	0.00281713	20.7474
laurate (12:0)	Crohn's disease	rs853907	T	C	T	C	0.0079	-0.0111427	0.4778	0.340659	FALSE	FALSE	FALSE	JGw8CX	10	118312034	0.765493	0.0373569	377110	TRUE	reported	0.0018	7.637e-06	7824	TRUE	reported	KkV310	2	TRUE	0.0026153	19.2571
laurate (12:0)	Crohn's disease	rs891531	T	G	T	G	0.0113	-0.0520613	0.1846	0.256455	FALSE	FALSE	FALSE	JGw8CX	2	67760689	0.196105	0.0402724	377110	TRUE	reported	0.0024	3.809e-06	7824	TRUE	reported	KkV310	2	TRUE	0.00300867	22.1624
laurate (12:0)	Crohn's disease	rs9563502	A	G	A	G	-0.01	0.0338611	0.7115	0.589153	FALSE	FALSE	FALSE	JGw8CX	13	57370222	0.338151	0.0353521	377110	TRUE	reported	0.0018	2.56e-08	7824	TRUE	reported	KkV310	2	TRUE	0.00418392	30.8558
laurate (12:0)	Crohn's disease	rs9815886	A	C	A	C	-0.0083	-0.0448059	0.4756	0.580802	FALSE	FALSE	FALSE	JGw8CX	3	72344161	0.204143	0.0352848	377110	TRUE	reported	0.0018	2.55e-06	7824	TRUE	reported	KkV310	2	TRUE	0.00288606	21.2566
laurate (12:0)	Crohn's disease	rs9852606	C	G	C	G	-0.0085	-0.0444174	0.3771	0.409034	FALSE	TRUE	FALSE	JGw8CX	3	68417004	0.210498	0.0354717	377110	TRUE	reported	0.0018	1.476e-06	7824	TRUE	reported	KkV310	2	TRUE	0.00302639	22.2933
valine	Crohn's disease	rs10050054	T	C	T	C	-0.0336	0.343466	0.9828	0.993942	FALSE	FALSE	FALSE	gnGbGC	4	177726152	0.131617	0.227799	377110	TRUE	reported	0.0072	3.177e-06	7824	TRUE	reported	iEulkS	2	TRUE	0.012202	21.7531
valine	Crohn's disease	rs10181551	A	G	A	G	-0.0055	-0.0908586	0.296	0.275748	FALSE	FALSE	FALSE	gnGbGC	2	27054406	0.0203381	0.0391623	377110	TRUE	reported	0.0012	3.876e-06	7824	TRUE	reported	iEulkS	2	TRUE	0.00284647	21.0012
valine	Crohn's disease	rs12552913	A	T	A	T	-0.0059	0.0210322	0.2932	0.362297	FALSE	TRUE	FALSE	gnGbGC	9	29986141	0.561097	0.0361868	377110	TRUE	reported	0.0012	1.164e-06	7824	TRUE	reported	iEulkS	2	TRUE	0.00327415	24.167
valine	Crohn's disease	rs1440581	T	C	T	C	-0.0081	-0.0772513	0.4577	0.509718	FALSE	FALSE	FALSE	gnGbGC	4	88305270	0.0287932	0.0353341	377110	TRUE	reported	0.0012	2.558e-12	7824	TRUE	reported	iEulkS	2	TRUE	0.0061533	45.5501
valine	Crohn's disease	rs2373642	A	G	A	G	-0.054	0.0734712	0.0138	0.0320815	FALSE	FALSE	FALSE	gnGbGC	7	149983100	0.458393	0.099085	377110	TRUE	reported	0.011	9.775e-07	7824	TRUE	reported	iEulkS	2	TRUE	0.0134851	24.0718
valine	Crohn's disease	rs3762466	T	C	T	C	0.0058	-0.0469925	0.6819	0.694369	FALSE	FALSE	FALSE	gnGbGC	2	132436584	0.213551	0.0377795	377110	TRUE	reported	0.0012	1.063e-06	7824	TRUE	reported	iEulkS	2	TRUE	0.00316445	23.3548
urea	Crohn's disease	rs12654812	A	G	A	G	0.0118	0.0081021	0.2913	0.367171	FALSE	FALSE	FALSE	vsOWBs	5	177367190	0.822698	0.0361577	377110	TRUE	reported	0.0025	3.362e-06	7824	TRUE	reported	f2noEF	2	TRUE	0.00302274	22.2723
urea	Crohn's disease	rs1569823	T	C	T	C	-0.0152	-0.0381459	0.8757	0.89041	FALSE	FALSE	FALSE	vsOWBs	20	58630780	0.495552	0.055973	377110	TRUE	reported	0.0034	8.248e-06	7824	TRUE	reported	f2noEF	2	TRUE	0.00271257	19.9807
urea	Crohn's disease	rs1792544	A	G	A	G	-0.0155	-0.0241767	0.8963	0.778069	FALSE	FALSE	FALSE	vsOWBs	11	15158987	0.566087	0.0421326	377110	TRUE	reported	0.0034	5.829e-06	7824	TRUE	reported	f2noEF	2	TRUE	0.00282039	20.7772
urea	Crohn's disease	rs2049664	C	G	C	G	0.0123	-0.0797789	0.1916	0.20164	FALSE	TRUE	FALSE	vsOWBs	6	107734776	0.0672233	0.0435908	377110	TRUE	reported	0.0026	3.006e-06	7824	TRUE	reported	f2noEF	2	TRUE	0.0030365	22.3741
urea	Crohn's disease	rs2170700	A	G	A	G	0.0326	0.0527003	0.8663	0.906587	FALSE	FALSE	FALSE	vsOWBs	15	93311979	0.380053	0.0600369	377110	TRUE	reported	0.0069	2.431e-06	7824	TRUE	reported	f2noEF	2	TRUE	0.0125172	22.2968
urea	Crohn's disease	rs2424200	T	C	T	C	0.0152	0.0297459	0.1163	0.128409	FALSE	FALSE	FALSE	vsOWBs	20	18454391	0.568874	0.0522123	377110	TRUE	reported	0.0034	6.428e-06	7824	TRUE	reported	f2noEF	2	TRUE	0.00271257	19.9807
urea	Crohn's disease	rs6074893	A	C	A	C	-0.0115	-0.00449762	0.7512	0.786922	FALSE	FALSE	FALSE	vsOWBs	20	15439227	0.916277	0.0427836	377110	TRUE	reported	0.0026	8.524e-06	7824	TRUE	reported	f2noEF	2	TRUE	0.00265537	19.5583
urea	Crohn's disease	rs6753621	A	G	A	G	-0.0117	-0.0181758	0.2183	0.23974	FALSE	FALSE	FALSE	vsOWBs	2	217946185	0.656233	0.0408336	377110	TRUE	reported	0.0026	7.017e-06	7824	TRUE	reported	f2noEF	2	TRUE	0.00274828	20.2445
urea	Crohn's disease	rs686346	T	C	T	C	0.0128	-0.0137569	0.7658	0.734011	FALSE	FALSE	FALSE	vsOWBs	9	133102991	0.726864	0.0393841	377110	TRUE	reported	0.0027	1.443e-06	7824	TRUE	reported	f2noEF	2	TRUE	0.00304928	22.4685
urea	Crohn's disease	rs7739842	T	G	T	G	0.0134	0.0125467	0.8202	0.787469	FALSE	FALSE	FALSE	vsOWBs	6	131633657	0.76832	0.0425928	377110	TRUE	reported	0.0027	8.001e-07	7824	TRUE	reported	f2noEF	2	TRUE	0.00334087	24.6243
urea	Crohn's disease	rs9646626	T	C	T	C	-0.0226	0.0379663	0.948	0.9544	FALSE	FALSE	FALSE	vsOWBs	18	60860072	0.651543	0.084067	377110	TRUE	reported	0.0051	7.979e-06	7824	TRUE	reported	f2noEF	2	TRUE	0.00266531	19.6317
urea	Crohn's disease	rs980922	C	G	C	G	-0.012	-0.0164582	0.8056	0.714033	FALSE	TRUE	FALSE	vsOWBs	1	95388429	0.670088	0.0386317	377110	TRUE	reported	0.0026	3.569e-06	7824	TRUE	reported	f2noEF	2	TRUE	0.00289061	21.296
cortisol	Crohn's disease	rs1010874	A	G	A	G	-0.0491	-0.138283	0.0629	0.0395024	FALSE	FALSE	FALSE	0iP4Jm	10	82741335	0.120635	0.0890934	377110	TRUE	reported	0.0096	3.169e-07	7824	TRUE	reported	QWFTcS	2	TRUE	0.014703	26.1291
cortisol	Crohn's disease	rs11013837	A	T	A	T	-0.015	0.0159415	0.2463	0.223921	FALSE	TRUE	FALSE	0iP4Jm	10	23995722	0.704072	0.0419699	377110	TRUE	reported	0.0034	8.163e-06	7824	TRUE	reported	QWFTcS	2	TRUE	0.00264256	19.4584
cortisol	Crohn's disease	rs1173842	A	G	A	G	-0.0217	-0.0930554	0.567	0.553757	FALSE	FALSE	FALSE	0iP4Jm	1	245372560	0.00792264	0.0350445	377110	TRUE	reported	0.0049	8.343e-06	7824	TRUE	reported	QWFTcS	2	TRUE	0.011064	19.5899
cortisol	Crohn's disease	rs11855136	A	G	A	G	-0.0618	0.0189076	0.0406	0.0456971	FALSE	FALSE	FALSE	0iP4Jm	15	57477893	0.822627	0.0843459	377110	TRUE	reported	0.0121	2.991e-07	7824	TRUE	reported	QWFTcS	2	TRUE	0.0146625	26.0562
cortisol	Crohn's disease	rs11987983	T	C	T	C	-0.0457	-0.0404186	0.099	0.0364006	FALSE	FALSE	FALSE	0iP4Jm	8	6860779	0.664401	0.0931635	377110	TRUE	reported	0.0102	7.164e-06	7824	TRUE	reported	QWFTcS	2	TRUE	0.0113215	20.051
cortisol	Crohn's disease	rs12210538	A	G	A	G	0.0254	0.073094	0.8442	0.838591	FALSE	FALSE	FALSE	0iP4Jm	6	110438805	0.121963	0.0472615	377110	TRUE	reported	0.0057	9.185e-06	7824	TRUE	reported	QWFTcS	2	TRUE	0.00269584	19.8518
cortisol	Crohn's disease	rs12883490	T	C	T	C	0.0166	0.0558631	0.6656	0.576565	FALSE	FALSE	FALSE	0iP4Jm	14	90729028	0.114166	0.0353622	377110	TRUE	reported	0.0033	3.756e-07	7824	TRUE	reported	QWFTcS	2	TRUE	0.00343276	25.2971
cortisol	Crohn's disease	rs1381274	T	C	T	C	-0.0146	-0.0340429	0.4672	0.502999	FALSE	FALSE	FALSE	0iP4Jm	14	98188794	0.331812	0.0350787	377110	TRUE	reported	0.0032	3.625e-06	7824	TRUE	reported	QWFTcS	2	TRUE	0.0028257	20.8107
cortisol	Crohn's disease	rs1448767	T	C	T	C	-0.0144	-0.0337887	0.6289	0.657064	FALSE	FALSE	FALSE	0iP4Jm	8	29869390	0.358777	0.036819	377110	TRUE	reported	0.0033	9.947e-06	7824	TRUE	reported	QWFTcS	2	TRUE	0.00258537	19.0361
cortisol	Crohn's disease	rs1491606	A	T	A	T	0.0182	0.0359059	0.2992	0.357533	FALSE	TRUE	FALSE	0iP4Jm	3	70537377	0.323757	0.0363874	377110	TRUE	reported	0.004	5.796e-06	7824	TRUE	reported	QWFTcS	2	TRUE	0.00281028	20.6969
cortisol	Crohn's disease	rs4439706	T	C	T	C	0.0151	0.0356069	0.7156	0.780446	FALSE	FALSE	FALSE	0iP4Jm	15	46837346	0.397487	0.0420827	377110	TRUE	reported	0.0033	3.775e-06	7824	TRUE	reported	QWFTcS	2	TRUE	0.0028421	20.9319
cortisol	Crohn's disease	rs9446392	T	C	T	C	-0.0331	0.0201537	0.9533	0.95033	FALSE	FALSE	FALSE	0iP4Jm	6	71448236	0.801883	0.080322	377110	TRUE	reported	0.0075	9.272e-06	7824	TRUE	reported	QWFTcS	2	TRUE	0.00264443	19.4722
cortisol	Crohn's disease	rs9533798	C	G	C	G	-0.0142	-0.0211206	0.3667	0.365118	FALSE	TRUE	FALSE	0iP4Jm	13	44228369	0.560428	0.0362769	377110	TRUE	reported	0.0032	8.363e-06	7824	TRUE	reported	QWFTcS	2	TRUE	0.0026734	19.686
cortisone	Crohn's disease	rs10102742	T	C	T	C	0.0078	-0.0172883	0.4035	0.428956	FALSE	FALSE	FALSE	rwFeCT	8	131292261	0.626224	0.0354961	377110	TRUE	reported	0.0018	8.73e-06	7824	TRUE	reported	JeukL4	2	TRUE	0.00262451	18.7725
cortisone	Crohn's disease	rs10454657	T	C	T	C	0.0083	-0.0757705	0.5849	0.58446	FALSE	FALSE	FALSE	rwFeCT	13	75017686	0.0319235	0.0353181	377110	TRUE	reported	0.0017	1.637e-06	7824	TRUE	reported	JeukL4	2	TRUE	0.00332932	23.8307
cortisone	Crohn's disease	rs10824300	A	G	A	G	0.009	-0.0685869	0.383	0.446211	FALSE	FALSE	FALSE	rwFeCT	10	52251905	0.0502447	0.0350313	377110	TRUE	reported	0.002	6.795e-06	7824	TRUE	reported	JeukL4	2	TRUE	0.00372089	20.2425
cortisone	Crohn's disease	rs10851734	A	G	A	G	0.0078	-0.0415643	0.6345	0.645695	FALSE	FALSE	FALSE	rwFeCT	15	63924048	0.255245	0.0365335	377110	TRUE	reported	0.0017	6.048e-06	7824	TRUE	reported	JeukL4	2	TRUE	0.00294142	21.046
cortisone	Crohn's disease	rs10938815	T	G	T	G	0.0099	-0.00333186	0.5932	0.563317	FALSE	FALSE	FALSE	rwFeCT	4	20854730	0.924444	0.0351324	377110	TRUE	reported	0.0017	8.381e-09	7824	TRUE	reported	JeukL4	2	TRUE	0.00472997	33.904
cortisone	Crohn's disease	rs1115509	A	C	A	C	-0.0999	-0.106216	0.0138	0.015878	FALSE	FALSE	FALSE	rwFeCT	17	21025641	0.445788	0.139308	377110	TRUE	reported	0.0211	2.125e-06	7824	TRUE	reported	JeukL4	2	TRUE	0.0129096	22.3903
cortisone	Crohn's disease	rs11532668	A	G	A	G	0.0168	-0.0303042	0.8339	0.744687	FALSE	FALSE	FALSE	rwFeCT	7	23069414	0.456253	0.0406751	377110	TRUE	reported	0.0038	9.746e-06	7824	TRUE	reported	JeukL4	2	TRUE	0.00273155	19.5402
cortisone	Crohn's disease	rs1173830	T	C	T	C	-0.0171	-0.0694362	0.6542	0.669979	FALSE	FALSE	FALSE	rwFeCT	1	245395362	0.0607925	0.0370326	377110	TRUE	reported	0.0034	6.602e-07	7824	TRUE	reported	JeukL4	2	TRUE	0.0145432	25.2655
cortisone	Crohn's disease	rs13280205	A	C	A	C	0.0121	0.0182823	0.805	0.642937	FALSE	FALSE	FALSE	rwFeCT	8	5999590	0.616741	0.0365299	377110	TRUE	reported	0.0025	2.015e-06	7824	TRUE	reported	JeukL4	2	TRUE	0.00327199	23.419
cortisone	Crohn's disease	rs1334235	C	G	C	G	0.0077	0.0228297	0.3644	0.418015	FALSE	TRUE	FALSE	rwFeCT	13	67438979	0.518047	0.0353205	377110	TRUE	reported	0.0017	9.969e-06	7824	TRUE	reported	JeukL4	2	TRUE	0.0028667	20.5098
cortisone	Crohn's disease	rs1438564	T	C	T	C	0.0114	-0.060216	0.8089	0.755081	FALSE	FALSE	FALSE	rwFeCT	3	81013467	0.139166	0.0407166	377110	TRUE	reported	0.0025	5.103e-06	7824	TRUE	reported	JeukL4	2	TRUE	0.00290544	20.7878
cortisone	Crohn's disease	rs17248331	T	C	T	C	-0.0089	-0.0492502	0.5848	0.530763	FALSE	FALSE	FALSE	rwFeCT	8	106951580	0.158596	0.0349339	377110	TRUE	reported	0.0017	1.699e-07	7824	TRUE	reported	JeukL4	2	TRUE	0.00382615	27.4006
cortisone	Crohn's disease	rs2058473	A	G	A	G	-0.0077	0.0388588	0.6494	0.616189	FALSE	FALSE	FALSE	rwFeCT	12	5984760	0.278359	0.0358472	377110	TRUE	reported	0.0017	7.478e-06	7824	TRUE	reported	JeukL4	2	TRUE	0.0028667	20.5098
cortisone	Crohn's disease	rs2118096	A	C	A	C	0.0084	-0.0835324	0.6068	0.682763	FALSE	FALSE	FALSE	rwFeCT	3	161807270	0.0264612	0.0376377	377110	TRUE	reported	0.0017	1.133e-06	7824	TRUE	reported	JeukL4	2	TRUE	0.00340975	24.4084
cortisone	Crohn's disease	rs219918	C	G	C	G	-0.0299	0.217325	0.0224	0.030092	FALSE	TRUE	FALSE	rwFeCT	12	13947195	0.0324295	0.101598	377110	TRUE	reported	0.0063	2.477e-06	7824	TRUE	reported	JeukL4	2	TRUE	0.00314657	22.5185
cortisone	Crohn's disease	rs2272663	A	G	A	G	0.0077	-0.0670212	0.5321	0.486778	FALSE	FALSE	FALSE	rwFeCT	8	144354636	0.054694	0.0348833	377110	TRUE	reported	0.0017	9.389e-06	7824	TRUE	reported	JeukL4	2	TRUE	0.0028667	20.5098
cortisone	Crohn's disease	rs227421	T	C	T	C	0.0116	-0.0523106	0.1489	0.209578	FALSE	FALSE	FALSE	rwFeCT	14	69991318	0.222514	0.042882	377110	TRUE	reported	0.0025	4.035e-06	7824	TRUE	reported	JeukL4	2	TRUE	0.00300797	21.5236
cortisone	Crohn's disease	rs2325727	T	C	T	C	-0.0076	0.0255808	0.4423	0.43253	FALSE	FALSE	FALSE	rwFeCT	6	2013665	0.467413	0.0352015	377110	TRUE	reported	0.0017	9.34e-06	7824	TRUE	reported	JeukL4	2	TRUE	0.00279293	19.9806
cortisone	Crohn's disease	rs2351174	T	G	T	G	-0.0081	-0.0605772	0.6063	0.709888	FALSE	FALSE	FALSE	rwFeCT	14	60546519	0.117439	0.0386923	377110	TRUE	reported	0.0017	2.628e-06	7824	TRUE	reported	JeukL4	2	TRUE	0.0031713	22.6961
cortisone	Crohn's disease	rs2364598	A	C	A	C	-0.014	0.00558092	0.149	0.103462	FALSE	FALSE	FALSE	rwFeCT	12	53401581	0.922288	0.05721	377110	TRUE	reported	0.003	3.061e-06	7824	TRUE	reported	JeukL4	2	TRUE	0.00400049	21.7697
cortisone	Crohn's disease	rs3095571	A	G	A	G	0.0078	0.00979044	0.4465	0.361547	FALSE	FALSE	FALSE	rwFeCT	16	53511081	0.7867	0.0361806	377110	TRUE	reported	0.0017	6.744e-06	7824	TRUE	reported	JeukL4	2	TRUE	0.00294142	21.046
cortisone	Crohn's disease	rs4470135	A	C	A	C	0.0088	-0.0583553	0.5203	0.535971	FALSE	FALSE	FALSE	rwFeCT	16	59156290	0.0957062	0.0350264	377110	TRUE	reported	0.0018	5.174e-07	7824	TRUE	reported	JeukL4	2	TRUE	0.00333821	23.8945
cortisone	Crohn's disease	rs4653629	T	C	T	C	-0.0084	0.051931	0.5584	0.591894	FALSE	FALSE	FALSE	rwFeCT	1	225332353	0.143003	0.0354551	377110	TRUE	reported	0.0017	1.249e-06	7824	TRUE	reported	JeukL4	2	TRUE	0.00340975	24.4084
cortisone	Crohn's disease	rs4717222	A	C	A	C	-0.0086	-0.0449182	0.4686	0.489363	FALSE	FALSE	FALSE	rwFeCT	7	64879916	0.197226	0.0348339	377110	TRUE	reported	0.0017	4.344e-07	7824	TRUE	reported	JeukL4	2	TRUE	0.00357346	25.5845
cortisone	Crohn's disease	rs4930767	T	C	T	C	-0.0079	-0.026518	0.4862	0.480458	FALSE	FALSE	FALSE	rwFeCT	12	5488215	0.448295	0.0349721	377110	TRUE	reported	0.0017	3.687e-06	7824	TRUE	reported	JeukL4	2	TRUE	0.0030171	21.5891
cortisone	Crohn's disease	rs527793	T	G	T	G	-0.0149	0.0902435	0.1085	0.102033	FALSE	FALSE	FALSE	rwFeCT	11	70664119	0.119592	0.0579788	377110	TRUE	reported	0.0033	4.668e-06	7824	TRUE	reported	JeukL4	2	TRUE	0.00284873	20.3809
cortisone	Crohn's disease	rs6017596	T	C	T	C	-0.0084	-0.0598569	0.5825	0.458168	FALSE	FALSE	FALSE	rwFeCT	20	37239816	0.0878193	0.0350652	377110	TRUE	reported	0.0017	8.308e-07	7824	TRUE	reported	JeukL4	2	TRUE	0.00340975	24.4084
cortisone	Crohn's disease	rs6539409	T	G	T	G	-0.0078	-0.0411055	0.5663	0.650886	FALSE	FALSE	FALSE	rwFeCT	12	108034210	0.259878	0.0364838	377110	TRUE	reported	0.0017	4.953e-06	7824	TRUE	reported	JeukL4	2	TRUE	0.00294142	21.046
cortisone	Crohn's disease	rs6910731	A	G	A	G	0.0087	-0.031844	0.4495	0.382244	FALSE	FALSE	FALSE	rwFeCT	6	23415234	0.375109	0.035903	377110	TRUE	reported	0.0018	9.064e-07	7824	TRUE	reported	JeukL4	2	TRUE	0.00326302	23.3546
cortisone	Crohn's disease	rs7562418	A	C	A	C	0.0077	0.030703	0.5075	0.532271	FALSE	FALSE	FALSE	rwFeCT	2	7203028	0.37817	0.0348393	377110	TRUE	reported	0.0017	6.809e-06	7824	TRUE	reported	JeukL4	2	TRUE	0.0028667	20.5098
cortisone	Crohn's disease	rs7661472	A	C	A	C	-0.0082	0.0316165	0.4922	0.450285	FALSE	FALSE	FALSE	rwFeCT	4	141142532	0.368655	0.0351687	377110	TRUE	reported	0.0017	1.379e-06	7824	TRUE	reported	JeukL4	2	TRUE	0.00324984	23.2599
cortisone	Crohn's disease	rs7670890	A	G	A	G	-0.0076	-0.0189142	0.6344	0.694942	FALSE	FALSE	FALSE	rwFeCT	4	79848239	0.617096	0.0378307	377110	TRUE	reported	0.0017	9.639e-06	7824	TRUE	reported	JeukL4	2	TRUE	0.00279293	19.9806
cortisone	Crohn's disease	rs7814638	A	G	A	G	-0.0133	0.031955	0.141	0.0845006	FALSE	FALSE	FALSE	rwFeCT	8	40355674	0.609658	0.0625879	377110	TRUE	reported	0.0025	1.231e-07	7824	TRUE	reported	JeukL4	2	TRUE	0.00395048	28.2945
cortisone	Crohn's disease	rs7837792	T	C	T	C	-0.0081	0.0670849	0.5936	0.610579	FALSE	FALSE	FALSE	rwFeCT	8	122773037	0.0602143	0.0356983	377110	TRUE	reported	0.0017	2.782e-06	7824	TRUE	reported	JeukL4	2	TRUE	0.0031713	22.6961
cortisone	Crohn's disease	rs7915877	T	C	T	C	-0.0078	-0.0242136	0.5509	0.619428	FALSE	FALSE	FALSE	rwFeCT	10	76968209	0.501049	0.0359872	377110	TRUE	reported	0.0017	4.416e-06	7824	TRUE	reported	JeukL4	2	TRUE	0.00294142	21.046
cortisone	Crohn's disease	rs9379820	T	C	T	C	-0.0076	-0.0110818	0.5914	0.587836	FALSE	FALSE	FALSE	rwFeCT	6	26049696	0.753793	0.0353327	377110	TRUE	reported	0.0017	8.316e-06	7824	TRUE	reported	JeukL4	2	TRUE	0.00279293	19.9806
cortisone	Crohn's disease	rs940511	A	G	A	G	-0.0077	-0.0088874	0.4652	0.491132	FALSE	FALSE	FALSE	rwFeCT	6	81636889	0.798795	0.0348653	377110	TRUE	reported	0.0017	6.713e-06	7824	TRUE	reported	JeukL4	2	TRUE	0.0028667	20.5098
cortisone	Crohn's disease	rs960381	A	C	A	C	0.008	-0.0679317	0.5958	0.655487	FALSE	FALSE	FALSE	rwFeCT	7	49519117	0.063314	0.0365817	377110	TRUE	reported	0.0017	3.559e-06	7824	TRUE	reported	JeukL4	2	TRUE	0.00309372	22.1391
cortisone	Crohn's disease	rs9674799	A	G	A	G	0.0157	0.0532128	0.8784	0.779765	FALSE	FALSE	FALSE	rwFeCT	17	2081246	0.207623	0.042228	377110	TRUE	reported	0.0032	7.465e-07	7824	TRUE	reported	JeukL4	2	TRUE	0.00336188	24.0645
proline	Crohn's disease	rs10183099	A	G	A	G	-0.0084	-0.00984392	0.6391	0.615156	FALSE	FALSE	FALSE	d0Nqfl	2	151388573	0.784352	0.0359722	377110	TRUE	reported	0.0018	2.443e-06	7824	TRUE	reported	HQ0snU	2	TRUE	0.00294741	21.7719
proline	Crohn's disease	rs10501294	T	C	T	C	-0.0124	-0.0340445	0.8715	0.870895	FALSE	FALSE	FALSE	d0Nqfl	11	43064860	0.513326	0.0520821	377110	TRUE	reported	0.0027	3.11e-06	7824	TRUE	reported	HQ0snU	2	TRUE	0.00285485	21.0862
proline	Crohn's disease	rs10512634	A	G	A	G	0.0117	0.0811607	0.1405	0.130541	FALSE	FALSE	FALSE	d0Nqfl	5	35987449	0.116882	0.0517608	377110	TRUE	reported	0.0026	8.593e-06	7824	TRUE	reported	HQ0snU	2	TRUE	0.00274121	20.2445
proline	Crohn's disease	rs10747856	A	G	A	G	-0.0079	0.00473109	0.5243	0.522634	FALSE	FALSE	FALSE	d0Nqfl	12	59868335	0.892332	0.0349535	377110	TRUE	reported	0.0017	6.032e-06	7824	TRUE	reported	HQ0snU	2	TRUE	0.00292277	21.5893
proline	Crohn's disease	rs10954090	T	C	T	C	0.013	-0.0978957	0.1522	0.112041	FALSE	FALSE	FALSE	d0Nqfl	7	125889940	0.0760589	0.0551827	377110	TRUE	reported	0.0026	3.971e-07	7824	TRUE	reported	HQ0snU	2	TRUE	0.00338203	24.9932
proline	Crohn's disease	rs11075967	T	C	T	C	-0.0087	-0.0428804	0.6699	0.582832	FALSE	FALSE	FALSE	d0Nqfl	16	73120150	0.226398	0.0354474	377110	TRUE	reported	0.0018	8.671e-07	7824	TRUE	reported	HQ0snU	2	TRUE	0.00316102	23.3548
proline	Crohn's disease	rs11183620	A	G	A	G	0.0082	0.0494267	0.4679	0.357908	FALSE	FALSE	FALSE	d0Nqfl	12	46818587	0.178718	0.0367563	377110	TRUE	reported	0.0017	2.343e-06	7824	TRUE	reported	HQ0snU	2	TRUE	0.00314825	23.2601
proline	Crohn's disease	rs11784679	T	G	T	G	-0.0116	-0.053446	0.7763	0.82811	FALSE	FALSE	FALSE	d0Nqfl	8	22973637	0.252361	0.0466927	377110	TRUE	reported	0.0025	3.615e-06	7824	TRUE	reported	HQ0snU	2	TRUE	0.00291392	21.5238
proline	Crohn's disease	rs11848063	A	G	A	G	0.0087	0.0124961	0.5861	0.646977	FALSE	FALSE	FALSE	d0Nqfl	14	46766242	0.733181	0.0366565	377110	TRUE	reported	0.0018	7.138e-07	7824	TRUE	reported	HQ0snU	2	TRUE	0.00316102	23.3548
proline	Crohn's disease	rs12243290	A	G	A	G	-0.0157	0.0606703	0.8997	0.883309	FALSE	FALSE	FALSE	d0Nqfl	10	65178823	0.262319	0.0541251	377110	TRUE	reported	0.0034	4e-06	7824	TRUE	reported	HQ0snU	2	TRUE	0.002886	21.3169
proline	Crohn's disease	rs1394836	T	C	T	C	0.0083	-0.0112691	0.6032	0.564969	FALSE	FALSE	FALSE	d0Nqfl	3	192736944	0.749045	0.035227	377110	TRUE	reported	0.0018	2.227e-06	7824	TRUE	reported	HQ0snU	2	TRUE	0.00287785	21.2566
proline	Crohn's disease	rs1564080	A	T	A	T	0.0079	-0.000281382	0.324	0.368183	FALSE	TRUE	FALSE	d0Nqfl	2	156673448	0.993804	0.0362352	377110	TRUE	reported	0.0018	7.531e-06	7824	TRUE	reported	HQ0snU	2	TRUE	0.00260786	19.2571
proline	Crohn's disease	rs1615586	T	G	T	G	-0.0196	0.079557	0.7674	0.728003	FALSE	FALSE	FALSE	d0Nqfl	2	160886874	0.0424551	0.0392093	377110	TRUE	reported	0.0043	4.182e-06	7824	TRUE	reported	HQ0snU	2	TRUE	0.011628	20.7531
proline	Crohn's disease	rs175866	T	G	T	G	-0.0086	0.0156548	0.5784	0.656516	FALSE	FALSE	FALSE	d0Nqfl	6	150904385	0.669399	0.0366648	377110	TRUE	reported	0.0018	1.139e-06	7824	TRUE	reported	HQ0snU	2	TRUE	0.003089	22.821
proline	Crohn's disease	rs1888182	T	C	T	C	0.0079	0.0459663	0.4159	0.433822	FALSE	FALSE	FALSE	d0Nqfl	1	54502217	0.193174	0.0353248	377110	TRUE	reported	0.0018	7.927e-06	7824	TRUE	reported	HQ0snU	2	TRUE	0.00260786	19.2571
proline	Crohn's disease	rs2185865	A	C	A	C	0.0177	-0.0781397	0.9245	0.912378	FALSE	FALSE	FALSE	d0Nqfl	6	18828010	0.204048	0.0615223	377110	TRUE	reported	0.0034	1.698e-07	7824	TRUE	reported	HQ0snU	2	TRUE	0.00366525	27.0939
proline	Crohn's disease	rs2518802	A	C	A	C	-0.0534	-0.107993	0.903	0.899449	FALSE	FALSE	FALSE	d0Nqfl	22	18987832	0.0621341	0.0578945	377110	TRUE	reported	0.0033	4.152e-59	7824	TRUE	reported	HQ0snU	2	TRUE	0.0343238	261.78
proline	Crohn's disease	rs2935623	A	G	A	G	-0.0079	-0.000266497	0.6235	0.52784	FALSE	FALSE	FALSE	d0Nqfl	5	2767442	0.993892	0.0348116	377110	TRUE	reported	0.0018	8.71e-06	7824	TRUE	reported	HQ0snU	2	TRUE	0.00260786	19.2571
proline	Crohn's disease	rs4580644	T	C	T	C	0.0157	-0.0163614	0.4937	0.474724	FALSE	FALSE	FALSE	d0Nqfl	4	15783578	0.638813	0.034859	377110	TRUE	reported	0.0035	8.163e-06	7824	TRUE	reported	HQ0snU	2	TRUE	0.0112655	20.0988
proline	Crohn's disease	rs4978836	A	G	A	G	0.009	-0.0289995	0.391	0.378591	FALSE	FALSE	FALSE	d0Nqfl	9	109576701	0.4197	0.0359375	377110	TRUE	reported	0.002	6.795e-06	7824	TRUE	reported	HQ0snU	2	TRUE	0.0036024	20.2428
proline	Crohn's disease	rs535633	A	G	A	G	-0.0086	0.0326699	0.5847	0.610521	FALSE	FALSE	FALSE	d0Nqfl	11	93092572	0.362627	0.0358864	377110	TRUE	reported	0.0018	1.049e-06	7824	TRUE	reported	HQ0snU	2	TRUE	0.003089	22.821
proline	Crohn's disease	rs6085132	T	C	T	C	-0.0272	0.00624236	0.9725	0.981406	FALSE	FALSE	FALSE	d0Nqfl	20	5363418	0.96113	0.128085	377110	TRUE	reported	0.0059	4.011e-06	7824	TRUE	reported	HQ0snU	2	TRUE	0.00287668	21.2479
proline	Crohn's disease	rs6769362	C	G	C	G	-0.0079	0.0249495	0.6423	0.641959	FALSE	TRUE	FALSE	d0Nqfl	3	99577593	0.49191	0.0363021	377110	TRUE	reported	0.0018	7.756e-06	7824	TRUE	reported	HQ0snU	2	TRUE	0.00260786	19.2571
proline	Crohn's disease	rs6798346	A	G	A	G	-0.0167	-0.0090885	0.627	0.598274	FALSE	FALSE	FALSE	d0Nqfl	3	73028893	0.797893	0.0354915	377110	TRUE	reported	0.0038	8.776e-06	7824	TRUE	reported	HQ0snU	2	TRUE	0.0108181	19.2918
proline	Crohn's disease	rs7029664	T	C	T	C	0.0077	-0.0446616	0.5057	0.504373	FALSE	FALSE	FALSE	d0Nqfl	9	129286674	0.204531	0.0352013	377110	TRUE	reported	0.0017	9.66e-06	7824	TRUE	reported	HQ0snU	2	TRUE	0.00277706	20.51
proline	Crohn's disease	rs715544	A	G	A	G	-0.0199	-0.00827191	0.093	0.110145	FALSE	FALSE	FALSE	d0Nqfl	22	19146092	0.881899	0.0556796	377110	TRUE	reported	0.0036	2.443e-08	7824	TRUE	reported	HQ0snU	2	TRUE	0.0041306	30.548
proline	Crohn's disease	rs7208186	T	C	T	C	0.0139	0.0196821	0.8619	0.84743	FALSE	FALSE	FALSE	d0Nqfl	17	10777573	0.684621	0.0484583	377110	TRUE	reported	0.0026	6.262e-08	7824	TRUE	reported	HQ0snU	2	TRUE	0.00386465	28.5736
proline	Crohn's disease	rs7296105	A	C	A	C	0.0262	0.0609407	0.8773	0.945005	FALSE	FALSE	FALSE	d0Nqfl	12	117404744	0.428008	0.0768866	377110	TRUE	reported	0.0055	2.349e-06	7824	TRUE	reported	HQ0snU	2	TRUE	0.0126865	22.6665
proline	Crohn's disease	rs7560860	A	G	A	G	0.0079	0.000486975	0.4253	0.386825	FALSE	FALSE	FALSE	d0Nqfl	2	42270539	0.989118	0.0357055	377110	TRUE	reported	0.0018	6.427e-06	7824	TRUE	reported	HQ0snU	2	TRUE	0.00260786	19.2571
proline	Crohn's disease	rs7858706	T	C	T	C	-0.0077	-0.000229346	0.4952	0.480549	FALSE	FALSE	FALSE	d0Nqfl	9	75351774	0.994751	0.0348635	377110	TRUE	reported	0.0017	9.664e-06	7824	TRUE	reported	HQ0snU	2	TRUE	0.00277706	20.51
proline	Crohn's disease	rs893175	A	C	A	C	-0.0086	0.0295719	0.5884	0.614373	FALSE	FALSE	FALSE	d0Nqfl	16	49269907	0.410995	0.0359693	377110	TRUE	reported	0.0018	1.527e-06	7824	TRUE	reported	HQ0snU	2	TRUE	0.003089	22.821
proline	Crohn's disease	rs9360494	T	C	T	C	-0.0083	-0.0235456	0.5977	0.495575	FALSE	FALSE	FALSE	d0Nqfl	6	71775502	0.499035	0.0348303	377110	TRUE	reported	0.0018	2.689e-06	7824	TRUE	reported	HQ0snU	2	TRUE	0.00287785	21.2566
proline	Crohn's disease	rs950755	T	C	T	C	-0.0116	0.0140013	0.8596	0.81843	FALSE	FALSE	FALSE	d0Nqfl	12	60834176	0.755889	0.045037	377110	TRUE	reported	0.0026	8.512e-06	7824	TRUE	reported	HQ0snU	2	TRUE	0.00269468	19.8999
proline	Crohn's disease	rs9540462	T	G	T	G	-0.012	0.0241185	0.8756	0.858639	FALSE	FALSE	FALSE	d0Nqfl	13	65526548	0.628819	0.0498946	377110	TRUE	reported	0.0026	4.797e-06	7824	TRUE	reported	HQ0snU	2	TRUE	0.00288318	21.296
proline	Crohn's disease	rs9605907	A	G	A	G	-0.0229	0.00636255	0.1623	0.238922	FALSE	FALSE	FALSE	d0Nqfl	22	18953944	0.876639	0.0409874	377110	TRUE	reported	0.0026	9.696e-19	7824	TRUE	reported	HQ0snU	2	TRUE	0.0104204	77.5544
proline	Crohn's disease	rs9680846	T	C	T	C	-0.0144	-0.0520513	0.2825	0.213092	FALSE	FALSE	FALSE	d0Nqfl	22	18977905	0.224559	0.0428584	377110	TRUE	reported	0.0024	2.798e-09	7824	TRUE	reported	HQ0snU	2	TRUE	0.00486289	35.9902
citrulline	Crohn's disease	rs10164524	A	G	A	G	-0.01	-0.0110281	0.6775	0.654671	FALSE	FALSE	FALSE	JGw8CX	2	210799609	0.764601	0.0368285	377110	TRUE	reported	0.0017	1.059e-08	7824	TRUE	reported	KkV310	2	TRUE	0.00470162	34.5926
citrulline	Crohn's disease	rs10234187	T	C	T	C	0.0085	-0.0823981	0.3185	0.330927	FALSE	FALSE	FALSE	JGw8CX	7	11177155	0.0260874	0.0370343	377110	TRUE	reported	0.0017	1.074e-06	7824	TRUE	reported	KkV310	2	TRUE	0.00340136	24.9932
citrulline	Crohn's disease	rs10477454	T	C	T	C	-0.0374	0.109642	0.0169	0.00994718	FALSE	FALSE	FALSE	JGw8CX	5	110300850	0.53839	0.178207	377110	TRUE	reported	0.0082	4.645e-06	7824	TRUE	reported	KkV310	2	TRUE	0.00283189	20.7968
citrulline	Crohn's disease	rs10489008	A	C	A	C	-0.0076	0.05107	0.4919	0.474039	FALSE	FALSE	FALSE	JGw8CX	4	31716662	0.142986	0.0348657	377110	TRUE	reported	0.0017	7.369e-06	7824	TRUE	reported	KkV310	2	TRUE	0.00272106	19.9807
citrulline	Crohn's disease	rs10858075	T	C	T	C	-0.0091	-0.00580876	0.4061	0.325678	FALSE	FALSE	FALSE	JGw8CX	1	115334901	0.876096	0.0372547	377110	TRUE	reported	0.0017	1.124e-07	7824	TRUE	reported	KkV310	2	TRUE	0.00389656	28.6462
citrulline	Crohn's disease	rs10901047	T	C	T	C	-0.009	-0.0558979	0.5877	0.567902	FALSE	FALSE	FALSE	JGw8CX	9	130448288	0.113513	0.0353204	377110	TRUE	reported	0.0018	2.964e-07	7824	TRUE	reported	KkV310	2	TRUE	0.00340136	24.9932
citrulline	Crohn's disease	rs10901320	A	G	A	G	0.0087	-0.0144971	0.4313	0.371749	FALSE	FALSE	FALSE	JGw8CX	9	130415334	0.687888	0.0360875	377110	TRUE	reported	0.0017	4.343e-07	7824	TRUE	reported	KkV310	2	TRUE	0.00356273	26.1832
citrulline	Crohn's disease	rs11119951	T	C	T	C	0.0119	0.00334042	0.1175	0.177701	FALSE	FALSE	FALSE	JGw8CX	1	212492448	0.941494	0.0455149	377110	TRUE	reported	0.0026	4.358e-06	7824	TRUE	reported	KkV310	2	TRUE	0.00285167	20.9425
citrulline	Crohn's disease	rs11993007	A	G	A	G	-0.0127	0.00165291	0.3167	0.297813	FALSE	FALSE	FALSE	JGw8CX	8	28450394	0.965416	0.038122	377110	TRUE	reported	0.0028	5.239e-06	7824	TRUE	reported	KkV310	2	TRUE	0.00280069	20.5671
citrulline	Crohn's disease	rs12147171	C	G	C	G	-0.0118	-0.0325967	0.1169	0.100671	FALSE	TRUE	FALSE	JGw8CX	14	20061290	0.572282	0.0577245	377110	TRUE	reported	0.0026	4.758e-06	7824	TRUE	reported	KkV310	2	TRUE	0.00280408	20.592
citrulline	Crohn's disease	rs12701265	A	G	A	G	0.0086	-0.00460108	0.3919	0.381756	FALSE	FALSE	FALSE	JGw8CX	7	32931624	0.898164	0.0359512	377110	TRUE	reported	0.0017	7.372e-07	7824	TRUE	reported	KkV310	2	TRUE	0.00348158	25.5847
citrulline	Crohn's disease	rs13105113	A	C	A	C	0.0114	-0.00562269	0.8769	0.823871	FALSE	FALSE	FALSE	JGw8CX	4	135606691	0.902292	0.0457998	377110	TRUE	reported	0.0026	9.176e-06	7824	TRUE	reported	KkV310	2	TRUE	0.00261768	19.2196
citrulline	Crohn's disease	rs13208172	T	C	T	C	0.0216	0.0120783	0.9562	0.944337	FALSE	FALSE	FALSE	JGw8CX	6	66601872	0.873615	0.0759315	377110	TRUE	reported	0.0049	9.915e-06	7824	TRUE	reported	KkV310	2	TRUE	0.0026458	19.4266
citrulline	Crohn's disease	rs13267180	A	G	A	G	0.0081	0.0398405	0.4794	0.394242	FALSE	FALSE	FALSE	JGw8CX	8	10608972	0.270306	0.0361412	377110	TRUE	reported	0.0017	3.775e-06	7824	TRUE	reported	KkV310	2	TRUE	0.00308973	22.6962
citrulline	Crohn's disease	rs1437588	A	G	A	G	0.0078	0.000495056	0.479	0.551132	FALSE	FALSE	FALSE	JGw8CX	15	96266553	0.988724	0.0350301	377110	TRUE	reported	0.0018	7.672e-06	7824	TRUE	reported	KkV310	2	TRUE	0.00255696	18.7727
citrulline	Crohn's disease	rs1509820	A	G	A	G	0.0096	0.0417274	0.5299	0.483388	FALSE	FALSE	FALSE	JGw8CX	2	210521760	0.232181	0.0349254	377110	TRUE	reported	0.0017	1.749e-08	7824	TRUE	reported	KkV310	2	TRUE	0.00433461	31.8806
citrulline	Crohn's disease	rs1511589	A	G	A	G	0.0077	0.00933967	0.4559	0.305229	FALSE	FALSE	FALSE	JGw8CX	12	83667652	0.804753	0.0377818	377110	TRUE	reported	0.0017	7.553e-06	7824	TRUE	reported	KkV310	2	TRUE	0.00279294	20.51
citrulline	Crohn's disease	rs1610360	A	T	A	T	0.008	-0.0579036	0.6678	0.767703	FALSE	TRUE	FALSE	JGw8CX	9	12385710	0.160957	0.0413049	377110	TRUE	reported	0.0018	4.628e-06	7824	TRUE	reported	KkV310	2	TRUE	0.00268941	19.7477
citrulline	Crohn's disease	rs16841570	T	C	T	C	0.0248	0.0137899	0.9726	0.929247	FALSE	FALSE	FALSE	JGw8CX	4	8014437	0.83951	0.0680915	377110	TRUE	reported	0.0056	8.589e-06	7824	TRUE	reported	KkV310	2	TRUE	0.00267029	19.6069
citrulline	Crohn's disease	rs17142889	T	G	T	G	0.0111	-0.0446287	0.1339	0.103859	FALSE	FALSE	FALSE	JGw8CX	5	117705314	0.433923	0.0570338	377110	TRUE	reported	0.0025	9.909e-06	7824	TRUE	reported	KkV310	2	TRUE	0.00268405	19.7082
citrulline	Crohn's disease	rs172139	A	G	A	G	0.0083	0.0191248	0.6401	0.682028	FALSE	FALSE	FALSE	JGw8CX	5	54162037	0.610285	0.0375242	377110	TRUE	reported	0.0017	1.548e-06	7824	TRUE	reported	KkV310	2	TRUE	0.00324369	23.8309
citrulline	Crohn's disease	rs17681684	A	G	A	G	0.0085	0.0437051	0.3158	0.320065	FALSE	FALSE	FALSE	JGw8CX	17	9889451	0.241687	0.0373299	377110	TRUE	reported	0.0017	1.038e-06	7824	TRUE	reported	KkV310	2	TRUE	0.00340136	24.9932
citrulline	Crohn's disease	rs17821771	T	G	T	G	-0.0082	0.0275838	0.3485	0.252723	FALSE	FALSE	FALSE	JGw8CX	7	33933637	0.497413	0.0406501	377110	TRUE	reported	0.0017	1.917e-06	7824	TRUE	reported	KkV310	2	TRUE	0.00316625	23.2601
citrulline	Crohn's disease	rs1920325	T	C	T	C	-0.0081	-0.0470263	0.6425	0.629537	FALSE	FALSE	FALSE	JGw8CX	3	104147346	0.192668	0.0360984	377110	TRUE	reported	0.0017	3.658e-06	7824	TRUE	reported	KkV310	2	TRUE	0.00308973	22.6962
citrulline	Crohn's disease	rs1935815	A	T	A	T	0.0111	-0.003283	0.3513	0.30826	FALSE	TRUE	FALSE	JGw8CX	10	95871735	0.930762	0.0377853	377110	TRUE	reported	0.0017	1.548e-10	7824	TRUE	reported	KkV310	2	TRUE	0.00578656	42.6216
citrulline	Crohn's disease	rs229084	A	G	A	G	-0.0077	0.0387465	0.4727	0.569969	FALSE	FALSE	FALSE	JGw8CX	21	26879010	0.270616	0.0351714	377110	TRUE	reported	0.0017	6.574e-06	7824	TRUE	reported	KkV310	2	TRUE	0.00279294	20.51
citrulline	Crohn's disease	rs2350885	A	T	A	T	-0.0079	0.0317459	0.3481	0.343429	FALSE	TRUE	FALSE	JGw8CX	8	110220908	0.385562	0.0365865	377110	TRUE	reported	0.0018	8.717e-06	7824	TRUE	reported	KkV310	2	TRUE	0.00262277	19.2571
citrulline	Crohn's disease	rs2487410	T	C	T	C	-0.0081	0.0537321	0.4696	0.510891	FALSE	FALSE	FALSE	JGw8CX	6	69837760	0.122751	0.0348157	377110	TRUE	reported	0.0017	1.841e-06	7824	TRUE	reported	KkV310	2	TRUE	0.00308973	22.6962
citrulline	Crohn's disease	rs2506864	T	G	T	G	-0.0076	0.037744	0.4103	0.468771	FALSE	FALSE	FALSE	JGw8CX	6	140720162	0.280204	0.0349526	377110	TRUE	reported	0.0017	8.81e-06	7824	TRUE	reported	KkV310	2	TRUE	0.00272106	19.9807
citrulline	Crohn's disease	rs310101	A	G	A	G	0.0367	0.0207627	0.9579	0.927956	FALSE	FALSE	FALSE	JGw8CX	1	153068094	0.758391	0.0675003	377110	TRUE	reported	0.0079	3.86e-06	7824	TRUE	reported	KkV310	2	TRUE	0.0121614	21.5567
citrulline	Crohn's disease	rs4768769	T	C	T	C	-0.0078	-0.0690295	0.6012	0.698835	FALSE	FALSE	FALSE	JGw8CX	12	47029249	0.0697477	0.0380632	377110	TRUE	reported	0.0017	6.637e-06	7824	TRUE	reported	KkV310	2	TRUE	0.00286574	21.0462
citrulline	Crohn's disease	rs539904	A	G	A	G	-0.0086	0.069225	0.7056	0.698312	FALSE	FALSE	FALSE	JGw8CX	18	24505387	0.0689303	0.0380592	377110	TRUE	reported	0.0018	1.507e-06	7824	TRUE	reported	KkV310	2	TRUE	0.00310665	22.8209
citrulline	Crohn's disease	rs554710	T	C	T	C	-0.0084	-0.100591	0.7074	0.768484	FALSE	FALSE	FALSE	JGw8CX	9	133306452	0.0150501	0.0413757	377110	TRUE	reported	0.0018	1.587e-06	7824	TRUE	reported	KkV310	2	TRUE	0.00296426	21.7718
citrulline	Crohn's disease	rs6040877	A	G	A	G	-0.0081	0.0277044	0.2715	0.318303	FALSE	FALSE	FALSE	JGw8CX	20	11776119	0.45875	0.0373925	377110	TRUE	reported	0.0018	4.01e-06	7824	TRUE	reported	KkV310	2	TRUE	0.00275688	20.2445
citrulline	Crohn's disease	rs682103	T	C	T	C	-0.0097	0.0346833	0.7055	0.698855	FALSE	FALSE	FALSE	JGw8CX	5	54099108	0.360687	0.0379443	377110	TRUE	reported	0.0018	4.257e-08	7824	TRUE	reported	KkV310	2	TRUE	0.00394887	29.0322
citrulline	Crohn's disease	rs6889120	T	C	T	C	-0.034	0.169803	0.9378	0.96901	FALSE	FALSE	FALSE	JGw8CX	5	158666332	0.0924975	0.100931	377110	TRUE	reported	0.0076	7.436e-06	7824	TRUE	reported	KkV310	2	TRUE	0.011288	19.991
citrulline	Crohn's disease	rs6994363	A	G	A	G	-0.0121	0.066633	0.8662	0.91848	FALSE	FALSE	FALSE	JGw8CX	8	11267553	0.298573	0.0641012	377110	TRUE	reported	0.0026	2.495e-06	7824	TRUE	reported	KkV310	2	TRUE	0.00294805	21.6524
citrulline	Crohn's disease	rs7012395	T	C	T	C	-0.0081	-0.023294	0.3041	0.267176	FALSE	FALSE	FALSE	JGw8CX	8	8680499	0.554615	0.0394239	377110	TRUE	reported	0.0018	4.962e-06	7824	TRUE	reported	KkV310	2	TRUE	0.00275688	20.2445
citrulline	Crohn's disease	rs758186	T	C	T	C	-0.0077	-0.0116606	0.6536	0.608437	FALSE	FALSE	FALSE	JGw8CX	17	12597341	0.744194	0.0357352	377110	TRUE	reported	0.0017	8.687e-06	7824	TRUE	reported	KkV310	2	TRUE	0.00279294	20.51
citrulline	Crohn's disease	rs7597477	A	G	A	G	-0.0155	0.05149	0.9327	0.963947	FALSE	FALSE	FALSE	JGw8CX	2	104209873	0.581885	0.0935105	377110	TRUE	reported	0.0034	6.797e-06	7824	TRUE	reported	KkV310	2	TRUE	0.00282922	20.7772
citrulline	Crohn's disease	rs7615965	T	C	T	C	0.0086	0.0470222	0.7121	0.74581	FALSE	FALSE	FALSE	JGw8CX	3	171323675	0.241098	0.0401128	377110	TRUE	reported	0.0019	4.149e-06	7824	TRUE	reported	KkV310	2	TRUE	0.00278913	20.4819
citrulline	Crohn's disease	rs779463	T	G	T	G	-0.0077	0.000333391	0.3012	0.385662	FALSE	FALSE	FALSE	JGw8CX	6	69232174	0.992601	0.0359497	377110	TRUE	reported	0.0017	9.458e-06	7824	TRUE	reported	KkV310	2	TRUE	0.00279294	20.51
citrulline	Crohn's disease	rs8021336	A	G	A	G	-0.0086	0.0399251	0.313	0.330915	FALSE	FALSE	FALSE	JGw8CX	14	32264259	0.281283	0.0370555	377110	TRUE	reported	0.0018	9.887e-07	7824	TRUE	reported	KkV310	2	TRUE	0.00310665	22.8209
citrulline	Crohn's disease	rs8033140	T	C	T	C	0.008	0.0197467	0.3547	0.343187	FALSE	FALSE	FALSE	JGw8CX	15	67906403	0.590572	0.0367034	377110	TRUE	reported	0.0017	4.323e-06	7824	TRUE	reported	KkV310	2	TRUE	0.00301414	22.1393
citrulline	Crohn's disease	rs879126	T	G	T	G	-0.0086	0.0347666	0.3286	0.27926	FALSE	FALSE	FALSE	JGw8CX	2	207057282	0.370322	0.0388076	377110	TRUE	reported	0.0017	7.474e-07	7824	TRUE	reported	KkV310	2	TRUE	0.00348158	25.5847
citrulline	Crohn's disease	rs9354336	T	C	T	C	0.0113	-0.00992899	0.8733	0.843627	FALSE	FALSE	FALSE	JGw8CX	6	65899701	0.835507	0.0478173	377110	TRUE	reported	0.0025	8.569e-06	7824	TRUE	reported	KkV310	2	TRUE	0.00278138	20.4248
citrulline	Crohn's disease	rs9400834	T	C	T	C	0.008	-0.0434162	0.7024	0.620419	FALSE	FALSE	FALSE	JGw8CX	6	115354294	0.22591	0.0358527	377110	TRUE	reported	0.0018	5.619e-06	7824	TRUE	reported	KkV310	2	TRUE	0.00268941	19.7477
biliverdin	Crohn's disease	rs10170160	T	C	T	C	0.0338	0.0418366	0.5675	0.627464	FALSE	FALSE	FALSE	xuv2oe	2	233791932	0.255331	0.0367796	377110	TRUE	reported	0.0057	2.711e-09	7824	TRUE	reported	mzgtmU	2	TRUE	0.0055928	35.1516
biliverdin	Crohn's disease	rs1019595	T	C	T	C	-0.0345	0.0315116	0.9326	0.948418	FALSE	FALSE	FALSE	xuv2oe	10	80826194	0.689785	0.0789475	377110	TRUE	reported	0.0076	5.463e-06	7824	TRUE	reported	mzgtmU	2	TRUE	0.00328521	20.6002
biliverdin	Crohn's disease	rs1076454	T	C	T	C	0.0325	-0.0685989	0.1081	0.112141	FALSE	FALSE	FALSE	xuv2oe	2	233795961	0.221876	0.056157	377110	TRUE	reported	0.0065	5.648e-07	7824	TRUE	reported	mzgtmU	2	TRUE	0.00398279	24.992
biliverdin	Crohn's disease	rs12371604	T	C	T	C	-0.0205	-0.00661172	0.7709	0.659209	FALSE	FALSE	FALSE	xuv2oe	12	21238402	0.857938	0.036937	377110	TRUE	reported	0.0043	2.18e-06	7824	TRUE	reported	mzgtmU	2	TRUE	0.00362223	22.7212
biliverdin	Crohn's disease	rs12496969	A	G	A	G	0.0202	-0.0212915	0.7844	0.694327	FALSE	FALSE	FALSE	xuv2oe	3	24749819	0.574222	0.0378957	377110	TRUE	reported	0.0044	4.279e-06	7824	TRUE	reported	mzgtmU	2	TRUE	0.00335983	21.0697
biliverdin	Crohn's disease	rs12615708	A	G	A	G	0.0591	-0.200208	0.0251	0.0752527	FALSE	FALSE	FALSE	xuv2oe	2	233675200	0.00393106	0.069429	377110	TRUE	reported	0.0124	1.944e-06	7824	TRUE	reported	mzgtmU	2	TRUE	0.00362024	22.7087
biliverdin	Crohn's disease	rs13383300	C	G	C	G	0.054	-0.145196	0.9722	0.958688	FALSE	TRUE	FALSE	xuv2oe	2	233586823	0.098712	0.0879374	377110	TRUE	reported	0.0113	1.91e-06	7824	TRUE	reported	mzgtmU	2	TRUE	0.00363939	22.8293
biliverdin	Crohn's disease	rs17863762	A	G	A	G	-0.0632	0.305485	0.0288	0.00525068	FALSE	FALSE	FALSE	xuv2oe	2	233618537	0.209623	0.243491	377110	TRUE	reported	0.0119	1.193e-07	7824	TRUE	reported	mzgtmU	2	TRUE	0.00449124	28.1969
biliverdin	Crohn's disease	rs17864661	T	C	T	C	0.054	0.0894201	0.0891	0.119824	FALSE	FALSE	FALSE	xuv2oe	2	233587096	0.095704	0.053672	377110	TRUE	reported	0.007	1.561e-14	7824	TRUE	reported	mzgtmU	2	TRUE	0.00942884	59.4912
biliverdin	Crohn's disease	rs17864714	A	G	A	G	0.0523	-0.0690944	0.0342	0.0337437	FALSE	FALSE	FALSE	xuv2oe	2	233795430	0.477402	0.0972493	377110	TRUE	reported	0.0117	8.407e-06	7824	TRUE	reported	mzgtmU	2	TRUE	0.00318586	19.9753
biliverdin	Crohn's disease	rs17868378	A	C	A	C	-0.034	-0.0364021	0.932	0.936098	FALSE	FALSE	FALSE	xuv2oe	2	233899733	0.610738	0.0715141	377110	TRUE	reported	0.0075	6.487e-06	7824	TRUE	reported	mzgtmU	2	TRUE	0.00327636	20.5445
biliverdin	Crohn's disease	rs1891053	A	G	A	G	0.1831	-0.490714	0.0145	0.002423	FALSE	FALSE	FALSE	xuv2oe	10	15683672	0.175457	0.362183	377110	TRUE	reported	0.0371	8.028e-07	7824	TRUE	reported	mzgtmU	2	TRUE	0.0203086	24.3158
biliverdin	Crohn's disease	rs2219067	C	G	C	G	0.0397	0.0263724	0.7612	0.798452	FALSE	TRUE	FALSE	xuv2oe	2	233603359	0.545748	0.0436524	377110	TRUE	reported	0.0044	1.335e-19	7824	TRUE	reported	mzgtmU	2	TRUE	0.012854	81.3836
biliverdin	Crohn's disease	rs2349945	T	C	T	C	-0.0347	0.000457393	0.3863	0.493265	FALSE	FALSE	FALSE	xuv2oe	8	61255870	0.989534	0.0348691	377110	TRUE	reported	0.0077	7.253e-06	7824	TRUE	reported	mzgtmU	2	TRUE	0.0169902	20.2739
biliverdin	Crohn's disease	rs2760277	A	G	A	G	0.0197	0.0120517	0.7946	0.881401	FALSE	FALSE	FALSE	xuv2oe	3	130927759	0.822901	0.0538467	377110	TRUE	reported	0.0044	8.256e-06	7824	TRUE	reported	mzgtmU	2	TRUE	0.00319608	20.0396
biliverdin	Crohn's disease	rs280194	T	C	T	C	-0.0197	-0.000383097	0.7311	0.682971	FALSE	FALSE	FALSE	xuv2oe	2	120981244	0.991833	0.0374286	377110	TRUE	reported	0.0043	5.766e-06	7824	TRUE	reported	mzgtmU	2	TRUE	0.00334596	20.9825
biliverdin	Crohn's disease	rs28900371	A	G	A	G	0.089	-0.00749494	0.0352	0.0223042	FALSE	FALSE	FALSE	xuv2oe	2	233741562	0.949226	0.117699	377110	TRUE	reported	0.01	7.653e-19	7824	TRUE	reported	mzgtmU	2	TRUE	0.012511	79.1847
biliverdin	Crohn's disease	rs2924450	C	G	C	G	-0.0272	0.00958005	0.1956	0.25087	FALSE	TRUE	FALSE	xuv2oe	2	233655759	0.811994	0.0402771	377110	TRUE	reported	0.005	7.083e-08	7824	TRUE	reported	mzgtmU	2	TRUE	0.00471116	29.5841
biliverdin	Crohn's disease	rs4944238	A	G	A	G	-0.0241	-0.0497223	0.8712	0.833002	FALSE	FALSE	FALSE	xuv2oe	11	79624547	0.288603	0.0468551	377110	TRUE	reported	0.0053	4.882e-06	7824	TRUE	reported	mzgtmU	2	TRUE	0.00329632	20.6701
biliverdin	Crohn's disease	rs6503066	T	C	T	C	0.0317	-0.0443661	0.0984	0.070893	FALSE	FALSE	FALSE	xuv2oe	17	7862910	0.517221	0.0685047	377110	TRUE	reported	0.0065	9.488e-07	7824	TRUE	reported	mzgtmU	2	TRUE	0.00378987	23.7768
biliverdin	Crohn's disease	rs6717546	A	G	A	G	-0.0395	0.0846162	0.3648	0.283121	FALSE	FALSE	FALSE	xuv2oe	2	233773473	0.0287025	0.0386808	377110	TRUE	reported	0.0036	3.927e-28	7824	TRUE	reported	mzgtmU	2	TRUE	0.0188924	120.351
biliverdin	Crohn's disease	rs6823453	A	G	A	G	0.0231	0.0409365	0.2233	0.194922	FALSE	FALSE	FALSE	xuv2oe	4	84549816	0.351392	0.0439283	377110	TRUE	reported	0.0044	1.781e-07	7824	TRUE	reported	mzgtmU	2	TRUE	0.00438924	27.5537
biliverdin	Crohn's disease	rs7045137	A	G	A	G	-0.0169	0.00652539	0.3947	0.423525	FALSE	FALSE	FALSE	xuv2oe	9	114106482	0.85278	0.0351634	377110	TRUE	reported	0.0037	3.995e-06	7824	TRUE	reported	mzgtmU	2	TRUE	0.00332586	20.856
biliverdin	Crohn's disease	rs741382	T	C	T	C	-0.0472	-0.0765755	0.2234	0.147341	FALSE	FALSE	FALSE	xuv2oe	2	216817524	0.120694	0.0493441	377110	TRUE	reported	0.0093	3.742e-07	7824	TRUE	reported	mzgtmU	2	TRUE	0.0214517	25.7145
biliverdin	Crohn's disease	rs7440035	T	G	T	G	-0.0405	0.0219352	0.7877	0.792633	FALSE	FALSE	FALSE	xuv2oe	4	181561820	0.610486	0.0430626	377110	TRUE	reported	0.0091	9.286e-06	7824	TRUE	reported	mzgtmU	2	TRUE	0.0165779	19.7737
biliverdin	Crohn's disease	rs7608713	A	G	A	G	-0.0415	0.0430313	0.24	0.207763	FALSE	FALSE	FALSE	xuv2oe	2	233658405	0.31771	0.0430668	377110	TRUE	reported	0.0044	7.347e-21	7824	TRUE	reported	mzgtmU	2	TRUE	0.0140293	88.9307
biliverdin	Crohn's disease	rs838705	A	G	A	G	0.0266	-0.00913497	0.6134	0.615356	FALSE	FALSE	FALSE	xuv2oe	2	233364596	0.799081	0.0358886	377110	TRUE	reported	0.0036	1.228e-13	7824	TRUE	reported	mzgtmU	2	TRUE	0.00865692	54.5782
biliverdin	Crohn's disease	rs887829	T	C	T	C	0.1131	-0.0324608	0.3411	0.391741	FALSE	FALSE	FALSE	xuv2oe	2	233759924	0.363639	0.035732	377110	TRUE	reported	0.0041	2.5e-168	7824	TRUE	reported	mzgtmU	2	TRUE	0.108507	760.709
biliverdin	Crohn's disease	rs988344	A	C	A	C	0.0329	-0.0643784	0.1251	0.088578	FALSE	FALSE	FALSE	xuv2oe	2	233812088	0.298456	0.0619173	377110	TRUE	reported	0.0059	2.401e-08	7824	TRUE	reported	mzgtmU	2	TRUE	0.00494896	31.0849
serotonin (5HT)	Crohn's disease	rs10516056	T	C	T	C	-0.0222	-0.0172657	0.1978	0.202296	FALSE	FALSE	FALSE	R4kgGu	5	169041532	0.693515	0.0438117	377110	TRUE	reported	0.0045	6.992e-07	7824	TRUE	reported	ZWYkl1	2	TRUE	0.0041851	24.3294
serotonin (5HT)	Crohn's disease	rs10881427	T	G	T	G	-0.015	0.0554414	0.5558	0.551299	FALSE	FALSE	FALSE	R4kgGu	1	106630043	0.114134	0.0350921	377110	TRUE	reported	0.0032	3.688e-06	7824	TRUE	reported	ZWYkl1	2	TRUE	0.00377993	21.9651
serotonin (5HT)	Crohn's disease	rs10953038	T	C	T	C	0.022	-0.0294741	0.8497	0.794662	FALSE	FALSE	FALSE	R4kgGu	7	91228259	0.494642	0.0431573	377110	TRUE	reported	0.0048	4.116e-06	7824	TRUE	reported	ZWYkl1	2	TRUE	0.0036144	20.9997
serotonin (5HT)	Crohn's disease	rs11781043	T	C	T	C	-0.0187	0.00963571	0.6731	0.611763	FALSE	FALSE	FALSE	R4kgGu	8	97849616	0.788452	0.0359111	377110	TRUE	reported	0.0042	8.808e-06	7824	TRUE	reported	ZWYkl1	2	TRUE	0.00341151	19.8168
serotonin (5HT)	Crohn's disease	rs12646122	T	C	T	C	-0.0497	0.0471039	0.0308	0.0944059	FALSE	FALSE	FALSE	R4kgGu	4	155325050	0.430434	0.0597426	377110	TRUE	reported	0.0104	1.802e-06	7824	TRUE	reported	ZWYkl1	2	TRUE	0.00392811	22.8295
serotonin (5HT)	Crohn's disease	rs17708932	A	G	A	G	-0.0766	0.094751	0.0376	0.0561185	FALSE	FALSE	FALSE	R4kgGu	9	14383288	0.213805	0.0762172	377110	TRUE	reported	0.0171	7.215e-06	7824	TRUE	reported	ZWYkl1	2	TRUE	0.0113944	20.0432
serotonin (5HT)	Crohn's disease	rs2036136	T	C	T	C	-0.0256	-0.000808238	0.4587	0.358338	FALSE	FALSE	FALSE	R4kgGu	4	145710078	0.982267	0.0363628	377110	TRUE	reported	0.0056	5.114e-06	7824	TRUE	reported	ZWYkl1	2	TRUE	0.011861	20.874
serotonin (5HT)	Crohn's disease	rs2742351	C	G	C	G	-0.0235	0.0223267	0.2209	0.17798	FALSE	TRUE	FALSE	R4kgGu	2	178677172	0.62576	0.0457794	377110	TRUE	reported	0.0046	3.227e-07	7824	TRUE	reported	ZWYkl1	2	TRUE	0.00448656	26.0898
serotonin (5HT)	Crohn's disease	rs3753556	T	C	T	C	0.015	0.0416014	0.4325	0.426108	FALSE	FALSE	FALSE	R4kgGu	1	175193587	0.239391	0.03536	377110	TRUE	reported	0.0032	3.663e-06	7824	TRUE	reported	ZWYkl1	2	TRUE	0.00377993	21.9651
serotonin (5HT)	Crohn's disease	rs5764174	T	C	T	C	-0.0194	0.0320566	0.2445	0.323153	FALSE	FALSE	FALSE	R4kgGu	22	43638054	0.388804	0.0371978	377110	TRUE	reported	0.004	9.608e-07	7824	TRUE	reported	ZWYkl1	2	TRUE	0.00404547	23.5144
serotonin (5HT)	Crohn's disease	rs6466265	A	G	A	G	0.0186	0.0654145	0.7977	0.758638	FALSE	FALSE	FALSE	R4kgGu	7	78530931	0.107906	0.0406888	377110	TRUE	reported	0.004	4.146e-06	7824	TRUE	reported	ZWYkl1	2	TRUE	0.00371992	21.615
serotonin (5HT)	Crohn's disease	rs7868774	A	G	A	G	-0.0188	-0.036939	0.2709	0.208922	FALSE	FALSE	FALSE	R4kgGu	9	135125097	0.391379	0.0430967	377110	TRUE	reported	0.0039	1.779e-06	7824	TRUE	reported	ZWYkl1	2	TRUE	0.00399663	23.2293
serotonin (5HT)	Crohn's disease	rs8113773	A	G	A	G	0.016	-0.0227769	0.5616	0.458976	FALSE	FALSE	FALSE	R4kgGu	19	29859232	0.516142	0.0350789	377110	TRUE	reported	0.0033	1.117e-06	7824	TRUE	reported	ZWYkl1	2	TRUE	0.00404296	23.4997
serotonin (5HT)	Crohn's disease	rs825278	T	C	T	C	-0.0913	0.113119	0.0201	0.059369	FALSE	FALSE	FALSE	R4kgGu	2	221696547	0.124541	0.0736457	377110	TRUE	reported	0.0192	2.062e-06	7824	TRUE	reported	ZWYkl1	2	TRUE	0.0128214	22.586
serotonin (5HT)	Crohn's disease	rs988694	A	G	A	G	-0.0145	-0.0233626	0.477	0.537717	FALSE	FALSE	FALSE	R4kgGu	2	132869636	0.503429	0.0349163	377110	TRUE	reported	0.0033	8.39e-06	7824	TRUE	reported	ZWYkl1	2	TRUE	0.00332284	19.3
serotonin (5HT)	Crohn's disease	rs9953702	A	G	A	G	0.0146	0.0112443	0.3601	0.401682	FALSE	FALSE	FALSE	R4kgGu	18	22971001	0.75126	0.0354734	377110	TRUE	reported	0.0033	9.22e-06	7824	TRUE	reported	ZWYkl1	2	TRUE	0.00336867	19.5672
gamma-glutamylglutamine	Crohn's disease	rs10432570	A	G	A	G	0.0738	-0.0261298	0.0145	0.0699228	FALSE	FALSE	FALSE	iizjr8	2	240965056	0.701927	0.0682741	377110	TRUE	reported	0.0138	9.502e-08	7824	TRUE	reported	IlEgl8	2	TRUE	0.0159363	28.5669
gamma-glutamylglutamine	Crohn's disease	rs10497174	T	C	T	C	0.0103	-0.0529171	0.2732	0.276627	FALSE	FALSE	FALSE	iizjr8	2	156070261	0.175197	0.0390332	377110	TRUE	reported	0.0022	4.162e-06	7824	TRUE	reported	IlEgl8	2	TRUE	0.00302424	21.9134
gamma-glutamylglutamine	Crohn's disease	rs11151406	A	T	A	T	0.0301	0.0859895	0.9444	0.934131	FALSE	TRUE	FALSE	iizjr8	18	67990909	0.220105	0.0701241	377110	TRUE	reported	0.0066	5.611e-06	7824	TRUE	reported	IlEgl8	2	TRUE	0.0116404	20.7756
gamma-glutamylglutamine	Crohn's disease	rs12737843	T	C	T	C	0.012	0.0236656	0.7976	0.798363	FALSE	FALSE	FALSE	iizjr8	1	167041138	0.586507	0.0435106	377110	TRUE	reported	0.0023	1.959e-07	7824	TRUE	reported	IlEgl8	2	TRUE	0.00375298	27.2136
gamma-glutamylglutamine	Crohn's disease	rs17041868	T	C	T	C	0.0196	-0.112615	0.939	0.957415	FALSE	FALSE	FALSE	iizjr8	2	111137143	0.191824	0.0862812	377110	TRUE	reported	0.0042	4.018e-06	7824	TRUE	reported	IlEgl8	2	TRUE	0.00300475	21.7718
gamma-glutamylglutamine	Crohn's disease	rs1751956	T	G	T	G	0.016	0.0160493	0.8647	0.893275	FALSE	FALSE	FALSE	iizjr8	10	29293069	0.776403	0.0565095	377110	TRUE	reported	0.0029	2.353e-08	7824	TRUE	reported	IlEgl8	2	TRUE	0.00419489	30.4315
gamma-glutamylglutamine	Crohn's disease	rs17602430	T	C	T	C	0.0172	0.0681096	0.079	0.07672	FALSE	FALSE	FALSE	iizjr8	12	46791735	0.299413	0.0656357	377110	TRUE	reported	0.0036	1.574e-06	7824	TRUE	reported	IlEgl8	2	TRUE	0.00314908	22.8208
gamma-glutamylglutamine	Crohn's disease	rs1832664	T	C	T	C	-0.0097	-0.065007	0.2818	0.398968	FALSE	FALSE	FALSE	iizjr8	13	72413065	0.0679	0.0356071	377110	TRUE	reported	0.0022	7.735e-06	7824	TRUE	reported	IlEgl8	2	TRUE	0.00268308	19.4347
gamma-glutamylglutamine	Crohn's disease	rs192598	A	C	A	C	0.0103	0.036981	0.3185	0.268564	FALSE	FALSE	FALSE	iizjr8	16	82852528	0.346125	0.0392525	377110	TRUE	reported	0.0022	1.989e-06	7824	TRUE	reported	IlEgl8	2	TRUE	0.00302424	21.9134
gamma-glutamylglutamine	Crohn's disease	rs2085545	T	G	T	G	0.0098	0.021985	0.2883	0.277172	FALSE	FALSE	FALSE	iizjr8	16	17260942	0.572061	0.0389101	377110	TRUE	reported	0.0022	9.855e-06	7824	TRUE	reported	IlEgl8	2	TRUE	0.00273853	19.8375
gamma-glutamylglutamine	Crohn's disease	rs2657879	A	G	A	G	0.0238	-0.0319225	0.8262	0.818207	FALSE	FALSE	FALSE	iizjr8	12	56471554	0.479527	0.045148	377110	TRUE	reported	0.0027	5.854e-19	7824	TRUE	reported	IlEgl8	2	TRUE	0.0106386	77.6795
gamma-glutamylglutamine	Crohn's disease	rs3094600	A	G	A	G	-0.0099	-0.026433	0.2637	0.236005	FALSE	FALSE	FALSE	iizjr8	6	31379367	0.519405	0.0410282	377110	TRUE	reported	0.0022	6.213e-06	7824	TRUE	reported	IlEgl8	2	TRUE	0.00279455	20.2444
gamma-glutamylglutamine	Crohn's disease	rs35592	T	C	T	C	0.0107	0.0184338	0.7618	0.698386	FALSE	FALSE	FALSE	iizjr8	16	16047966	0.625891	0.0378117	377110	TRUE	reported	0.0022	1.241e-06	7824	TRUE	reported	IlEgl8	2	TRUE	0.00326291	23.6484
gamma-glutamylglutamine	Crohn's disease	rs3931670	C	G	C	G	0.0099	0.0197382	0.2941	0.311664	FALSE	TRUE	FALSE	iizjr8	6	31275990	0.60032	0.0376726	377110	TRUE	reported	0.0021	4.34e-06	7824	TRUE	reported	IlEgl8	2	TRUE	0.0030662	22.2183
gamma-glutamylglutamine	Crohn's disease	rs4880550	T	C	T	C	0.015	-0.00483081	0.1292	0.160631	FALSE	FALSE	FALSE	iizjr8	10	2059669	0.919118	0.0475734	377110	TRUE	reported	0.003	6.317e-07	7824	TRUE	reported	IlEgl8	2	TRUE	0.0034478	24.9931
gamma-glutamylglutamine	Crohn's disease	rs4981468	A	G	A	G	0.0207	0.104723	0.0509	0.03128	FALSE	FALSE	FALSE	iizjr8	14	23328310	0.299793	0.100999	377110	TRUE	reported	0.0045	4.761e-06	7824	TRUE	reported	IlEgl8	2	TRUE	0.00291976	21.1541
gamma-glutamylglutamine	Crohn's disease	rs6488270	A	G	A	G	0.0096	-0.000412456	0.4076	0.367401	FALSE	FALSE	FALSE	iizjr8	12	10197988	0.990932	0.0362899	377110	TRUE	reported	0.0021	4.947e-06	7824	TRUE	reported	IlEgl8	2	TRUE	0.00288371	20.8922
gamma-glutamylglutamine	Crohn's disease	rs832404	T	C	T	C	-0.013	-0.018446	0.8684	0.879704	FALSE	FALSE	FALSE	iizjr8	5	56971604	0.730944	0.0536423	377110	TRUE	reported	0.0029	7.525e-06	7824	TRUE	reported	IlEgl8	2	TRUE	0.00277324	20.0896
gamma-glutamylglutamine	Crohn's disease	rs849039	T	G	T	G	-0.0135	0.0388796	0.779	0.635815	FALSE	FALSE	FALSE	iizjr8	8	5520578	0.285043	0.036368	377110	TRUE	reported	0.0028	1.405e-06	7824	TRUE	reported	IlEgl8	2	TRUE	0.0032067	23.2397
gamma-glutamylglutamine	Crohn's disease	rs9436667	T	C	T	C	0.0135	0.0240659	0.1138	0.113905	FALSE	FALSE	FALSE	iizjr8	1	62940214	0.660751	0.0548354	377110	TRUE	reported	0.003	7.3e-06	7824	TRUE	reported	IlEgl8	2	TRUE	0.00279455	20.2444
gamma-glutamyltyrosine	Crohn's disease	rs10013737	A	G	A	G	0.0087	0.00592411	0.6839	0.695073	FALSE	FALSE	FALSE	HQTlq7	4	37389409	0.875881	0.0379281	377110	TRUE	reported	0.0018	7.895e-07	7824	TRUE	reported	lqDrxm	2	TRUE	0.00330877	23.3545
gamma-glutamyltyrosine	Crohn's disease	rs10498270	A	G	A	G	0.0088	0.000584336	0.6222	0.584306	FALSE	FALSE	FALSE	HQTlq7	14	20638368	0.986823	0.0353799	377110	TRUE	reported	0.0017	4.734e-07	7824	TRUE	reported	lqDrxm	2	TRUE	0.00379341	26.7882
gamma-glutamyltyrosine	Crohn's disease	rs10774085	A	C	A	C	0.008	-0.00661513	0.6817	0.655674	FALSE	FALSE	FALSE	HQTlq7	12	2951058	0.857619	0.0368724	377110	TRUE	reported	0.0018	7.6e-06	7824	TRUE	reported	lqDrxm	2	TRUE	0.00279917	19.7475
gamma-glutamyltyrosine	Crohn's disease	rs11165454	T	C	T	C	0.0089	-0.0476476	0.5583	0.622344	FALSE	FALSE	FALSE	HQTlq7	1	95638740	0.185871	0.0360177	377110	TRUE	reported	0.0017	2.786e-07	7824	TRUE	reported	lqDrxm	2	TRUE	0.00387977	27.4005
gamma-glutamyltyrosine	Crohn's disease	rs11199176	A	C	A	C	0.0077	-0.0105145	0.5221	0.601969	FALSE	FALSE	FALSE	HQTlq7	10	120108699	0.768021	0.0356466	377110	TRUE	reported	0.0017	9.328e-06	7824	TRUE	reported	lqDrxm	2	TRUE	0.00290691	20.5097
gamma-glutamyltyrosine	Crohn's disease	rs11776904	C	G	C	G	0.0214	-0.0213667	0.1522	0.160186	FALSE	TRUE	FALSE	HQTlq7	8	117148967	0.654169	0.0476958	377110	TRUE	reported	0.0048	7.47e-06	7824	TRUE	reported	lqDrxm	2	TRUE	0.0117832	19.8529
gamma-glutamyltyrosine	Crohn's disease	rs12192718	A	T	A	T	0.0142	-0.00571882	0.1412	0.102658	FALSE	TRUE	FALSE	HQTlq7	6	111247948	0.920747	0.0574794	377110	TRUE	reported	0.0025	2.096e-08	7824	TRUE	reported	lqDrxm	2	TRUE	0.00456376	32.2532
gamma-glutamyltyrosine	Crohn's disease	rs12276109	T	C	T	C	-0.0084	-0.0379047	0.4352	0.325222	FALSE	FALSE	FALSE	HQTlq7	11	33067041	0.309529	0.0373001	377110	TRUE	reported	0.0017	1.564e-06	7824	TRUE	reported	lqDrxm	2	TRUE	0.00345755	24.4083
gamma-glutamyltyrosine	Crohn's disease	rs12429206	A	G	A	G	0.0086	0.040516	0.3376	0.399398	FALSE	FALSE	FALSE	HQTlq7	13	50871978	0.259887	0.0359612	377110	TRUE	reported	0.0018	1.847e-06	7824	TRUE	reported	lqDrxm	2	TRUE	0.00323339	22.8207
gamma-glutamyltyrosine	Crohn's disease	rs12546042	T	C	T	C	0.0077	-0.0476492	0.4197	0.376969	FALSE	FALSE	FALSE	HQTlq7	8	144344210	0.184271	0.0358881	377110	TRUE	reported	0.0017	8.353e-06	7824	TRUE	reported	lqDrxm	2	TRUE	0.00290691	20.5097
gamma-glutamyltyrosine	Crohn's disease	rs1340971	T	C	T	C	-0.008	0.00425962	0.6654	0.677532	FALSE	FALSE	FALSE	HQTlq7	6	69826766	0.909426	0.0374433	377110	TRUE	reported	0.0017	4.663e-06	7824	TRUE	reported	lqDrxm	2	TRUE	0.00313711	22.139
gamma-glutamyltyrosine	Crohn's disease	rs1418942	A	C	A	C	-0.0077	0.0141943	0.5768	0.65457	FALSE	FALSE	FALSE	HQTlq7	20	59589251	0.698889	0.0366948	377110	TRUE	reported	0.0017	9.848e-06	7824	TRUE	reported	lqDrxm	2	TRUE	0.00290691	20.5097
gamma-glutamyltyrosine	Crohn's disease	rs1512342	T	C	T	C	0.0095	0.047978	0.3393	0.38529	FALSE	FALSE	FALSE	HQTlq7	4	148329631	0.178843	0.0356893	377110	TRUE	reported	0.0017	4.659e-08	7824	TRUE	reported	lqDrxm	2	TRUE	0.00441813	31.2195
gamma-glutamyltyrosine	Crohn's disease	rs151743	T	C	T	C	-0.009	-0.0504632	0.426	0.488878	FALSE	FALSE	FALSE	HQTlq7	3	60422131	0.157477	0.0356981	377110	TRUE	reported	0.002	6.795e-06	7824	TRUE	reported	lqDrxm	2	TRUE	0.00375678	20.2425
gamma-glutamyltyrosine	Crohn's disease	rs1560792	A	G	A	G	0.009	0.0518411	0.3354	0.471811	FALSE	FALSE	FALSE	HQTlq7	7	48396712	0.138648	0.0350078	377110	TRUE	reported	0.0018	3.331e-07	7824	TRUE	reported	lqDrxm	2	TRUE	0.00354007	24.9929
gamma-glutamyltyrosine	Crohn's disease	rs17100078	A	G	A	G	0.0122	-0.113174	0.8356	0.827944	FALSE	FALSE	FALSE	HQTlq7	14	62535841	0.0142423	0.0461728	377110	TRUE	reported	0.0025	1.043e-06	7824	TRUE	reported	lqDrxm	2	TRUE	0.00337276	23.8076
gamma-glutamyltyrosine	Crohn's disease	rs17115614	T	C	T	C	0.0081	-0.020912	0.3631	0.212777	FALSE	FALSE	FALSE	HQTlq7	14	22230609	0.623804	0.0426371	377110	TRUE	reported	0.0017	3.979e-06	7824	TRUE	reported	lqDrxm	2	TRUE	0.00321578	22.696
gamma-glutamyltyrosine	Crohn's disease	rs17558863	A	G	A	G	-0.0222	0.1326	0.955	0.963102	FALSE	FALSE	FALSE	HQTlq7	18	7862991	0.15336	0.0928726	377110	TRUE	reported	0.005	8.011e-06	7824	TRUE	reported	lqDrxm	2	TRUE	0.0027936	19.708
gamma-glutamyltyrosine	Crohn's disease	rs17593458	C	G	C	G	0.0144	-0.056315	0.8978	0.935874	FALSE	TRUE	FALSE	HQTlq7	3	179478491	0.431059	0.0715221	377110	TRUE	reported	0.0032	7.088e-06	7824	TRUE	reported	lqDrxm	2	TRUE	0.00286939	20.2442
gamma-glutamyltyrosine	Crohn's disease	rs17616555	A	G	A	G	-0.0112	0.0128182	0.1597	0.126169	FALSE	FALSE	FALSE	HQTlq7	14	83039382	0.807493	0.0526066	377110	TRUE	reported	0.0025	9.579e-06	7824	TRUE	reported	lqDrxm	2	TRUE	0.00284401	20.0647
gamma-glutamyltyrosine	Crohn's disease	rs17720371	T	C	T	C	-0.0078	0.0308948	0.4737	0.423103	FALSE	FALSE	FALSE	HQTlq7	7	22352144	0.382527	0.0353791	377110	TRUE	reported	0.0017	6.329e-06	7824	TRUE	reported	lqDrxm	2	TRUE	0.00298268	21.0459
gamma-glutamyltyrosine	Crohn's disease	rs1864151	A	C	A	C	0.0089	-0.00734392	0.5575	0.516132	FALSE	FALSE	FALSE	HQTlq7	16	87608387	0.833018	0.034833	377110	TRUE	reported	0.0017	2.404e-07	7824	TRUE	reported	lqDrxm	2	TRUE	0.00387977	27.4005
gamma-glutamyltyrosine	Crohn's disease	rs2250515	T	G	T	G	-0.0083	0.0530104	0.5346	0.545377	FALSE	FALSE	FALSE	HQTlq7	10	86649135	0.130555	0.0350617	377110	TRUE	reported	0.0017	1.595e-06	7824	TRUE	reported	lqDrxm	2	TRUE	0.003376	23.8306
gamma-glutamyltyrosine	Crohn's disease	rs2254174	T	C	T	C	-0.0148	0.069151	0.8981	0.8529	FALSE	FALSE	FALSE	HQTlq7	10	70775251	0.160877	0.0493187	377110	TRUE	reported	0.0033	7.444e-06	7824	TRUE	reported	lqDrxm	2	TRUE	0.00285015	20.1081
gamma-glutamyltyrosine	Crohn's disease	rs2396461	T	C	T	C	0.0117	0.00463342	0.121	0.235064	FALSE	FALSE	FALSE	HQTlq7	2	227179944	0.91031	0.041132	377110	TRUE	reported	0.0026	8.377e-06	7824	TRUE	reported	lqDrxm	2	TRUE	0.00286939	20.2442
gamma-glutamyltyrosine	Crohn's disease	rs2445976	A	C	A	C	0.0079	0.00343595	0.4652	0.469909	FALSE	FALSE	FALSE	HQTlq7	6	69786892	0.921509	0.0348712	377110	TRUE	reported	0.0017	6.249e-06	7824	TRUE	reported	lqDrxm	2	TRUE	0.00305941	21.589
gamma-glutamyltyrosine	Crohn's disease	rs2504282	A	G	A	G	0.0191	-0.0252907	0.9338	0.932031	FALSE	FALSE	FALSE	HQTlq7	6	77645716	0.715011	0.0692642	377110	TRUE	reported	0.0042	6.703e-06	7824	TRUE	reported	lqDrxm	2	TRUE	0.00293026	20.675
gamma-glutamyltyrosine	Crohn's disease	rs2933568	T	C	T	C	-0.008	0.0577657	0.3125	0.267052	FALSE	FALSE	FALSE	HQTlq7	4	4782853	0.143564	0.0394939	377110	TRUE	reported	0.0018	6.225e-06	7824	TRUE	reported	lqDrxm	2	TRUE	0.00279917	19.7475
gamma-glutamyltyrosine	Crohn's disease	rs322614	A	G	A	G	0.0084	0.00713974	0.3892	0.450734	FALSE	FALSE	FALSE	HQTlq7	11	29734000	0.838424	0.0350142	377110	TRUE	reported	0.0017	1.7e-06	7824	TRUE	reported	lqDrxm	2	TRUE	0.00345755	24.4083
gamma-glutamyltyrosine	Crohn's disease	rs353620	A	G	A	G	-0.0077	0.0165767	0.6613	0.668296	FALSE	FALSE	FALSE	HQTlq7	11	35152589	0.655353	0.0371394	377110	TRUE	reported	0.0017	9.8e-06	7824	TRUE	reported	lqDrxm	2	TRUE	0.00290691	20.5097
gamma-glutamyltyrosine	Crohn's disease	rs3819535	T	C	T	C	-0.0079	-0.0141315	0.618	0.546941	FALSE	FALSE	FALSE	HQTlq7	12	2327718	0.686298	0.034989	377110	TRUE	reported	0.0017	5.016e-06	7824	TRUE	reported	lqDrxm	2	TRUE	0.00305941	21.589
gamma-glutamyltyrosine	Crohn's disease	rs3936152	T	C	T	C	0.0079	-0.00365576	0.6051	0.577111	FALSE	FALSE	FALSE	HQTlq7	8	134482499	0.917713	0.0353846	377110	TRUE	reported	0.0018	5.924e-06	7824	TRUE	reported	lqDrxm	2	TRUE	0.00272982	19.2569
gamma-glutamyltyrosine	Crohn's disease	rs4465961	T	C	T	C	0.0083	0.00434652	0.3479	0.345892	FALSE	FALSE	FALSE	HQTlq7	3	21021566	0.905467	0.0365997	377110	TRUE	reported	0.0018	3.115e-06	7824	TRUE	reported	lqDrxm	2	TRUE	0.00301241	21.2563
gamma-glutamyltyrosine	Crohn's disease	rs4487134	T	G	T	G	-0.0083	-0.0185474	0.355	0.394872	FALSE	FALSE	FALSE	HQTlq7	2	42879989	0.604259	0.0357861	377110	TRUE	reported	0.0017	1.99e-06	7824	TRUE	reported	lqDrxm	2	TRUE	0.003376	23.8306
gamma-glutamyltyrosine	Crohn's disease	rs4572660	T	G	T	G	-0.0088	-0.0877333	0.6118	0.48434	FALSE	FALSE	FALSE	HQTlq7	20	12948340	0.0125037	0.035127	377110	TRUE	reported	0.0017	4.685e-07	7824	TRUE	reported	lqDrxm	2	TRUE	0.00379341	26.7882
gamma-glutamyltyrosine	Crohn's disease	rs5010651	T	C	T	C	-0.0132	0.0185886	0.8332	0.632121	FALSE	FALSE	FALSE	HQTlq7	3	30863019	0.607139	0.0361532	377110	TRUE	reported	0.0025	1.765e-07	7824	TRUE	reported	lqDrxm	2	TRUE	0.00394606	27.8705
gamma-glutamyltyrosine	Crohn's disease	rs5751902	T	C	T	C	0.012	0.0115639	0.3762	0.398778	FALSE	FALSE	FALSE	HQTlq7	22	24600663	0.744981	0.0355522	377110	TRUE	reported	0.0025	2.381e-06	7824	TRUE	reported	lqDrxm	2	TRUE	0.00326344	23.0335
gamma-glutamyltyrosine	Crohn's disease	rs6456786	T	C	T	C	-0.008	-0.00260366	0.3582	0.438864	FALSE	FALSE	FALSE	HQTlq7	6	27448052	0.940891	0.035113	377110	TRUE	reported	0.0018	5.665e-06	7824	TRUE	reported	lqDrxm	2	TRUE	0.00279917	19.7475
gamma-glutamyltyrosine	Crohn's disease	rs8013373	A	G	A	G	-0.0091	0.0227836	0.3428	0.412989	FALSE	FALSE	FALSE	HQTlq7	14	62605681	0.519715	0.0353901	377110	TRUE	reported	0.0018	4.988e-07	7824	TRUE	reported	lqDrxm	2	TRUE	0.00361889	25.5514
gamma-glutamyltyrosine	Crohn's disease	rs8132248	T	C	T	C	0.018	0.0120459	0.0986	0.123145	FALSE	FALSE	FALSE	HQTlq7	21	17306301	0.821835	0.0534931	377110	TRUE	reported	0.0037	1.431e-06	7824	TRUE	reported	lqDrxm	2	TRUE	0.00335194	23.6602
gamma-glutamyltyrosine	Crohn's disease	rs848767	T	C	T	C	-0.0179	0.0222642	0.0696	0.0681735	FALSE	FALSE	FALSE	HQTlq7	22	49322140	0.747903	0.0692709	377110	TRUE	reported	0.0039	3.455e-06	7824	TRUE	reported	lqDrxm	2	TRUE	0.00298463	21.0598
gamma-glutamyltyrosine	Crohn's disease	rs875740	A	C	A	C	0.0102	0.00132962	0.6656	0.585272	FALSE	FALSE	FALSE	HQTlq7	16	16029191	0.969916	0.0352555	377110	TRUE	reported	0.0018	6.345e-09	7824	TRUE	reported	lqDrxm	2	TRUE	0.00454245	32.102
gamma-glutamyltyrosine	Crohn's disease	rs9310707	A	G	A	G	-0.0082	-0.0636956	0.3473	0.405794	FALSE	FALSE	FALSE	HQTlq7	3	2290420	0.0727311	0.0354947	377110	TRUE	reported	0.0018	6.378e-06	7824	TRUE	reported	lqDrxm	2	TRUE	0.00294047	20.7472
gamma-glutamyltyrosine	Crohn's disease	rs956966	A	G	A	G	-0.0101	-0.0303904	0.4858	0.478157	FALSE	FALSE	FALSE	HQTlq7	2	102971117	0.384548	0.0349497	377110	TRUE	reported	0.0018	1.475e-08	7824	TRUE	reported	lqDrxm	2	TRUE	0.00445422	31.4756
gamma-glutamyltyrosine	Crohn's disease	rs9895157	T	C	T	C	-0.0079	0.0305419	0.6536	0.667167	FALSE	FALSE	FALSE	HQTlq7	17	1368941	0.408741	0.0369707	377110	TRUE	reported	0.0018	6.332e-06	7824	TRUE	reported	lqDrxm	2	TRUE	0.00272982	19.2569
gamma-glutamyltyrosine	Crohn's disease	rs9940990	A	T	A	T	-0.0104	0.0520031	0.3545	0.370922	FALSE	TRUE	FALSE	HQTlq7	16	71797440	0.150554	0.0361741	377110	TRUE	reported	0.0018	4.745e-09	7824	TRUE	reported	lqDrxm	2	TRUE	0.00472149	33.3732
hypoxanthine	Crohn's disease	rs10878072	A	G	A	G	0.0137	0.0251546	0.6887	0.621732	FALSE	FALSE	FALSE	WGsiZX	12	63663035	0.484973	0.0360213	377110	TRUE	reported	0.003	7.135e-06	7824	TRUE	reported	BW6bk7	2	TRUE	0.00299553	20.8484
hypoxanthine	Crohn's disease	rs113515	C	G	C	G	-0.0109	0.0255397	0.5982	0.630071	FALSE	TRUE	FALSE	WGsiZX	22	43160916	0.478525	0.0360386	377110	TRUE	reported	0.0024	8.092e-06	7824	TRUE	reported	BW6bk7	2	TRUE	0.00296292	20.6208
hypoxanthine	Crohn's disease	rs11595079	T	G	T	G	-0.0214	-0.040294	0.0951	0.145614	FALSE	FALSE	FALSE	WGsiZX	10	86059325	0.414587	0.0493892	377110	TRUE	reported	0.0045	1.888e-06	7824	TRUE	reported	BW6bk7	2	TRUE	0.00324764	22.6088
hypoxanthine	Crohn's disease	rs1433818	T	C	T	C	0.0206	-0.0587932	0.0808	0.0584529	FALSE	FALSE	FALSE	WGsiZX	9	18798715	0.429331	0.0743899	377110	TRUE	reported	0.0046	6.99e-06	7824	TRUE	reported	BW6bk7	2	TRUE	0.002881	20.049
hypoxanthine	Crohn's disease	rs1587235	A	G	A	G	-0.0132	-0.0128818	0.3312	0.398679	FALSE	FALSE	FALSE	WGsiZX	12	130324000	0.717707	0.035632	377110	TRUE	reported	0.0029	6.47e-06	7824	TRUE	reported	BW6bk7	2	TRUE	0.00297602	20.7122
hypoxanthine	Crohn's disease	rs16948294	A	T	A	T	-0.041	0.00912991	0.0694	0.121552	FALSE	TRUE	FALSE	WGsiZX	15	93621666	0.863848	0.0532425	377110	TRUE	reported	0.0085	1.354e-06	7824	TRUE	reported	BW6bk7	2	TRUE	0.0131578	23.2398
hypoxanthine	Crohn's disease	rs17280018	A	T	A	T	-0.0234	0.0562993	0.2083	0.276167	FALSE	TRUE	FALSE	WGsiZX	11	97185516	0.16127	0.0401904	377110	TRUE	reported	0.0052	6.914e-06	7824	TRUE	reported	BW6bk7	2	TRUE	0.00290896	20.2442
hypoxanthine	Crohn's disease	rs1824583	A	G	A	G	-0.0145	-0.00207363	0.7906	0.780547	FALSE	FALSE	FALSE	WGsiZX	11	99193320	0.960755	0.0421414	377110	TRUE	reported	0.0031	3.381e-06	7824	TRUE	reported	BW6bk7	2	TRUE	0.00314213	21.8719
hypoxanthine	Crohn's disease	rs2113305	T	G	T	G	-0.0134	0.00920582	0.2651	0.319001	FALSE	FALSE	FALSE	WGsiZX	16	79018100	0.80574	0.0374334	377110	TRUE	reported	0.0029	4.952e-06	7824	TRUE	reported	BW6bk7	2	TRUE	0.0030666	21.3446
hypoxanthine	Crohn's disease	rs2145985	T	C	T	C	-0.0152	0.0446584	0.16	0.134493	FALSE	FALSE	FALSE	WGsiZX	9	96412249	0.381206	0.0509987	377110	TRUE	reported	0.0033	3.911e-06	7824	TRUE	reported	BW6bk7	2	TRUE	0.00304728	21.2097
hypoxanthine	Crohn's disease	rs2247330	T	C	T	C	0.0124	-0.0648986	0.6524	0.625744	FALSE	FALSE	FALSE	WGsiZX	12	96030344	0.0714825	0.0360068	377110	TRUE	reported	0.0025	4.564e-07	7824	TRUE	reported	BW6bk7	2	TRUE	0.00353187	24.5945
hypoxanthine	Crohn's disease	rs275721	A	C	A	C	-0.016	-0.0268795	0.509	0.44439	FALSE	FALSE	FALSE	WGsiZX	15	39823719	0.443037	0.0350415	377110	TRUE	reported	0.003	9.643e-08	7824	TRUE	reported	BW6bk7	2	TRUE	0.00544449	28.4335
hypoxanthine	Crohn's disease	rs2900071	T	C	T	C	-0.014	0.0751263	0.2178	0.24258	FALSE	FALSE	FALSE	WGsiZX	5	113195268	0.0644674	0.0406322	377110	TRUE	reported	0.0031	7.459e-06	7824	TRUE	reported	BW6bk7	2	TRUE	0.00292979	20.3895
hypoxanthine	Crohn's disease	rs2939707	A	C	A	C	0.0109	-0.0178632	0.5698	0.586381	FALSE	FALSE	FALSE	WGsiZX	4	37526708	0.612599	0.0352772	377110	TRUE	reported	0.0024	7.392e-06	7824	TRUE	reported	BW6bk7	2	TRUE	0.00296292	20.6208
hypoxanthine	Crohn's disease	rs3793568	A	T	A	T	-0.0133	0.00687413	0.2657	0.275763	FALSE	TRUE	FALSE	WGsiZX	9	109386264	0.861085	0.0392823	377110	TRUE	reported	0.003	8.887e-06	7824	TRUE	reported	BW6bk7	2	TRUE	0.00282365	19.6488
hypoxanthine	Crohn's disease	rs4147184	A	G	A	G	0.0112	0.0303725	0.6082	0.695054	FALSE	FALSE	FALSE	WGsiZX	10	105397803	0.424261	0.0380107	377110	TRUE	reported	0.0025	6.728e-06	7824	TRUE	reported	BW6bk7	2	TRUE	0.00288323	20.0646
hypoxanthine	Crohn's disease	rs4676313	T	C	T	C	0.0179	-0.0554022	0.8778	0.900658	FALSE	FALSE	FALSE	WGsiZX	2	107067991	0.339212	0.0579689	377110	TRUE	reported	0.0039	3.535e-06	7824	TRUE	reported	BW6bk7	2	TRUE	0.00302579	21.0597
hypoxanthine	Crohn's disease	rs4776752	A	G	A	G	0.0178	0.0989143	0.1512	0.201488	FALSE	FALSE	FALSE	WGsiZX	15	66159461	0.0227746	0.0434369	377110	TRUE	reported	0.0039	4.234e-06	7824	TRUE	reported	BW6bk7	2	TRUE	0.00299218	20.825
hypoxanthine	Crohn's disease	rs6459467	A	G	A	G	0.0202	-0.0256235	0.3888	0.507084	FALSE	FALSE	FALSE	WGsiZX	6	16287961	0.461897	0.0348274	377110	TRUE	reported	0.0025	1.931e-16	7824	TRUE	reported	BW6bk7	2	TRUE	0.00931826	65.2676
hypoxanthine	Crohn's disease	rs6567408	C	G	C	G	0.0134	-0.0341966	0.3922	0.282856	FALSE	TRUE	FALSE	WGsiZX	18	63984471	0.377121	0.0387184	377110	TRUE	reported	0.003	8.066e-06	7824	TRUE	reported	BW6bk7	2	TRUE	0.00286615	19.9454
hypoxanthine	Crohn's disease	rs7644390	A	T	A	T	0.0129	0.0378904	0.3478	0.370217	FALSE	TRUE	FALSE	WGsiZX	3	122271381	0.293288	0.036054	377110	TRUE	reported	0.0025	1.756e-07	7824	TRUE	reported	BW6bk7	2	TRUE	0.00382133	26.6179
hypoxanthine	Crohn's disease	rs7924591	T	C	T	C	0.0108	-0.0130261	0.5985	0.662484	FALSE	FALSE	FALSE	WGsiZX	11	103695668	0.724408	0.0369458	377110	TRUE	reported	0.0024	9.521e-06	7824	TRUE	reported	BW6bk7	2	TRUE	0.00290896	20.2442
hypoxanthine	Crohn's disease	rs9379061	C	G	C	G	-0.0456	0.0718338	0.9562	0.959023	FALSE	TRUE	FALSE	WGsiZX	6	6735679	0.418798	0.0888474	377110	TRUE	reported	0.0099	3.918e-06	7824	TRUE	reported	BW6bk7	2	TRUE	0.012012	21.1915
betaine	Crohn's disease	rs10153066	T	G	T	G	0.0085	0.0590022	0.4356	0.35743	FALSE	FALSE	FALSE	77lxle	16	7207970	0.104454	0.0363397	377110	TRUE	reported	0.0018	2.118e-06	7824	TRUE	reported	ROdtaS	2	TRUE	0.00302188	22.2933
betaine	Crohn's disease	rs11943623	A	G	A	G	-0.0115	-0.017788	0.1709	0.130685	FALSE	FALSE	FALSE	77lxle	4	85633795	0.733142	0.0521721	377110	TRUE	reported	0.0026	8.402e-06	7824	TRUE	reported	ROdtaS	2	TRUE	0.00265213	19.5583
betaine	Crohn's disease	rs12151827	T	C	T	C	-0.0141	0.0433765	0.8159	0.830527	FALSE	FALSE	FALSE	77lxle	2	134915817	0.350014	0.0464137	377110	TRUE	reported	0.0026	6.347e-08	7824	TRUE	reported	ROdtaS	2	TRUE	0.0039816	29.4018
betaine	Crohn's disease	rs12190141	A	G	A	G	0.0616	-0.0806122	0.9723	0.963983	FALSE	FALSE	FALSE	77lxle	6	159741407	0.3885	0.0934807	377110	TRUE	reported	0.0139	9.9e-06	7824	TRUE	reported	ROdtaS	2	TRUE	0.0110419	19.6172
betaine	Crohn's disease	rs12569219	A	C	A	C	-0.0118	-0.0796922	0.1612	0.148044	FALSE	FALSE	FALSE	77lxle	1	203793862	0.103398	0.0489329	377110	TRUE	reported	0.0026	5.823e-06	7824	TRUE	reported	ROdtaS	2	TRUE	0.00279192	20.592
betaine	Crohn's disease	rs13021675	T	C	T	C	-0.0123	0.041622	0.1956	0.151549	FALSE	FALSE	FALSE	77lxle	2	210797211	0.390696	0.0484904	377110	TRUE	reported	0.0026	1.835e-06	7824	TRUE	reported	ROdtaS	2	TRUE	0.0030328	22.3741
betaine	Crohn's disease	rs1535039	T	C	T	C	0.0175	0.0443503	0.912	0.94596	FALSE	FALSE	FALSE	77lxle	6	29443655	0.562628	0.0766057	377110	TRUE	reported	0.0035	4.491e-07	7824	TRUE	reported	ROdtaS	2	TRUE	0.00338662	24.9932
betaine	Crohn's disease	rs163124	T	G	T	G	0.0121	0.0909698	0.712	0.799657	FALSE	FALSE	FALSE	77lxle	5	78987180	0.0395886	0.0442026	377110	TRUE	reported	0.0024	7.081e-07	7824	TRUE	reported	ROdtaS	2	TRUE	0.0034431	25.4115
betaine	Crohn's disease	rs164372	T	C	T	C	0.012	0.0136392	0.8036	0.758804	FALSE	FALSE	FALSE	77lxle	5	161194036	0.737317	0.0406643	377110	TRUE	reported	0.0025	2.641e-06	7824	TRUE	reported	ROdtaS	2	TRUE	0.00312193	23.0337
betaine	Crohn's disease	rs16876394	T	C	T	C	0.0304	0.0723122	0.8993	0.908427	FALSE	FALSE	FALSE	77lxle	5	79050946	0.230985	0.0603696	377110	TRUE	reported	0.0034	1.488e-19	7824	TRUE	reported	ROdtaS	2	TRUE	0.0107497	79.9229
betaine	Crohn's disease	rs17750747	T	C	T	C	0.0164	0.0422883	0.9165	0.949014	FALSE	FALSE	FALSE	77lxle	6	27762555	0.591564	0.0788121	377110	TRUE	reported	0.0035	2.885e-06	7824	TRUE	reported	ROdtaS	2	TRUE	0.00297548	21.9499
betaine	Crohn's disease	rs185077	T	C	T	C	-0.0193	-0.0424743	0.4986	0.474736	FALSE	FALSE	FALSE	77lxle	5	79036000	0.223806	0.0349161	377110	TRUE	reported	0.0023	1.543e-16	7824	TRUE	reported	ROdtaS	2	TRUE	0.00948028	70.3948
betaine	Crohn's disease	rs2291919	A	C	A	C	-0.0148	-0.0232328	0.3011	0.307392	FALSE	FALSE	FALSE	77lxle	12	171183	0.539514	0.0378663	377110	TRUE	reported	0.0025	2.579e-09	7824	TRUE	reported	ROdtaS	2	TRUE	0.0047411	35.0369
betaine	Crohn's disease	rs2396726	T	C	T	C	-0.0179	-0.0331424	0.5395	0.509073	FALSE	FALSE	FALSE	77lxle	7	114381355	0.341589	0.034849	377110	TRUE	reported	0.0039	4.519e-06	7824	TRUE	reported	ROdtaS	2	TRUE	0.0118343	21.0418
betaine	Crohn's disease	rs3797248	A	G	A	G	0.012	-0.0159276	0.1651	0.200415	FALSE	FALSE	FALSE	77lxle	5	54213356	0.715209	0.0436529	377110	TRUE	reported	0.0026	4.624e-06	7824	TRUE	reported	ROdtaS	2	TRUE	0.00288708	21.296
betaine	Crohn's disease	rs4327704	A	C	A	C	-0.0219	-0.00942603	0.9547	0.957163	FALSE	FALSE	FALSE	77lxle	6	60952885	0.912591	0.0858697	377110	TRUE	reported	0.005	9.94e-06	7824	TRUE	reported	ROdtaS	2	TRUE	0.00260086	19.1792
betaine	Crohn's disease	rs4646359	T	C	T	C	-0.0083	-0.0305248	0.5297	0.482968	FALSE	FALSE	FALSE	77lxle	17	17567295	0.380875	0.0348343	377110	TRUE	reported	0.0018	3.202e-06	7824	TRUE	reported	ROdtaS	2	TRUE	0.00288176	21.2566
betaine	Crohn's disease	rs495360	A	C	A	C	-0.019	-0.0340669	0.497	0.529223	FALSE	FALSE	FALSE	77lxle	12	218255	0.33217	0.0351295	377110	TRUE	reported	0.003	2.399e-10	7824	TRUE	reported	ROdtaS	2	TRUE	0.00711428	40.0968
betaine	Crohn's disease	rs6860725	T	C	T	C	-0.0126	0.0477753	0.3227	0.340822	FALSE	FALSE	FALSE	77lxle	5	79123986	0.193896	0.0367745	377110	TRUE	reported	0.0024	1.792e-07	7824	TRUE	reported	ROdtaS	2	TRUE	0.00373245	27.555
betaine	Crohn's disease	rs6908726	C	G	C	G	0.0155	0.0378468	0.9098	0.947251	FALSE	TRUE	FALSE	77lxle	6	28703566	0.625229	0.0774827	377110	TRUE	reported	0.0035	7.173e-06	7824	TRUE	reported	ROdtaS	2	TRUE	0.00265871	19.6069
betaine	Crohn's disease	rs7126003	T	C	T	C	0.0185	0.0366607	0.6259	0.599901	FALSE	FALSE	FALSE	77lxle	11	10866886	0.304248	0.0356841	377110	TRUE	reported	0.0039	2.575e-06	7824	TRUE	reported	ROdtaS	2	TRUE	0.0126307	22.4761
betaine	Crohn's disease	rs715	T	C	T	C	0.0221	0.0476632	0.713	0.688039	FALSE	FALSE	FALSE	77lxle	2	210678331	0.206236	0.0377087	377110	TRUE	reported	0.0025	2.077e-19	7824	TRUE	reported	ROdtaS	2	TRUE	0.0105103	78.1244
betaine	Crohn's disease	rs7668550	T	G	T	G	-0.0368	0.0979588	0.0157	0.0101659	FALSE	FALSE	FALSE	77lxle	4	103463199	0.572888	0.173747	377110	TRUE	reported	0.0081	5.536e-06	7824	TRUE	reported	ROdtaS	2	TRUE	0.00279774	20.6351
betaine	Crohn's disease	rs7781104	T	C	T	C	0.0208	-0.0156512	0.2683	0.211065	FALSE	FALSE	FALSE	77lxle	7	145461394	0.715632	0.0429622	377110	TRUE	reported	0.0047	7.755e-06	7824	TRUE	reported	ROdtaS	2	TRUE	0.0110117	19.5631
betaine	Crohn's disease	rs7896866	A	C	A	C	0.0108	-0.0172192	0.2982	0.379176	FALSE	FALSE	FALSE	77lxle	10	99580071	0.632262	0.0359824	377110	TRUE	reported	0.0024	8.34e-06	7824	TRUE	reported	ROdtaS	2	TRUE	0.00274493	20.2445
betaine	Crohn's disease	rs9462856	T	C	T	C	-0.0093	-0.000580342	0.4711	0.552556	FALSE	FALSE	FALSE	77lxle	6	42958286	0.9869	0.0353459	377110	TRUE	reported	0.0018	1.995e-07	7824	TRUE	reported	ROdtaS	2	TRUE	0.00361532	26.6872
betaine	Crohn's disease	rs9886534	T	C	T	C	-0.0079	0.023912	0.5101	0.435485	FALSE	FALSE	FALSE	77lxle	8	40819136	0.496591	0.0351717	377110	TRUE	reported	0.0018	8.744e-06	7824	TRUE	reported	ROdtaS	2	TRUE	0.0026114	19.2571
betaine	Crohn's disease	rs9981490	A	G	A	G	-0.0079	0.0657938	0.5207	0.535636	FALSE	FALSE	FALSE	77lxle	21	42839763	0.0598922	0.0349672	377110	TRUE	reported	0.0018	8.29e-06	7824	TRUE	reported	ROdtaS	2	TRUE	0.0026114	19.2571
xanthine	Crohn's disease	rs11250123	A	G	A	G	-0.0494	-0.0672854	0.043	0.0277274	FALSE	FALSE	FALSE	ouAinc	8	11235855	0.525319	0.105933	377110	TRUE	reported	0.0097	3.833e-07	7824	TRUE	reported	1Chosv	2	TRUE	0.0146208	25.9068
xanthine	Crohn's disease	rs4673167	A	G	A	G	-0.021	0.141912	0.889	0.948224	FALSE	FALSE	FALSE	ouAinc	2	226666464	0.0721473	0.0789193	377110	TRUE	reported	0.0044	1.702e-06	7824	TRUE	reported	1Chosv	2	TRUE	0.0034842	22.7719
xanthine	Crohn's disease	rs4694292	T	C	T	C	0.0201	0.0841857	0.1089	0.0996384	FALSE	FALSE	FALSE	ouAinc	4	70304807	0.149842	0.0584586	377110	TRUE	reported	0.0045	6.439e-06	7824	TRUE	reported	1Chosv	2	TRUE	0.00305299	19.945
caprate (10:0).metal.pos.txt.gz.gz-dat]Sheet 1	Crohn's disease	rs10514491	T	C	T	C	0.0094	0.0677134	0.6781	0.717288	FALSE	FALSE	FALSE	el4GQs	16	80281366	0.0801604	0.0386989	377110	TRUE	reported	0.0017	4.457e-08	7824	TRUE	reported	M76Iuu	2	TRUE	0.00390499	30.5666
caprate (10:0).metal.pos.txt.gz.gz-dat]Sheet 1	Crohn's disease	rs11196097	A	G	A	G	0.0111	-0.0390974	0.1128	0.069972	FALSE	FALSE	FALSE	el4GQs	10	112766434	0.568642	0.0685856	377110	TRUE	reported	0.0025	9.828e-06	7824	TRUE	reported	M76Iuu	2	TRUE	0.00252134	19.7085
caprate (10:0).metal.pos.txt.gz.gz-dat]Sheet 1	Crohn's disease	rs11664190	T	C	T	C	-0.0082	-0.0160893	0.592	0.659749	FALSE	FALSE	FALSE	el4GQs	18	76395964	0.66193	0.0367965	377110	TRUE	reported	0.0016	6.471e-07	7824	TRUE	reported	M76Iuu	2	TRUE	0.00335652	26.2589
caprate (10:0).metal.pos.txt.gz.gz-dat]Sheet 1	Crohn's disease	rs12136055	T	C	T	C	-0.0731	0.20255	0.0129	0.00435946	FALSE	FALSE	FALSE	el4GQs	1	33454773	0.470827	0.280877	377110	TRUE	reported	0.0153	1.754e-06	7824	TRUE	reported	M76Iuu	2	TRUE	0.00291839	22.8213
caprate (10:0).metal.pos.txt.gz.gz-dat]Sheet 1	Crohn's disease	rs12586821	T	C	T	C	0.0129	-0.0243355	0.1222	0.126856	FALSE	FALSE	FALSE	el4GQs	14	74402341	0.642059	0.0523547	377110	TRUE	reported	0.0025	1.615e-07	7824	TRUE	reported	M76Iuu	2	TRUE	0.00340236	26.6188
caprate (10:0).metal.pos.txt.gz.gz-dat]Sheet 1	Crohn's disease	rs13380271	T	C	T	C	-0.0077	0.0283542	0.4149	0.383264	FALSE	FALSE	FALSE	el4GQs	15	87955954	0.429274	0.0358717	377110	TRUE	reported	0.0016	2.904e-06	7824	TRUE	reported	M76Iuu	2	TRUE	0.00296084	23.1542
caprate (10:0).metal.pos.txt.gz.gz-dat]Sheet 1	Crohn's disease	rs1391933	T	G	T	G	-0.0075	0.0051994	0.4399	0.437616	FALSE	FALSE	FALSE	el4GQs	3	2961667	0.882612	0.0352122	377110	TRUE	reported	0.0016	5.785e-06	7824	TRUE	reported	M76Iuu	2	TRUE	0.00280945	21.967
caprate (10:0).metal.pos.txt.gz.gz-dat]Sheet 1	Crohn's disease	rs1530919	A	G	A	G	0.0076	0.0216062	0.3006	0.306952	FALSE	FALSE	FALSE	el4GQs	11	120035199	0.567073	0.0377489	377110	TRUE	reported	0.0017	5.918e-06	7824	TRUE	reported	M76Iuu	2	TRUE	0.00255611	19.981
caprate (10:0).metal.pos.txt.gz.gz-dat]Sheet 1	Crohn's disease	rs1549556	T	C	T	C	-0.0075	0.0264259	0.3719	0.339448	FALSE	FALSE	FALSE	el4GQs	1	80392809	0.472254	0.0367631	377110	TRUE	reported	0.0017	7.952e-06	7824	TRUE	reported	M76Iuu	2	TRUE	0.00248945	19.4587
caprate (10:0).metal.pos.txt.gz.gz-dat]Sheet 1	Crohn's disease	rs1576171	A	T	A	T	-0.043	-0.0461383	0.984	0.64353	FALSE	TRUE	FALSE	el4GQs	9	15981146	0.203815	0.0363078	377110	TRUE	reported	0.009	1.772e-06	7824	TRUE	reported	M76Iuu	2	TRUE	0.00291839	22.8213
caprate (10:0).metal.pos.txt.gz.gz-dat]Sheet 1	Crohn's disease	rs17169194	A	C	A	C	-0.0117	0.0501914	0.8806	0.902923	FALSE	FALSE	FALSE	el4GQs	7	7641066	0.396098	0.0591454	377110	TRUE	reported	0.0026	6.647e-06	7824	TRUE	reported	M76Iuu	2	TRUE	0.00258976	20.2448
caprate (10:0).metal.pos.txt.gz.gz-dat]Sheet 1	Crohn's disease	rs17616891	A	T	A	T	-0.0076	-0.049988	0.6964	0.808215	FALSE	TRUE	FALSE	el4GQs	14	41341097	0.258125	0.0442045	377110	TRUE	reported	0.0017	4.651e-06	7824	TRUE	reported	M76Iuu	2	TRUE	0.00255611	19.981
caprate (10:0).metal.pos.txt.gz.gz-dat]Sheet 1	Crohn's disease	rs17695897	T	C	T	C	0.011	-0.0357808	0.153	0.138005	FALSE	FALSE	FALSE	el4GQs	17	1092626	0.479092	0.0505546	377110	TRUE	reported	0.0025	8.025e-06	7824	TRUE	reported	M76Iuu	2	TRUE	0.00247622	19.355
caprate (10:0).metal.pos.txt.gz.gz-dat]Sheet 1	Crohn's disease	rs2720692	A	G	A	G	-0.0272	-0.00221449	0.0648	0.105526	FALSE	FALSE	FALSE	el4GQs	8	128153357	0.968799	0.0566148	377110	TRUE	reported	0.006	5.631e-06	7824	TRUE	reported	M76Iuu	2	TRUE	0.00262817	20.5458
caprate (10:0).metal.pos.txt.gz.gz-dat]Sheet 1	Crohn's disease	rs2725779	T	C	T	C	0.0077	0.0167343	0.4523	0.411764	FALSE	FALSE	FALSE	el4GQs	4	139528266	0.637764	0.0355422	377110	TRUE	reported	0.0017	3.274e-06	7824	TRUE	reported	M76Iuu	2	TRUE	0.00262364	20.5103
caprate (10:0).metal.pos.txt.gz.gz-dat]Sheet 1	Crohn's disease	rs2938330	T	C	T	C	-0.0117	0.0466101	0.8105	0.745566	FALSE	FALSE	FALSE	el4GQs	1	114012496	0.247143	0.0402743	377110	TRUE	reported	0.0025	2.146e-06	7824	TRUE	reported	M76Iuu	2	TRUE	0.0028005	21.8968
caprate (10:0).metal.pos.txt.gz.gz-dat]Sheet 1	Crohn's disease	rs3781273	A	G	A	G	0.0074	0.0111602	0.5139	0.45803	FALSE	FALSE	FALSE	el4GQs	10	93643216	0.751654	0.0352659	377110	TRUE	reported	0.0017	8.523e-06	7824	TRUE	reported	M76Iuu	2	TRUE	0.00242367	18.9432
caprate (10:0).metal.pos.txt.gz.gz-dat]Sheet 1	Crohn's disease	rs4436895	C	G	C	G	-0.01	-0.0108228	0.252	0.292009	FALSE	TRUE	FALSE	el4GQs	2	138821314	0.777694	0.0383347	377110	TRUE	reported	0.0022	3.47e-06	7824	TRUE	reported	M76Iuu	2	TRUE	0.00264221	20.6559
caprate (10:0).metal.pos.txt.gz.gz-dat]Sheet 1	Crohn's disease	rs4483514	T	G	T	G	0.009	-0.00302908	0.357	0.365163	FALSE	FALSE	FALSE	el4GQs	10	71950756	0.933157	0.0361148	377110	TRUE	reported	0.002	6.795e-06	7824	TRUE	reported	M76Iuu	2	TRUE	0.00258976	20.2448
caprate (10:0).metal.pos.txt.gz.gz-dat]Sheet 1	Crohn's disease	rs4812805	C	G	C	G	-0.0109	-0.0020564	0.8421	0.822478	FALSE	TRUE	FALSE	el4GQs	20	44224826	0.964189	0.0458024	377110	TRUE	reported	0.0024	5.881e-06	7824	TRUE	reported	M76Iuu	2	TRUE	0.00263782	20.6214
caprate (10:0).metal.pos.txt.gz.gz-dat]Sheet 1	Crohn's disease	rs4818244	T	C	T	C	0.0136	-0.0434979	0.0939	0.136564	FALSE	FALSE	FALSE	el4GQs	21	41522634	0.393798	0.051009	377110	TRUE	reported	0.003	6.608e-06	7824	TRUE	reported	M76Iuu	2	TRUE	0.00262817	20.5458
caprate (10:0).metal.pos.txt.gz.gz-dat]Sheet 1	Crohn's disease	rs569114	A	G	A	G	-0.0079	0.0213491	0.6199	0.642949	FALSE	FALSE	FALSE	el4GQs	9	14072371	0.557309	0.0363796	377110	TRUE	reported	0.0017	1.991e-06	7824	TRUE	reported	M76Iuu	2	TRUE	0.00276132	21.5896
caprate (10:0).metal.pos.txt.gz.gz-dat]Sheet 1	Crohn's disease	rs6540619	T	C	T	C	0.0076	0.020808	0.434	0.583614	FALSE	FALSE	FALSE	el4GQs	1	210689314	0.557107	0.0354394	377110	TRUE	reported	0.0016	3.706e-06	7824	TRUE	reported	M76Iuu	2	TRUE	0.00288465	22.5567
caprate (10:0).metal.pos.txt.gz.gz-dat]Sheet 1	Crohn's disease	rs6557106	T	C	T	C	0.0076	-0.032082	0.6715	0.680814	FALSE	FALSE	FALSE	el4GQs	6	150957588	0.389486	0.0372809	377110	TRUE	reported	0.0017	5.417e-06	7824	TRUE	reported	M76Iuu	2	TRUE	0.00255611	19.981
caprate (10:0).metal.pos.txt.gz.gz-dat]Sheet 1	Crohn's disease	rs6828152	T	G	T	G	0.009	0.0526218	0.359	0.355695	FALSE	FALSE	FALSE	el4GQs	4	165358800	0.148913	0.0364574	377110	TRUE	reported	0.002	6.795e-06	7824	TRUE	reported	M76Iuu	2	TRUE	0.00258976	20.2448
caprate (10:0).metal.pos.txt.gz.gz-dat]Sheet 1	Crohn's disease	rs7735310	T	G	T	G	-0.0078	0.0300643	0.7188	0.695745	FALSE	FALSE	FALSE	el4GQs	5	56411048	0.427505	0.0378897	377110	TRUE	reported	0.0017	3.381e-06	7824	TRUE	reported	M76Iuu	2	TRUE	0.00269204	21.0465
caprate (10:0).metal.pos.txt.gz.gz-dat]Sheet 1	Crohn's disease	rs7859597	A	G	A	G	-0.009	0.0312363	0.737	0.806321	FALSE	FALSE	FALSE	el4GQs	9	15075187	0.479418	0.0441666	377110	TRUE	reported	0.002	6.795e-06	7824	TRUE	reported	M76Iuu	2	TRUE	0.00258976	20.2448
caprate (10:0).metal.pos.txt.gz.gz-dat]Sheet 1	Crohn's disease	rs8043217	A	G	A	G	0.009	-0.0556431	0.524	0.541128	FALSE	FALSE	FALSE	el4GQs	15	98557532	0.113847	0.0351919	377110	TRUE	reported	0.0016	2.793e-08	7824	TRUE	reported	M76Iuu	2	TRUE	0.00404062	31.6325
caprate (10:0).metal.pos.txt.gz.gz-dat]Sheet 1	Crohn's disease	rs8128639	A	C	A	C	-0.0113	0.0222912	0.1698	0.194968	FALSE	FALSE	FALSE	el4GQs	21	43755690	0.613211	0.0440978	377110	TRUE	reported	0.0025	6.513e-06	7824	TRUE	reported	M76Iuu	2	TRUE	0.00261277	20.4252
[truncated: 8,680 more rows]

## Sheet: Table S3
Supplementary Table 3 The characteristics of SNPs and their genetic associations with blood metabolites and ulcerative colitis
[truncated: 10,411 more rows]

## Sheet: Table S4
Supplementary Table 4 Causal effects of blood metabolites on inflammatory bowel disease by MR-PRESSO method
[truncated: 8 more rows]

[truncated: 3 more sheets: Table S5, Table S6, Table S7]
